# Supplementary material for: Probing the molecular structure at graphite–water interfaces by correlating 3D-AFM and SHINERS
Source: Nat Commun. 2026 Jan 31;17:2230. doi: 10.1038/s41467-026-68667-y (PMC12963383; doi:10.1038/s41467-026-68667-y)
Supplement: Supplementary file 3 — Supplementary Data 1 [file 41467_2026_68667_MOESM3_ESM.xlsx]

## Sheet: Figure 2
Figure 2c
Raman shift (cm−1)	Intensity (counts)
	0 min	132 min
300	820.861	2204.86
301.942	810.748	2179.83
303.885	820.209	2135
305.827	822.437	2099.29
307.769	818.749	2089.06
309.711	825.076	2131.07
311.654	808.914	2107
313.596	809.25	2117.78
315.538	821.424	2133.99
317.48	830.285	2087.66
319.423	827.757	2063.6
321.365	823.089	2075.82
323.307	817.015	2091.29
325.249	810.166	2073.16
327.192	824.109	2086.34
329.134	838.061	2071.23
331.076	850.754	2056.96
333.018	859.883	2063.33
334.961	848.711	2063.33
336.903	853.689	2075.06
338.845	854.143	2079.38
340.787	845.68	2069.93
342.73	858.388	2061.79
344.672	855.659	2060.96
346.614	852.148	2079.48
348.556	850.928	2108.76
350.499	848.893	2112.58
352.441	848.441	2096.5
354.383	855.545	2103.09
356.325	867.541	2123.52
358.268	878.237	2131.67
360.21	882.09	2133.71
362.152	874.869	2153.59
364.094	866.683	2166
366.037	868.011	2145.07
367.979	877.701	2109.63
369.921	875.317	2113.75
371.864	878.54	2130.26
373.806	895.519	2142.47
375.748	911.6	2146.55
377.69	894.416	2176.88
379.633	891.645	2197.83
381.575	909.479	2203.9
383.517	921.998	2211.82
385.459	911.232	2225.45
387.402	907.926	2239.62
389.344	910.667	2262
391.286	910.667	2305.22
393.228	897.352	2289.67
395.171	910.378	2283.99
397.113	918.139	2298.61
399.055	897.981	2335.1
400.997	897.725	2332.03
402.94	905.388	2343.81
404.882	915.746	2343.14
406.824	925.063	2329.16
408.766	927.37	2341.72
410.709	938.39	2323.67
412.651	937.072	2344.04
414.593	928.527	2373.06
416.535	928.014	2338.93
418.478	947.973	2281.58
420.42	946.533	2275.3
422.362	938.904	2279.86
424.304	938.106	2262.43
426.247	930.912	2263.72
428.189	946.186	2255.77
430.131	953.479	2230.19
432.073	945.555	2192.24
434.016	937.836	2170.37
435.958	944.8	2195.07
437.9	971.344	2182.48
439.843	997.094	2149.23
441.785	992.929	2135.73
443.727	981.083	2146.55
445.669	990.505	2188.92
447.612	1012.21	2208.5
449.554	1033.06	2177.64
451.496	1012.18	2140
453.438	982.505	2176.55
455.381	983.43	2183.93
457.323	994.621	2167.81
459.265	952.54	2195.44
461.207	969.41	2159.92
463.15	984.744	2167.06
465.092	982.017	2184.55
467.034	957.28	2179.96
468.976	984.94	2167.29
470.919	964.024	2165.08
472.861	951.106	2171.19
474.803	957.443	2185.59
476.745	959.513	2210.17
478.688	946.974	2195.48
480.63	953.378	2205.82
482.572	968.074	2217.39
484.514	974.868	2202.38
486.457	951.303	2203.16
488.399	969.687	2208.55
490.341	969.387	2215.54
492.283	948.949	2220.86
494.226	976.684	2218.53
496.168	986.604	2223.09
498.11	992.614	2225.66
500.052	1001.96	2234.25
501.995	1018.57	2254.03
503.937	1011.55	2227.54
505.879	1016.47	2215.81
507.822	1015.92	2205.58
509.764	1013.05	2195.28
511.706	1035.4	2195.02
513.648	1063.79	2190.9
515.591	1097.52	2193.2
517.533	1112.61	2212.36
519.475	1093.13	2250.5
521.417	1102.76	2244.52
523.36	1104.25	2228.51
525.302	1103.86	2226.59
527.244	1105.87	2240.75
529.186	1114.98	2257.68
531.129	1114.08	2258.08
533.071	1117.22	2270.8
535.013	1127.48	2279.48
536.955	1141.96	2274.36
538.898	1133.62	2277.23
540.84	1128.14	2339.73
542.782	1119.91	2343.87
544.724	1113.86	2318.8
546.667	1119.15	2349.67
548.609	1129.34	2350.2
550.551	1121.58	2358.63
552.493	1124.88	2380.86
554.436	1145.91	2406.45
556.378	1156.1	2391.03
558.32	1153.42	2389.43
560.262	1172.51	2419.18
562.205	1188.44	2451.76
564.147	1178.16	2458.69
566.089	1191.25	2458.95
568.031	1170.17	2456.44
569.974	1179.04	2457.84
571.916	1202.23	2455.23
573.858	1178.38	2431.38
575.801	1201.36	2454.88
577.743	1196.05	2480.75
579.685	1176.84	2480.31
581.627	1151.44	2458.88
583.57	1115.75	2489.06
585.512	1107.87	2466.74
587.454	1092.32	2472.2
589.396	1073.11	2494.36
591.339	1060.7	2509.8
593.281	1076.99	2488.78
595.223	1071.32	2484.46
597.165	1083.99	2486.24
599.108	1096.35	2490.57
601.05	1067.75	2496.24
602.992	1049.33	2514.4
604.934	1034.13	2522.29
606.877	1033.82	2548.65
608.819	1043.85	2578.54
610.761	1041.74	2547.73
612.703	1041.67	2590.92
614.646	1039.08	2596.55
616.588	1031.72	2605.03
618.53	1024.64	2630.56
620.472	1042.04	2612.37
622.415	1015.69	2640.32
624.357	1004.16	2670.14
626.299	1011.07	2703.36
628.241	1024.38	2743.86
630.184	990.325	2777.12
632.126	993.899	2823.47
634.068	997.844	2843.02
636.01	998.538	2855.47
637.953	1001.54	2893.35
639.895	1009.47	2917.94
641.837	1000.32	2905.15
643.78	995.925	2909.66
645.722	1000.2	2920.89
647.664	1007.32	2896.92
649.606	994.612	2942.72
651.549	983.937	2952.32
653.491	990.873	2935.88
655.433	1007.87	2924.9
657.375	1006.01	2973.65
659.318	978.63	2985.58
661.26	990.244	2989.45
663.202	1004.93	2995.33
665.144	1005.88	3013.34
667.087	1000.84	3055.52
669.029	1024.99	3035.74
670.971	1012.57	3034.23
672.913	1000.95	3054.86
674.856	1006.65	3088.14
676.798	1003.2	3105.67
678.74	1013.28	3121.21
680.682	1032.05	3111.71
682.625	1037.61	3112.26
684.567	1024.62	3132.68
686.509	1026.22	3118.04
688.451	1017.93	3144.19
690.394	1034.62	3165.55
692.336	1050.09	3173.52
694.278	1049.27	3171.35
696.22	1058.59	3183.07
698.163	1064.73	3138.88
700.105	1065.77	3180.67
702.047	1074.39	3230.89
703.99	1093.5	3227.11
705.932	1096.43	3206.04
707.874	1106.23	3251.9
709.816	1113.06	3248.81
711.759	1101.4	3232.68
713.701	1072.9	3235.43
715.643	1074.23	3235.96
717.585	1070.88	3235.01
719.528	1053.95	3235.57
721.47	1050.29	3228.31
723.412	1067.06	3214.12
725.354	1058.24	3220.27
727.297	1036.4	3155.62
729.239	1030.62	3157.41
731.181	1031.07	3147.38
733.123	1026.6	3096.7
735.066	1009.47	3105.27
737.008	997.435	3058.7
738.95	1012.99	3051.93
740.892	1020.36	3054.55
742.835	1007.78	3041.27
744.777	1003.75	3004.8
746.719	1013.37	3004.26
748.661	1029.01	2992.5
750.604	1030.34	2994.38
752.546	1018.53	3003.34
754.488	1017.83	2978.76
756.43	998.771	3027.89
758.373	999.487	3009.85
760.315	1007.76	3012.04
762.257	1017.82	3033.44
764.199	1027.26	3013.94
766.142	1004.14	3041.36
768.084	1004.01	2989.6
770.026	1010.15	2997.32
771.969	1011.57	3037.54
773.911	1004.75	3023.04
775.853	1024.13	3019.81
777.795	1002.21	3054.22
779.738	1009.88	3044.34
781.68	1026.36	3023.01
783.622	1016.65	3036.47
785.564	990.511	3056.42
787.507	1002.14	3055.65
789.449	1004.99	3044.57
791.391	1004.4	3045.1
793.333	1007.11	3066.9
795.276	1007.65	3091.73
797.218	1038.59	3163.1
799.16	1044.19	3209.36
801.102	1057.63	3230.87
803.045	1071.07	3249.04
804.987	1033.93	3299.85
806.929	1031.22	3330.66
808.871	1037.33	3358.06
810.814	1049.37	3340.61
812.756	1056.65	3316.82
814.698	1045.47	3346.49
816.64	1006.21	3348.12
818.583	1020.5	3390.63
820.525	1022.63	3396.26
822.467	1026.13	3394.13
824.409	1038.07	3410.9
826.352	1000.66	3400.87
828.294	1018.44	3351.8
830.236	1035.82	3336.55
832.178	1040.69	3341.57
834.121	1029.45	3332.68
836.063	1006.77	3266.54
838.005	1020.07	3211.44
839.948	1014.14	3154.34
841.89	1013.28	3101.92
843.832	1009.8	3066.9
845.774	990.628	3055.59
847.717	987.636	3033.57
849.659	993.685	3012.52
851.601	990.694	3014.82
853.543	983.533	2975.7
855.486	979.697	2886.72
857.428	984.326	2851.06
859.37	977.807	2861.88
861.312	978.232	2869.4
863.255	981.734	2873.53
865.197	976.907	2860.28
867.139	954.528	2821.85
869.081	943.62	2839.58
871.024	940.408	2811.11
872.966	937.865	2771.41
874.908	934.777	2755.69
876.85	930.695	2768.28
878.793	924.688	2760.36
880.735	945.08	2711.61
882.677	950.091	2742.65
884.619	935.135	2738.4
886.562	917.46	2684.52
888.504	919.372	2631.96
890.446	925.388	2634.42
892.388	929.441	2675.95
894.331	937.923	2652.15
896.273	949.229	2648.09
898.215	954.523	2681.24
900.157	939.208	2641.72
902.1	934.552	2668.56
904.042	937.217	2675.22
905.984	945.667	2671.12
907.927	939.224	2679.13
909.869	911.06	2706.21
911.811	921.756	2693.04
913.753	916.624	2702.71
915.696	912.793	2688.61
917.638	913.176	2652.1
919.58	920.396	2611.94
921.522	934.108	2595.78
923.465	927.787	2619.69
925.407	929.406	2592.11
927.349	920.682	2620.03
929.291	902.649	2614.91
931.234	889.063	2554.71
933.176	903.281	2571.55
935.118	914.286	2527.8
937.06	917.902	2547.46
939.003	914.845	2561.17
940.945	915.11	2550.41
942.887	924.219	2529.63
944.829	927.25	2540.37
946.772	916.615	2520.03
948.714	924.729	2530.78
950.656	919.081	2521.36
952.598	913.096	2503.14
954.541	934.768	2514.71
956.483	945.253	2529.61
958.425	929.585	2503.99
960.367	934.032	2488.03
962.31	940.76	2511.51
964.252	938.954	2543.53
966.194	931.102	2521.79
968.136	922.259	2503.27
970.079	948.065	2515.44
972.021	944.169	2523.2
973.963	946.135	2536.6
975.906	966.995	2562.55
977.848	976.607	2588.53
979.79	958.051	2528.99
981.732	946.015	2546.43
983.675	938.82	2559.88
985.617	939.859	2546.53
987.559	940.273	2523.09
989.501	919.487	2533.52
991.444	916.436	2542.4
993.386	926.458	2579.8
995.328	931.394	2557.24
997.27	930.614	2531.63
999.213	925.032	2539.14
1001.15	913.238	2533.11
1003.1	924.067	2503.68
1005.04	915.719	2449.12
1006.98	903.324	2444.08
1008.92	911.955	2440.75
1010.87	931.302	2410.61
1012.81	908.221	2395.55
1014.75	918.239	2351.31
1016.69	907.501	2341.18
1018.64	906.888	2332.69
1020.58	900.687	2307.96
1022.52	897.201	2284.89
1024.46	936.151	2309.54
1026.4	894.372	2297.84
1028.35	904.791	2304.11
1030.29	913.305	2273.83
1032.23	915.601	2248.6
1034.17	915.046	2247.97
1036.12	910.486	2248.3
1038.06	893.738	2288.5
1040	893.751	2245.4
1041.94	905.113	2246.52
1043.88	906.418	2243.56
1045.83	903.02	2240.58
1047.77	919.079	2283.3
1049.71	936.134	2247.52
1051.65	922.774	2282.7
1053.6	884.221	2257.44
1055.54	872.617	2267.7
1057.48	889.753	2298.56
1059.42	905.807	2287.37
1061.36	920.927	2326.29
1063.31	899.268	2326.79
1065.25	914.063	2318.77
1067.19	931.809	2344.74
1069.13	926.664	2364.03
1071.08	901.699	2350.01
1073.02	900.545	2382.35
1074.96	908.676	2344.5
1076.9	920.336	2369.34
1078.85	943.076	2358.82
1080.79	944.068	2336.61
1082.73	922.825	2342.52
1084.67	925.528	2378.02
1086.61	912.603	2397.12
1088.56	916.4	2397.48
1090.5	915.788	2406.65
1092.44	910.61	2446.06
1094.38	917.238	2483.71
1096.33	942.871	2479.21
1098.27	931.614	2501.45
1100.21	945.607	2491.84
1102.15	947.776	2564.06
1104.09	945.452	2562.68
1106.04	940.919	2507.22
1107.98	935.593	2471.57
1109.92	933.342	2464.57
1111.86	922.065	2440.04
1113.81	894.23	2387.59
1115.75	909.871	2384.43
1117.69	920.244	2385.8
1119.63	913.714	2369.05
1121.57	921.561	2354.07
1123.52	927.491	2350.12
1125.46	933.149	2337.94
1127.4	914.904	2352.08
1129.34	915.517	2364.82
1131.29	929.879	2382.29
1133.23	934.621	2423.4
1135.17	922.735	2488.62
1137.11	946.217	2474.48
1139.06	904.789	2472.75
1141	913.782	2508.87
1142.94	929.099	2528.32
1144.88	931.753	2510.7
1146.82	936.357	2491.03
1148.77	939.913	2543.67
1150.71	931.976	2513.91
1152.65	922.854	2574.58
1154.59	921.164	2612
1156.54	920.545	2629.27
1158.48	922.221	2650.44
1160.42	935.498	2676.96
1162.36	946.57	2698.82
1164.3	947.273	2713.6
1166.25	967.928	2718.91
1168.19	980.969	2759.99
1170.13	974.002	2824.82
1172.07	957.235	2884.24
1174.02	956.63	2923.7
1175.96	976.824	2906.92
1177.9	960.169	2911.72
1179.84	961.557	2897.45
1181.78	974.794	2883.52
1183.73	966.589	2833.84
1185.67	933.678	2744.84
1187.61	934.176	2711.75
1189.55	922.779	2634.53
1191.5	935.043	2632.92
1193.44	951.757	2644.08
1195.38	947.898	2670.28
1197.32	942.219	2683.52
1199.27	958.965	2672.31
1201.21	973.317	2696.93
1203.15	939.916	2695.79
1205.09	951.894	2706.89
1207.03	976.581	2676.73
1208.98	957.803	2688.16
1210.92	924.333	2729.3
1212.86	929.21	2753.65
1214.8	948.604	2801.9
1216.75	936.877	2827.07
1218.69	956.46	2882.29
1220.63	955.121	2903.66
1222.57	955.545	2884.72
1224.51	962.749	2903.32
1226.46	967.286	2982.4
1228.4	969.623	2984.23
1230.34	969.049	3004.58
1232.28	979.221	2975.67
1234.23	977.044	3025.94
1236.17	976.193	3052.59
1238.11	966.097	3032.24
1240.05	948.647	3016.57
1241.99	961.437	3052.48
1243.94	987.865	3066.55
1245.88	957.312	3060.55
1247.82	951.577	3088.74
1249.76	963.456	3074.66
1251.71	966.59	3055.27
1253.65	957.439	3064.51
1255.59	959.593	3066.51
1257.53	965.924	3044.93
1259.48	976.524	3057.47
1261.42	965.194	3046.77
1263.36	946.84	3030.06
1265.3	945.489	3017.07
1267.24	957.419	3007.62
1269.19	960.292	2999.85
1271.13	955.154	3003.12
1273.07	951.116	3020.71
1275.01	938.616	2987.03
1276.96	947.062	2995.38
1278.9	948.161	2978.31
1280.84	951.735	2940.32
1282.78	962.804	2910.13
1284.72	945.534	2870.08
1286.67	944.379	2891.17
1288.61	955.165	2814.79
1290.55	950.562	2773.65
1292.49	946.531	2747.72
1294.44	950.453	2721.97
1296.38	951.816	2703.03
1298.32	942.838	2699.76
1300.26	953.227	2688.01
1302.2	950.911	2702.78
1304.15	960.773	2659.24
1306.09	962.804	2682.54
1308.03	954.421	2672.23
1309.97	951.371	2648.5
1311.92	954.927	2664.18
1313.86	942.74	2677.82
1315.8	927.074	2600.37
1317.74	924.112	2645.34
1319.69	952.42	2621.61
1321.63	950.299	2610.87
1323.57	948.088	2597.25
1325.51	945.441	2587.6
1327.45	931.673	2590.43
1329.4	939.611	2572.9
1331.34	926.819	2633.37
1333.28	920.458	2604.05
1335.22	914.587	2570.71
1337.17	925.533	2585.4
1339.11	929.171	2608.55
1341.05	925.982	2598.31
1342.99	936.297	2558.74
1344.93	949.011	2533.07
1346.88	934.444	2559.59
1348.82	953.807	2591.35
1350.76	927.804	2577.07
1352.7	938.082	2586.61
1354.65	953.643	2601.06
1356.59	950.361	2592.5
1358.53	944.696	2576.74
1360.47	933.981	2593.74
1362.41	915.294	2590.82
1364.36	938.714	2591.22
1366.3	941.071	2595.58
1368.24	918.946	2568.48
1370.18	920.776	2567.7
1372.13	934.121	2584.91
1374.07	922.865	2574.96
1376.01	926.503	2585.11
1377.95	931.185	2635.73
1379.89	919.43	2536.72
1381.84	920.978	2558.85
1383.78	914.23	2576.3
1385.72	915.487	2516.86
1387.66	920.383	2474.89
1389.61	918.717	2518.74
1391.55	920.337	2531.17
1393.49	894.789	2515.67
1395.43	915.909	2459.35
1397.38	912.799	2476.49
1399.32	914.662	2468.92
1401.26	907.004	2486.84
1403.2	905.817	2505.3
1405.14	914.06	2493.27
1407.09	911.147	2479.38
1409.03	926.368	2468.81
1410.97	899.323	2476.75
1412.91	896.788	2487.69
1414.86	910.903	2483.7
1416.8	920.11	2459.23
1418.74	900.113	2451.59
1420.68	896.796	2454.38
1422.62	932.562	2449.74
1424.57	914.433	2472.14
1426.51	912.669	2465.69
1428.45	915.322	2487.2
1430.39	916.949	2494.62
1432.34	932.609	2519.13
1434.28	935.99	2535.83
1436.22	917.272	2521.11
1438.16	915.335	2503.14
1440.11	948.607	2511.88
1442.05	923.491	2484.88
1443.99	950.38	2508.82
1445.93	953.328	2541.01
1447.87	942.543	2584.9
1449.82	937.409	2562.28
1451.76	942.169	2554.07
1453.7	946.527	2570.63
1455.64	944.654	2566.33
1457.59	938.162	2545.83
1459.53	921.536	2570.39
1461.47	994.359	2562.4
1463.41	949.586	2521.47
1465.35	950.447	2550.19
1467.3	941.75	2544.65
1469.24	952.257	2562.87
1471.18	963.844	2576.94
1473.12	953.625	2560.67
1475.07	946.665	2573.09
1477.01	939.744	2578.65
1478.95	965.279	2586.67
1480.89	952.381	2565.64
1482.83	935.098	2600.25
1484.78	927.878	2576.84
1486.72	940.048	2531.53
1488.66	946.397	2515.55
1490.6	941.166	2528.14
1492.55	939.907	2537.25
1494.49	914.382	2534.17
1496.43	920.93	2532.68
1498.37	933.371	2582.45
1500.31	942.771	2587.45
1502.26	925.099	2586.78
1504.2	925.122	2608.69
1506.14	922.877	2592.01
1508.08	919.106	2564.7
1510.03	933.912	2593.78
1511.97	937.095	2605.86
1513.91	945.629	2560.81
1515.85	944.733	2556.33
1517.8	917.587	2625.08
1519.74	925.772	2669.78
1521.68	915.683	2657.32
1523.62	923.922	2666.12
1525.56	935.367	2671.58
1527.51	933.719	2679.51
1529.45	948.714	2740.63
1531.39	957.599	2713.54
1533.33	934.362	2743.58
1535.28	942.443	2719.04
1537.22	957.452	2758.96
1539.16	951.933	2758.51
1541.1	974.821	2773.14
1543.04	990.031	2793.76
1544.99	977.41	2764.68
1546.93	966.485	2736.24
1548.87	976.762	2803.46
1550.81	982.139	2807.19
1552.76	989.939	2838.09
1554.7	1018.3	2832.97
1556.64	1002.6	2881.32
1558.58	995.581	2949.61
1560.52	993.673	2966.05
1562.47	1003.95	2949.72
1564.41	1020.86	2972.22
1566.35	1023.44	3032.71
1568.29	1011.64	3072.2
1570.24	1022.49	3135.7
1572.18	1026.87	3136.6
1574.12	1048.55	3200.43
1576.06	1033.56	3238.44
1578.01	1033.02	3237.53
1579.95	1024.38	3257.76
1581.89	1012.37	3247.29
1583.83	1006.28	3238.33
1585.77	994.853	3274.73
1587.72	983	3307.94
1589.66	1006.35	3300.03
1591.6	975.535	3327.35
1593.54	991.527	3278.47
1595.49	991.473	3300.37
1597.43	996.185	3286.46
1599.37	989.598	3249.17
1601.31	974.671	3219.58
1603.25	965.372	3172.28
1605.2	962.561	3085.51
1607.14	961.831	2993.93
1609.08	960.497	2925.69
1611.02	942.883	2810.98
1612.97	948.93	2693.04
1614.91	919.556	2694.55
1616.85	928.526	2621.91
1618.79	911.709	2565.34
1620.73	905.552	2517.9
1622.68	902.833	2458.36
1624.62	902.412	2400.45
1626.56	897.642	2371.56
1628.5	886.408	2361.65
1630.45	889.739	2334.41
1632.39	902.708	2302.5
1634.33	863.643	2254.08
1636.27	895.82	2278.67
1638.22	886.387	2245.49
1640.16	863.775	2212.18
1642.1	854.864	2194.24
1644.04	849.57	2189.86
1645.98	844.677	2187.35
1647.93	846.631	2152
1649.87	847.057	2111.68
1651.81	837.731	2119.45
1653.75	843.035	2088.65
1655.7	842.191	2029.61
1657.64	854.682	2057.94
1659.58	857.376	2023.33
1661.52	846.929	1987.32
1663.46	843.133	1974.87
1665.41	833.353	1978.29
1667.35	834.052	1952.36
1669.29	836.828	1943.87
1671.23	825.448	1956.89
1673.18	812.187	1928.7
1675.12	817.91	1885.88
1677.06	830.133	1908.57
1679	838.204	1890.71
1680.94	802.443	1904.77
1682.89	798.946	1932.33
1684.83	798.667	1906.22
1686.77	830.862	1894.14
1688.71	826.564	1892.33
1690.66	827.884	1887.55
1692.6	839.351	1882.41
1694.54	835.778	1873.74
1696.48	821.075	1860.49
1698.43	812.346	1859.44
1700.37	819.551	1866.29
1702.31	813.262	1845.56
1704.25	789.343	1857.82
1706.19	815.608	1855.58
1708.14	832.678	1842.37
1710.08	815.96	1835.43
1712.02	829.414	1864.57
1713.96	840.515	1875.14
1715.91	830.06	1875.07
1717.85	814.264	1860.19
1719.79	816.461	1836.64
1721.73	825.921	1843.9
1723.67	808.125	1858.09
1725.62	804.824	1833.66
1727.56	815.731	1836.99
1729.5	823.425	1856.07
1731.44	821.877	1819.39
1733.39	814.301	1815.82
1735.33	805.485	1830.12
1737.27	822.354	1810.31
1739.21	812.861	1806.29
1741.15	806.733	1768.39
1743.1	812.448	1752.3
1745.04	814.398	1773.77
1746.98	817.612	1762.23
1748.92	811.128	1770.7
1750.87	803.526	1761.73
1752.81	791.631	1773.27
1754.75	799.662	1717.37
1756.69	815.105	1730.61
1758.64	806.655	1718.29
1760.58	796.665	1755.85
1762.52	799.063	1754.23
1764.46	797.175	1742.2
1766.4	787.075	1717.96
1768.35	789.905	1708.6
1770.29	788.55	1704.69
1772.23	783.509	1706.31
1774.17	794.03	1739.33
1776.12	783.585	1740.08
1778.06	797.95	1697.89
1780	760.972	1674.11
1781.94	781.98	1688.32
1783.88	774.843	1683.35
1785.83	777.216	1698.28
1787.77	795.708	1690.05
1789.71	787.964	1692.43
1791.65	787.509	1686.42
1793.6	772.32	1675.04
1795.54	777.622	1664.41
1797.48	780.704	1669.98
1799.42	768.651	1666.45
1801.36	768.71	1653.15
1803.31	765.059	1671.07
1805.25	780.456	1652.73
1807.19	770.588	1668.71
1809.13	768.458	1669.06
1811.08	781.232	1669.99
1813.02	794.928	1674.63
1814.96	775.599	1662.36
1816.9	766.751	1682.4
1818.85	762.89	1665.03
1820.79	776.273	1649.53
1822.73	774.865	1648.02
1824.67	775.286	1665.03
1826.61	784.474	1657.95
1828.56	781.81	1658.07
1830.5	759.815	1682.86
1832.44	753.925	1663.67
1834.38	790.576	1649.68
1836.33	776.772	1655.02
1838.27	753.301	1644.69
1840.21	793.722	1670.16
1842.15	794.974	1651.07
1844.09	773.242	1679.78
1846.04	792.515	1660.87
1847.98	784.824	1648.82
1849.92	781.262	1644.7
1851.86	784.843	1681.53
1853.81	781.512	1667.58
1855.75	783.367	1647.81
1857.69	787.167	1649.5
1859.63	773.614	1656.48
1861.57	763.428	1645.52
1863.52	770.549	1619.39
1865.46	760.979	1622.51
1867.4	758.982	1620.52
1869.34	772.486	1623.28
1871.29	790.743	1613.29
1873.23	778.406	1612.06
1875.17	771.803	1672.75
1877.11	788.607	1656.13
1879.06	754.708	1647.43
1881	772.607	1644.44
1882.94	779.513	1608.44
1884.88	755.687	1605.18
1886.82	751.795	1609.74
1888.77	761.246	1612.9
1890.71	756.742	1603.93
1892.65	760.761	1589.19
1894.59	764.997	1580.19
1896.54	765.455	1580.5
1898.48	774.784	1596.89
1900.42	754.08	1623.81
1902.36	755.192	1639.39
1904.3	768.79	1611.75
1906.25	752.412	1590.38
1908.19	741.831	1570.47
1910.13	776.634	1631.32
1912.07	771.89	1580.08
1914.02	785.225	1602.07
1915.96	745.169	1586.76
1917.9	744.15	1612.01
1919.84	743.913	1595.45
1921.78	744.035	1627.9
1923.73	754.761	1585.04
1925.67	746.282	1553.8
1927.61	753.585	1587.69
1929.55	753.062	1605.26
1931.5	752.529	1611.02
1933.44	757.089	1621.82
1935.38	751.772	1620.77
1937.32	764.74	1630.53
1939.27	748.108	1614.75
1941.21	748.75	1608.98
1943.15	762.883	1587.28
1945.09	760.49	1588.38
1947.03	770.069	1587
1948.98	754.267	1596.12
1950.92	752.042	1622.82
1952.86	751.376	1629.89
1954.8	757.863	1581.07
1956.75	761.484	1591.34
1958.69	765.736	1564.45
1960.63	729.643	1550.7
1962.57	721.934	1572.61
1964.51	727.003	1590.12
1966.46	736.565	1599.2
1968.4	739.401	1594.22
1970.34	730.849	1570.81
1972.28	754.437	1564.05
1974.23	762.761	1569.21
1976.17	741.109	1569.63
1978.11	749.244	1591.08
1980.05	741.893	1596.91
1981.99	726.514	1564.8
1983.94	734.05	1573.54
1985.88	746.868	1528.93
1987.82	727.424	1536.58
1989.76	711.409	1555.36
1991.71	709.574	1543.81
1993.65	739.569	1579.91
1995.59	728.685	1552.38
1997.53	727.708	1519.73
1999.48	735.946	1559.42
2001.42	716.11	1538.92
2003.36	715.58	1526.4
2005.3	717.072	1532.71
2007.24	714.269	1538.5
2009.19	718.917	1523.4
2011.13	712.48	1506.74
2013.07	708.013	1530.76
2015.01	719.176	1554.43
2016.96	716.088	1540.53
2018.9	718.631	1514.89
2020.84	724.125	1521.24
2022.78	721.962	1520.18
2024.72	718.889	1511.94
2026.67	712.932	1520.19
2028.61	724.736	1524.31
2030.55	736.866	1542.91
2032.49	717.889	1531.8
2034.44	727.908	1521.9
2036.38	726.848	1529.63
2038.32	714.179	1527.86
2040.26	737.634	1540.8
2042.2	731.306	1544.7
2044.15	713.991	1533.06
2046.09	724.009	1548.36
2048.03	733.731	1535.03
2049.97	725.343	1567.3
2051.92	736.301	1552.17
2053.86	725.12	1499.55
2055.8	725.842	1569
2057.74	720.17	1517.78
2059.69	710.332	1538.31
2061.63	720.056	1546.92
2063.57	733.117	1529.12
2065.51	723.433	1544.36
2067.45	729.959	1568.63
2069.4	725.654	1556.79
2071.34	721.333	1527.33
2073.28	721	1537.93
2075.22	714.496	1552.24
2077.17	710.915	1540.09
2079.11	721.863	1541.6
2081.05	719.097	1544.7
2082.99	712.997	1542.66
2084.93	717.473	1560.66
2086.88	722.314	1552.6
2088.82	718.707	1530.73
2090.76	700.819	1553.23
2092.7	703.135	1556.87
2094.65	721.324	1530.45
2096.59	722.255	1514.74
2098.53	724.299	1509.4
2100.47	715.993	1537.37
2102.41	707.457	1530.54
2104.36	720.403	1530.03
2106.3	707.253	1538.9
2108.24	694.559	1525.95
2110.18	691.452	1568.24
2112.13	709.154	1553.97
2114.07	686.422	1541.91
2116.01	716.789	1578.22
2117.95	697.7	1578.69
2119.89	728.749	1603.6
2121.84	705.171	1559.66
2123.78	676.471	1539.76
2125.72	688.353	1555.58
2127.66	694.391	1564.9
2129.61	692.176	1535.45
2131.55	672.514	1522.37
2133.49	672.156	1525.8
2135.43	675.831	1542.66
2137.38	691.73	1532.17
2139.32	722.776	1535.3
2141.26	706.247	1539.06
2143.2	678.673	1521.01
2145.14	680.814	1525.71
2147.09	693.181	1506.95
2149.03	684.643	1485.16
2150.97	696.95	1484.37
2152.91	688.042	1474.13
2154.86	693.595	1503.42
2156.8	705.914	1500.89
2158.74	690.98	1476.75
2160.68	688.791	1463.7
2162.62	687.187	1481.65
2164.57	682.56	1487.91
2166.51	684.678	1474.5
2168.45	683.533	1472.11
2170.39	689.359	1473.47
2172.34	688.991	1460.02
2174.28	693.648	1463.26
2176.22	694.92	1470.98
2178.16	684.499	1473.18
2180.11	690.294	1461.12
2182.05	689.794	1446.65
2183.99	676.284	1447.69
2185.93	676.288	1442.77
2187.87	688.707	1447.93
2189.82	690.362	1448.2
2191.76	686.925	1442.42
2193.7	696.475	1440.88
2195.64	688.522	1437.81
2197.59	680.502	1451.41
2199.53	692.496	1447.39
2201.47	695.183	1439.67
2203.41	678.664	1426.67
2205.35	676.026	1445.98
2207.3	683.119	1438.62
2209.24	682.17	1407.33
2211.18	671.146	1388.41
2213.12	663.093	1403.45
2215.07	680.574	1394
2217.01	674.129	1403.96
2218.95	661.285	1434.62
2220.89	662.08	1407.27
2222.83	676.198	1402.9
2224.78	675.307	1417.96
2226.72	668.859	1406.53
2228.66	663.241	1394.72
2230.6	670.282	1397.21
2232.55	670.338	1384.88
2234.49	657.358	1408.15
2236.43	652.679	1393.61
2238.37	670.581	1406.64
2240.31	669.996	1426.12
2242.26	664.517	1418.81
2244.2	652.312	1371.54
2246.14	661.766	1379.58
2248.08	680.59	1388.67
2250.03	680.475	1410.48
2251.97	662.082	1395.76
2253.91	669.4	1398.83
2255.85	676.237	1408.93
2257.8	667.636	1399.61
2259.74	667.077	1393.46
2261.68	677.856	1385.49
2263.62	655.415	1383.82
2265.56	649.919	1403.26
2267.51	653.998	1380.67
2269.45	655.177	1386.83
2271.39	648.309	1407.33
2273.33	653.912	1400.5
2275.28	664.78	1380.19
2277.22	651.394	1378.75
2279.16	650.441	1367.93
2281.1	648.716	1407.06
2283.04	669.808	1365.52
2284.99	674.872	1382.42
2286.93	650.002	1375.76
2288.87	648.266	1353.28
2290.81	649.858	1350.81
2292.76	649.588	1380.69
2294.7	659.07	1370.09
2296.64	640.713	1369.28
2298.58	647.721	1367.42
2300.52	650.162	1351.12
2302.47	646.351	1370.67
2304.41	656.556	1364.44
2306.35	642.61	1345.52
2308.29	645.443	1350.96
2310.24	662.009	1348.59
2312.18	651.95	1367.01
2314.12	654.015	1356.05
2316.06	664.992	1335.18
2318.01	648.522	1346.32
2319.95	659.862	1342
2321.89	655.934	1332.01
2323.83	644.23	1332.29
2325.77	647.746	1340.98
2327.72	640.95	1330.47
2329.66	650.755	1326.78
2331.6	645.392	1313.65
2333.54	645.772	1297.21
2335.49	642.307	1284.26
2337.43	642.836	1292.76
2339.37	638.071	1302.55
2341.31	647.05	1300.23
2343.25	650.136	1286.26
2345.2	639.957	1278.72
2347.14	642.067	1299.07
2349.08	664.477	1299.42
2351.02	651.388	1289.52
2352.97	655.77	1266.44
2354.91	661.054	1267.52
2356.85	642.36	1283.26
2358.79	636.452	1282
2360.73	649.657	1273.83
2362.68	657.131	1269.98
2364.62	658.98	1261.68
2366.56	655.97	1264.57
2368.5	664.453	1274.51
2370.45	670.007	1266.68
2372.39	654.673	1267.8
2374.33	662.925	1243.32
2376.27	657.129	1267.76
2378.22	642.005	1258.87
2380.16	659.468	1249.42
2382.1	664.01	1240.75
2384.04	654.956	1245.66
2385.98	653.463	1224
2387.93	649.185	1232.48
2389.87	653.298	1221.63
2391.81	659.93	1220.47
2393.75	659.59	1221.82
2395.7	675.548	1230.84
2397.64	653.297	1239.09
2399.58	658.087	1216.77
2401.52	654.722	1207.75
2403.46	662.745	1202.22
2405.41	672.365	1210.89
2407.35	662.186	1197.59
2409.29	667.527	1210.14
2411.23	653.936	1197.71
2413.18	661.231	1174.84
2415.12	660.94	1180.57
2417.06	669.461	1170.11
2419	659.353	1183.2
2420.94	662.855	1191.58
2422.89	651.352	1176.74
2424.83	662.202	1169.21
2426.77	668.451	1162.3
2428.71	655.583	1174.57
2430.66	655.781	1174.94
2432.6	650.804	1160.58
2434.54	660.42	1157.93
2436.48	662.259	1150.05
2438.43	653.654	1140.69
2440.37	659.363	1138.04
2442.31	673.198	1145.25
2444.25	663.694	1151.27
2446.19	656.882	1127.48
2448.14	659.759	1154.52
2450.08	661.19	1138.95
2452.02	668.321	1133.09
2453.96	662.854	1131.39
2455.91	651.465	1117.63
2457.85	657.997	1132.1
2459.79	642.415	1122.72
2461.73	661.784	1104.44
2463.67	682.612	1130.64
2465.62	673.025	1108.23
2467.56	657.269	1096.26
2469.5	662.498	1095.9
2471.44	661.924	1103.13
2473.39	667.452	1102.14
2475.33	681.885	1103.22
2477.27	668.098	1081.12
2479.21	663.455	1082.14
2481.15	673.849	1101.6
2483.1	671.241	1090.77
2485.04	671.34	1094.75
2486.98	668.148	1078.29
2488.92	674.701	1071.94
2490.87	671.579	1067.93
2492.81	661.828	1071.1
2494.75	678.184	1062.88
2496.69	684.369	1068.66
2498.64	674.116	1072.76
2500.58	675.313	1066.99
2502.52	676.904	1061.54
2504.46	679.493	1060.29
2506.4	676.349	1049.87
2508.35	681.899	1054.94
2510.29	673.896	1055.06
2512.23	681.344	1060.54
2514.17	691.112	1029.78
2516.12	671.435	1039.64
2518.06	666.973	1056.37
2520	686.708	1026.72
2521.94	673.132	1021.52
2523.88	685.052	1028.43
2525.83	661.507	1030.14
2527.77	694.411	1000.21
2529.71	663.659	1020.26
2531.65	659.77	1012.13
2533.6	668.05	1006.63
2535.54	669.956	1005.82
2537.48	676.422	987.588
2539.42	671.936	1004.53
2541.36	659.949	1006.12
2543.31	673.51	1004.53
2545.25	686.661	987.116
2547.19	670.97	997.351
2549.13	684.081	996.344
2551.08	675.288	989.052
2553.02	658.546	992.357
2554.96	671.338	991.047
2556.9	657.494	993.027
2558.85	651.333	985.741
2560.79	671.264	1004.44
2562.73	648.736	989.151
2564.67	667.933	994.097
2566.61	641.464	1002.77
2568.56	670.439	991.922
2570.5	657.529	968.196
2572.44	665.879	977.998
2574.38	665.498	990.336
2576.33	656.086	979.755
2578.27	665.315	977.008
2580.21	658.52	982.509
2582.15	665.475	977.665
2584.09	667.17	974.33
2586.04	645.523	961.862
2587.98	658.302	965.106
2589.92	651.712	973.52
2591.86	650.941	975.946
2593.81	664.938	996.292
2595.75	660.546	986.861
2597.69	659.1	977.761
2599.63	664.773	978.688
2601.57	656.549	962.421
2603.52	663.27	967.892
2605.46	672.905	967.198
2607.4	644.054	948.653
2609.34	661.963	966.263
2611.29	679.504	981.072
2613.23	670.251	967.627
2615.17	655.115	989.279
2617.11	662.806	952.631
2619.06	645.815	959.756
2621	657.84	968.465
2622.94	659.736	969.931
2624.88	664.176	969.972
2626.82	667.937	966.865
2628.77	656.639	958.621
2630.71	661.296	953.154
2632.65	651.23	953.432
2634.59	647.525	955.328
2636.54	653.308	953.706
2638.48	644.065	942.88
2640.42	645.444	959.842
2642.36	651.256	951.846
2644.3	652.979	935.909
2646.25	642.865	954.698
2648.19	640.58	937.35
2650.13	648.069	919.515
2652.07	641.793	934.192
2654.02	636.972	918.028
2655.96	635.231	921.746
2657.9	636.127	932.123
2659.84	636.57	941.456
2661.78	638.075	941.64
2663.73	641.78	940.799
2665.67	647.846	934.989
2667.61	644.324	932.602
2669.55	648.14	944.792
2671.5	649.589	944.896
2673.44	639.77	929.221
2675.38	661.921	922.345
2677.32	658.373	925.97
2679.27	640.725	977.695
2681.21	634.863	934.763
2683.15	629.886	949.447
2685.09	642.911	930.895
2687.03	638.656	932.956
2688.98	640.896	952.811
2690.92	631.153	950.247
2692.86	638.334	929.339
2694.8	645.509	905.973
2696.75	647.089	924.386
2698.69	627.786	926.503
2700.63	627.006	903.823
2702.57	627.622	924.185
2704.51	634.481	917.159
2706.46	617.089	924.309
2708.4	621.397	906.531
2710.34	626.191	901.225
2712.28	644.811	902.793
2714.23	618.33	928.137
2716.17	627.088	908.724
2718.11	623.314	900.257
2720.05	615.746	904.89
2721.99	626.007	923.673
2723.94	626.283	921.458
2725.88	632.669	915.099
2727.82	635.856	908.024
2729.76	617.054	898.162
2731.71	624.003	932.963
2733.65	619.5	905.573
2735.59	624.333	917
2737.53	624.907	911.96
2739.48	626.126	920.488
2741.42	618.034	901.062
2743.36	627.359	911.21
2745.3	619.22	906.847
2747.24	612.146	904.257
2749.19	611.653	907.509
2751.13	617.236	921.708
2753.07	622.106	909.304
2755.01	630.166	916.821
2756.96	627.334	914.032
2758.9	604.173	914.36
2760.84	611.259	914.987
2762.78	607.198	910.777
2764.72	612.182	907.081
2766.67	607.641	922.509
2768.61	594.581	915.882
2770.55	602.485	912.739
2772.49	611.423	912.856
2774.44	607.492	907.182
2776.38	617.101	908.573
2778.32	618.12	906.518
2780.26	622.428	924.96
2782.2	589.18	910.851
2784.15	613.289	922.478
2786.09	604.953	922.705
2788.03	606.036	919.122
2789.97	623.692	939.463
2791.92	604.354	941.317
2793.86	642.491	908.401
2795.8	622.221	915.453
2797.74	609.172	928.121
2799.69	619.22	930.239
2801.63	632.251	945.29
2803.57	629.872	941.593
2805.51	616.512	1862.74
2807.45	640.409	1114.62
2809.4	614.436	958.172
2811.34	609.862	942.016
2813.28	606.309	962.397
2815.22	633.311	998.936
2817.17	598.971	964.522
2819.11	605.903	965.135
2821.05	623.28	961.069
2822.99	615.177	969.385
2824.93	613.8	981.152
2826.88	603.808	990.392
2828.82	620.508	971.766
2830.76	623.51	959.101
2832.7	629.328	992.971
2834.65	615.574	980.642
2836.59	621.642	976.952
2838.53	606.886	1007.3
2840.47	610.753	999.418
2842.41	610.664	1002.9
2844.36	616.075	1023.39
2846.3	605.53	1015.91
2848.24	621.64	1036.94
2850.18	611.612	1015.7
2852.13	628.239	988.192
2854.07	608.211	1010.11
2856.01	628.416	1031.49
2857.95	622.396	1038.15
2859.89	603.233	1002.22
2861.84	641.416	985.953
2863.78	636.82	1012.87
2865.72	626.99	1040.52
2867.66	617.41	1033.17
2869.61	626.265	1031.21
2871.55	612.144	1019.24
2873.49	608.951	1019.14
2875.43	614.887	1033.44
2877.38	610.158	1049.55
2879.32	606.471	1025.62
2881.26	595.612	1027.04
2883.2	606.514	1033.01
2885.14	606.565	1040.28
2887.09	615.611	1036.81
2889.03	616.166	1040.07
2890.97	619.392	1043.01
2892.91	597.617	1030.68
2894.86	620.551	1039.62
2896.8	611.724	1022.19
2898.74	597.369	1050.93
2900.68	603.137	1051.57
2902.62	609.429	1014.17
2904.57	607.726	1031.1
2906.51	607.426	1027.74
2908.45	611.566	1019.84
2910.39	603.682	1008.69
2912.34	599.865	1004.8
2914.28	611.328	1003.65
2916.22	608.491	995.666
2918.16	604.039	992.498
2920.11	612.255	995.245
2922.05	611.542	981.302
2923.99	620.979	985.262
2925.93	603.263	990.784
2927.87	598.585	984.172
2929.82	616.658	983.499
2931.76	619.667	990.569
2933.7	604.124	1001.9
2935.64	596.239	957.635
2937.59	613.89	969.016
2939.53	599.427	966.991
2941.47	587.577	947.075
2943.41	594.083	950.512
2945.35	589.431	941.444
2947.3	599.377	937.402
2949.24	588.673	915.394
2951.18	582.997	938.7
2953.12	611.311	908.855
2955.07	583.268	906.248
2957.01	585.506	916.333
2958.95	593.095	923.119
2960.89	601.053	904.415
2962.83	581.94	899.237
2964.78	568.185	905.095
2966.72	597.838	923.889
2968.66	594.95	894.777
2970.6	584.955	918.427
2972.55	586.302	911.573
2974.49	573.403	891.472
2976.43	573.369	1679.71
2978.37	582.882	1647.67
2980.31	586.195	890.748
2982.26	583.541	853.129
2984.2	576.92	851.099
2986.14	553.103	867.012
2988.08	579.203	844.373
2990.03	566.677	856.79
2991.97	570.28	858.959
2993.91	574.34	838.911
2995.85	594.628	835.809
2997.8	565.531	829.818
2999.74	566.151	835.182
3001.68	584.353	833.471
3003.62	564.153	815.025
3005.56	568.437	825.119
3007.51	565.982	817.781
3009.45	576.255	812.712
3011.39	572.624	787.924
3013.33	552.087	819.022
3015.28	548.56	804.991
3017.22	559.102	789
3019.16	543.737	818.182
3021.1	564.304	822.505
3023.04	559.195	816.985
3024.99	554.191	817.79
3026.93	557.784	832.901
3028.87	562.674	817.97
3030.81	559.611	833.034
3032.76	541.944	805.177
3034.7	565.997	804.823
3036.64	542.63	792.872
3038.58	549.976	798.246
3040.52	554.182	811.401
3042.47	557.558	817.32
3044.41	560.637	796.722
3046.35	546.248	786.466
3048.29	563.302	809.229
3050.24	558.474	808.86
3052.18	565.815	799.715
3054.12	556.038	798.09
3056.06	556.98	815.54
3058.01	561.525	825.038
3059.95	557.863	815.879
3061.89	555.146	814.57
3063.83	545.891	816.977
3065.77	557.746	783.239
3067.72	544.119	770.655
3069.66	545.534	785.45
3071.6	539.795	762.073
3073.54	533.358	763.898
3075.49	544.097	747.492
3077.43	535.338	734.983
3079.37	533.925	748.293
3081.31	540.734	719.783
3083.25	526.342	725.099
3085.2	533.845	734.147
3087.14	532.819	722.705
3089.08	530.65	703.169
3091.02	537.535	702.292
3092.97	535.304	701.229
3094.91	521.496	699.638
3096.85	539.737	696.709
3098.79	522.077	692.385
3100.73	538.894	697.863
3102.68	543.377	696.264
3104.62	535.666	705.469
3106.56	535.783	691.48
3108.5	532.753	698.074
3110.45	522.271	670.726
3112.39	536.925	699.758
3114.33	531.837	687.156
3116.27	551.226	677.054
3118.22	560.225	666.901
3120.16	537.407	693.566
3122.1	530.742	660.708
3124.04	519.901	674.539
3125.98	503.584	658.965
3127.93	518.775	672.18
3129.87	528.679	674.37
3131.81	540.241	673.233
3133.75	513.645	674.946
3135.7	536.354	678.173
3137.64	527.519	658.381
3139.58	531.16	676.317
3141.52	544.164	672.67
3143.46	534.014	676.265
3145.41	541.827	691.197
3147.35	529.69	680.316
3149.29	528.164	671.09
3151.23	517.225	664.307
3153.18	519.171	684.703
3155.12	533.723	673.78
3157.06	539.827	665.457
3159	527.475	682.067
3160.94	523.769	660.962
3162.89	541.597	653.041
3164.83	517.569	665.308
3166.77	521.994	650.709
3168.71	532.411	661.426
3170.66	541.982	674.719
3172.6	536.233	673.062
3174.54	532.085	651.824
3176.48	542.993	661.992
3178.43	515.72	649.214
3180.37	534.6	670.305
3182.31	540.876	659.773
3184.25	531.017	652.163
3186.19	512.387	662.089
3188.14	520.897	658.977
3190.08	519.161	638.285
3192.02	516.403	660.734
3193.96	510.98	656.442
3195.91	513.912	646.209
3197.85	525.106	653.227
3199.79	530.986	646.248
3201.73	520.917	650.212
3203.67	540.106	650.103
3205.62	528.748	666.847
3207.56	527.592	642.519
3209.5	520.393	648.938
3211.44	526.861	659.638
3213.39	520.952	655.577
3215.33	507.176	652.883
3217.27	535.014	666.497
3219.21	523.958	656.073
3221.15	520.904	647.747
3223.1	513.925	656.671
3225.04	530.617	645.121
3226.98	514.108	631.784
3228.92	519.094	651.452
3230.87	505.769	643.145
3232.81	501.333	632.834
3234.75	502.831	617.679
3236.69	527.089	636.998
3238.64	526.797	630.848
3240.58	504.875	635.503
3242.52	514.251	640.296
3244.46	524.342	625.571
3246.4	504.491	634.874
3248.35	501.333	615.81
3250.29	519.361	633.634
3252.23	510.086	631.259
3254.17	508.046	629.643
3256.12	519.402	626.146
3258.06	516.501	618.617
3260	516.891	632.73
3261.94	499.751	628.689
3263.88	497.563	602.988
3265.83	522.464	630.133
3267.77	503.729	627.198
3269.71	502.837	616.212
3271.65	514.54	616.532
3273.6	511.843	643.274
3275.54	516.851	624.106
3277.48	507.835	607.437
3279.42	499.069	617.417
3281.36	512.203	605.867
3283.31	502.037	605.519
3285.25	510.277	605.063
3287.19	505.689	612.115
3289.13	487.161	603.265
3291.08	497.111	620.434
3293.02	514.526	627.128
3294.96	508.725	629.942
3296.9	507.666	614.366
3298.85	512.746	620.168
3300.79	506.667	610.7
3302.73	508.74	603.165
3304.67	505.588	615.803
3306.61	507.668	617.241
3308.56	499.559	611.349
3310.5	522.677	622.516
3312.44	506.106	603.717
3314.38	502.271	597.583
3316.33	514.793	623.054
3318.27	514.832	613.602
3320.21	495.464	607.306
3322.15	499.059	605.288
3324.09	508.208	607.305
3326.04	508.086	615.777
3327.98	515.184	603.029
3329.92	491.273	598.337
3331.86	500.572	632.846
3333.81	509.803	616.636
3335.75	506.326	611.456
3337.69	509.347	617.22
3339.63	522.008	621.89
3341.57	519.976	609.238
3343.52	534.169	613.092
3345.46	518.798	620.117
3347.4	523.864	629.215
3349.34	527.932	632.866
3351.29	544.082	624.484
3353.23	526.385	615.665
3355.17	544.129	636.511
3357.11	528.815	625.577
3359.06	522.206	592.035
3361	519.206	624.334
3362.94	525.003	618.236
3364.88	526.818	625.472
3366.82	549.112	623.173
3368.77	540.094	621.404
3370.71	548.885	607.622
3372.65	544.449	602.859
3374.59	538.439	627.07
3376.54	550.669	632.333
3378.48	562.583	621.765
3380.42	552.273	635.795
3382.36	548.597	629.454
3384.3	556.981	636.286
3386.25	562.333	635.416
3388.19	565.188	634.648
3390.13	559.441	640.032
3392.07	570.086	631.721
3394.02	572.333	612.876
3395.96	575.439	641.019
3397.9	583.323	652.511
3399.84	581.716	638.277
3401.78	572.174	656.368
3403.73	592.333	639.745
3405.67	592.599	644.819
3407.61	594.713	631.873
3409.55	608.77	625.442
3411.5	607.12	640.743
3413.44	623.311	636.589
3415.38	603.755	644.409
3417.32	611.208	649.231
3419.27	622.683	634.683
3421.21	637.249	639.408
3423.15	620.844	631.132
3425.09	628.129	645.227
3427.03	641.182	632.915
3428.98	637.698	632.844
3430.92	630.463	645.21
3432.86	652.704	643.724
3434.8	644.268	630.26
3436.75	662.115	638.956
3438.69	661.801	645.959
3440.63	683.759	633.911
3442.57	695.819	633.195
3444.51	708.031	629.012
3446.46	708.784	652.889
3448.4	705.809	662.688
3450.34	724.424	657.215
3452.28	707.546	641.77
3454.23	710.103	657.58
3456.17	719.993	659.617
3458.11	748.506	670.727
3460.05	755.002	663.677
3461.99	751.626	637.142
3463.94	768	660.161
3465.88	772.667	659.912
3467.82	770.824	665.097
3469.76	767.333	649.086
3471.71	790.265	661.584
3473.65	811.942	650.037
3475.59	821.524	646.519
3477.53	807.406	665.869
3479.48	819.514	657.583
3481.42	823.21	655.118
3483.36	837.755	641.686
3485.3	824.724	653.75
3487.24	836.866	646.111
3489.19	840.902	635.851
3491.13	853.644	633.702
3493.07	863.826	639.999
3495.01	865.793	648.589
3496.96	879.481	640.908
3498.9	916.78	614.141
3500.84	903.326	619.572
3502.78	902.783	621.993
3504.72	901.123	623.556
3506.67	881.823	635.659
3508.61	877.379	610.606
3510.55	891.772	605.282
3512.49	925.3	612.496
3514.44	897.013	604.482
3516.38	882.537	626.686
3518.32	906.449	588.574
3520.26	901.534	601.961
3522.2	886.921	599.954
3524.15	878.324	598.184
3526.09	898.903	575.21
3528.03	877.462	602.087
3529.97	867.231	600.25
3531.92	872.1	575.596
3533.86	902.128	597.887
3535.8	869.14	595.967
3537.74	877.686	564.483
3539.69	883.783	560.833
3541.63	847.319	578.41
3543.57	840.8	568.96
3545.51	846.972	564.465
3547.45	818.705	547.864
3549.4	823.242	553.75
3551.34	838.241	543.56
3553.28	807.754	528.764
3555.22	795.892	558.992
3557.17	779.472	549.973
3559.11	782.198	534.652
3561.05	756.763	543.123
3562.99	768	546.508
3564.93	757.409	545.534
3566.88	793.294	544.238
3568.82	791.907	536.799
3570.76	759.655	514.358
3572.7	739.181	521.873
3574.65	762.789	516.292
3576.59	744.807	529.308
3578.53	737.212	508.796
3580.47	749.388	514.967
3582.41	751.42	515.133
3584.36	756.122	520.076
3586.3	759.651	493.681
3588.24	747.526	502.371
3590.18	735.398	488.185
3592.13	730.479	484.957
3594.07	723.648	495.733
3596.01	726.463	486.532
3597.95	721.252	479.451
3599.89	722.905	477.714
3601.84	708.197	482.201
3603.78	720.427	459.874
3605.72	708.839	466.119
3607.66	687.843	471.751
3609.61	686.005	478.188
3611.55	673.543	458.252
3613.49	639.622	454.193
3615.43	631.149	448.149
3617.38	634.22	464.871
3619.32	638.285	453.329
3621.26	600.411	445.942
3623.2	581.257	439.474
3625.14	572.97	452.289
3627.09	538.051	440.579
3629.03	534.774	441.982
3630.97	515.927	433.203
3632.91	496.191	440.85
3634.86	494.2	435.73
3636.8	493.399	434.533
3638.74	475.452	438.237
3640.68	472.384	425.003
3642.62	458.77	415.218
3644.57	454.562	423.764
3646.51	454.479	440.487
3648.45	445.942	427.272
3650.39	440.949	439.806
3652.34	439.28	425.221
3654.28	437.802	418.924
3656.22	426.322	423.368
3658.16	418.457	406.556
3660.11	432.605	399.928
3662.05	419.08	396.535
3663.99	407.346	415.938
3665.93	415.092	414.043
3667.87	411.869	406.209
3669.82	404.085	403.571
3671.76	405.303	415.97
3673.7	414.549	397.854
3675.64	416.089	391.346
3677.59	402.649	405.651
3679.53	406.976	411.706
3681.47	397.979	389.577
3683.41	399.489	379.726
3685.35	392.804	394.247
3687.3	397.136	397.326
3689.24	403.133	398.267
3691.18	387.366	409.229
3693.12	402.03	395.123
3695.07	389.832	386.403
3697.01	392.48	386.604
3698.95	378.665	385.047
3700.89	376.143	391.726
3702.83	382.973	397.742
3704.78	374.961	398.891
3706.72	380.353	394.125
3708.66	381.705	401.536
3710.6	383.945	384.14
3712.55	365.445	384.664
3714.49	371.317	384.959
3716.43	358.259	380.737
3718.37	350.507	381.101
3720.31	360.839	389.839
3722.26	366.799	375.833
3724.2	356.448	378.601
3726.14	347.314	386.443
3728.08	365.495	382.301
3730.03	347.04	373.274
3731.97	336.73	384.701
3733.91	345.998	384.859
3735.85	349.349	384.603
3737.8	343.594	391.826
3739.74	353.018	379.614
3741.68	346.363	372.358
3743.62	349.609	373.794
3745.56	341.168	377.902
3747.51	343.444	381.2
3749.45	352.307	380.707
3751.39	335.325	386.987
3753.33	341.86	376.452
3755.28	343.11	372.278
3757.22	326.717	370.707
3759.16	332.169	374.347
3761.1	336.808	373.771
3763.04	315.424	363.46
3764.99	334.213	365.265
3766.93	333.067	383.657
3768.87	332.478	382.023
3770.81	340.659	374.698
3772.76	336.975	352.454
3774.7	333.868	368.147
3776.64	334.703	366.107
3778.58	328.844	375.969
3780.52	333.786	360.463
3782.47	324.245	365.05
3784.41	337.792	363.653
3786.35	340.825	362.095
3788.29	319.036	372.761
3790.24	331.379	371.243
3792.18	326.4	365.204
3794.12	337.589	352.31
3796.06	326.04	360.646
3798.01	329.273	362.706
3799.95	327.155	370.003
3801.89	318.265	379.636
3803.83	327.443	363.532
3805.77	321.799	363.562
3807.72	330.045	357.631
3809.66	330.061	356.585
3811.6	326.639	361.928
3813.54	334	366
3815.49	324.645	346.755
3817.43	318.766	359.489
3819.37	330.327	362.825
3821.31	315.769	342.461
3823.25	310.863	349.956
3825.2	318.784	367.736
3827.14	318.975	349.35
3829.08	323.853	355.66
3831.02	319.518	351.476
3832.97	321.343	354.685
3834.91	312.584	342.313
3836.85	316.501	352.531
3838.79	316.973	328.194
3840.73	313.207	339.967
3842.68	320.127	364.97
3844.62	312.001	345.444
3846.56	314.33	348.7
3848.5	319.155	347.218
3850.45	316.9	338.527
3852.39	315.062	339.975
3854.33	312.099	340.154
3856.27	312.79	335.329
3858.22	305.038	342.757
3860.16	310.629	344.524
3862.1	308.854	344.365
3864.04	311.507	354.884
3865.98	315.027	345.093
3867.93	311.604	352.124
3869.87	319.091	326.001
3871.81	323.475	341.376
3873.75	319.234	345.117
3875.7	307.078	339.846
3877.64	309.831	333.692
3879.58	303.892	324.076
3881.52	302.646	341.987
3883.46	305.584	334.461
3885.41	293.153	355
3887.35	313.753	339.563
3889.29	312.495	321.055
3891.23	300.268	346.504
3893.18	304.544	352.125
3895.12	305.431	348.314
3897.06	305.215	341.232
3899	303.554	335.901
3900.94	293.509	348.589
3902.89	308.552	326.051
3904.83	298.48	324.44
3906.77	301.812	334.198
3908.71	302.558	317.213
3910.66	296.071	327.542
3912.6	296.227	324.269
3914.54	306.664	330.702
3916.48	304.485	324.661
3918.43	293.421	341.069
3920.37	300.151	322.444
3922.31	290.63	327.591
3924.25	298.611	316.702
3926.19	289.303	320.913
3928.14	294.847	327.946
3930.08	308.679	318.869
3932.02	300.205	323.449
3933.96	306.105	333.371
3935.91	296.331	323.868
3937.85	296.978	315.516
3939.79	302.569	299.281
3941.73	290.459	324.069
3943.67	302.022	320.625
3945.62	296.787	318.406
3947.56	296	330.927
3949.5	296.283	320.402
3951.44	296.422	317.333
3953.39	283.363	313.774
3955.33	283.762	312.088
3957.27	288.23	318.112
3959.21	288.381	323.231
3961.15	279.015	315.705
3963.1	281.473	319.207
3965.04	290.869	305.177
3966.98	281.596	321.127
3968.92	289.941	312.971
3970.87	284.28	313.972
3972.81	278.701	317.041
3974.75	283.636	313.05
3976.69	288.021	306.032
3978.64	279.479	323.964
3980.58	275.102	301.883
3982.52	278.82	305.395
3984.46	280.026	307.172
3986.4	285.001	300.215
3988.35	282.889	307.296
3990.29	290.93	310.528
3992.23	287.034	325.801
3994.17	286.455	310.952
3996.12	271.832	306.323
3998.06	288.977	302.513
4000	291.352	297.421

## Sheet: Figure 3
Figure 3c
Raman shift (cm−1)	Intensity (counts)
	0 V	−0.4 V	−0.8 V	−1.2 V	−1.6 V
300	530.847	480.382	431.625	386.007	329.372
301.942	531.859	489.989	440.727	380.445	335.187
303.885	532.218	487.853	435.474	378.797	335.782
305.827	533.293	499.569	429.67	381.623	330.87
307.769	535.969	517.245	428.824	386.786	329.095
309.711	541.789	509.4	439.959	388.811	351.872
311.654	528.793	501.552	441.459	382.345	356.983
313.596	536.408	505.801	443.459	392.477	349.82
315.538	550.563	507.729	443.866	406.866	338.779
317.48	540.436	481.145	437.284	400.284	336.754
319.423	539.273	487.032	439.667	409.214	341.274
321.365	545.83	510.806	445.382	398.357	338.284
323.307	552.338	524.307	450.251	386.893	337.224
325.249	550.406	498.233	449.946	397.697	349.036
327.192	556.49	517.753	445.382	400.232	352.078
329.134	544.537	509.163	441.17	391.803	349.816
331.076	536.42	501.491	439.542	388.143	344.373
333.018	546.262	513.039	442.61	399.125	338.303
334.961	545.247	499.328	456.067	400.902	342.619
336.903	542.117	502.92	452.221	404.986	350.203
338.845	539.097	507.661	451.965	407.215	353.533
340.787	539.584	508.848	459.651	405.897	352.01
342.73	556.613	522.826	444.402	402.593	362.177
344.672	559.875	519.074	452.725	413.684	361.079
346.614	557.927	516.888	455.186	412.243	350.91
348.556	555.021	516.753	448.161	401.834	339.083
350.499	556.802	503.778	445.617	416.08	346.207
352.441	548.863	517.251	460.025	408.174	344.288
354.383	539.849	512.707	453.019	401.901	350.064
356.325	540.93	501.08	438.345	402.473	361.122
358.268	569.197	512.539	449.55	412.914	369.016
360.21	554.93	516.179	468.093	413.089	362.487
362.152	560.951	512.354	461.555	412.668	357.179
364.094	569.954	512.145	448.246	412.683	356.346
366.037	561.825	525.258	448.317	413.694	362.317
367.979	547.546	513.784	457.242	414.459	371.242
369.921	560.016	520.513	465.055	416.153	371.995
371.864	575.367	532.851	467.935	419.807	377.228
373.806	581.568	542.774	465.588	425.382	389.853
375.748	592.289	546.603	470.693	428.7	379.898
377.69	580.695	529.149	457.202	433.053	377.38
379.633	574.777	524.302	452.32	433.533	379.443
381.575	578.818	663.319	462.764	430.818	380.754
383.517	579.585	1314.83	483.459	431.585	367.723
385.459	581.037	815.591	474.479	425.959	366.79
387.402	580.01	549.331	479.425	421.074	363.235
389.344	582.743	545.71	492.98	425.996	363.775
391.286	599.367	552.871	497.584	452.85	381.677
393.228	586.603	558.276	490.884	441.777	391.295
395.171	586.33	552.18	486.581	433.482	383.559
397.113	593.663	548.181	486.884	429.044	375.209
399.055	602.056	555.599	492.104	428.486	379.248
400.997	593.862	550.222	489.031	430.535	382.577
402.94	590.614	550.188	488.333	428.426	389.867
404.882	602.727	551.484	485.552	443.234	396.026
406.824	619.905	554.621	482.206	470.662	399.176
408.766	586.324	567.95	491.178	460.921	400.201
410.709	594.957	560.731	504.397	458.326	385.365
412.651	603.092	570.841	502.86	451.658	384.448
414.593	605.333	586.823	492.915	440.792	392.178
416.535	605.333	577.586	491.375	428.989	390.382
418.478	605.583	573.339	502.319	448.39	384.341
420.42	618.127	582.211	501.846	451.192	390.467
422.362	623.972	586.261	505.818	448.825	397.614
424.304	608.737	573.481	524.399	451.927	396.106
426.247	592.551	579.647	516.691	455.267	388.912
428.189	601.439	584.411	529.846	450.382	392.55
430.131	606.682	582.812	531.584	455.247	392.145
432.073	604.171	579.415	519.396	470.293	389.952
434.016	617.552	595.884	526.859	473.638	412.855
435.958	614.641	594.914	517.802	478.588	419.234
437.9	622.024	588.911	529.901	476.218	410.415
439.843	634.549	591.465	549.798	472.239	401.562
441.785	639.605	618.29	551.267	476.299	413.321
443.727	629.304	611.08	540.194	470.634	411.261
445.669	638.438	615.236	551.673	481.472	409.75
447.612	646.932	611.925	553.426	485.522	412.126
449.554	644.257	596.231	533.512	472.827	419.149
451.496	646.32	611.439	545.627	474.116	423.016
453.438	659.748	620.648	543.378	476.478	420.236
455.381	656.713	618.217	542.807	481.142	412.634
457.323	639.977	613.678	544.951	487.464	409.697
459.265	630.425	629.943	543.402	493.402	430.092
461.207	657.128	608.718	546.786	490.707	418.916
463.15	654.494	592.942	547.486	489.495	420.496
465.092	638.665	600.266	544.688	497.522	425.711
467.034	627.318	635.317	538.638	515.792	424.744
468.976	619.046	614.895	534.243	493.043	421.642
470.919	629.63	613.331	530.259	502.884	425.509
472.861	638.894	609.016	538.351	501.853	431.195
474.803	643.713	599.943	549.462	485.336	431.405
476.745	654.84	601.237	528.244	482.231	411.481
478.688	671.711	603.249	525.23	488.226	427.961
480.63	652.771	598.229	532.911	500.066	434.34
482.572	625.915	596.041	536.812	504.874	429.236
484.514	623.58	606.097	525.633	491.388	417.317
486.457	632.902	607.65	541.17	481.548	417.058
488.399	647.847	633.293	544.867	484.753	427.037
490.341	655.321	637.724	544.367	488.08	426.2
492.283	648.943	616.46	543.806	488.769	416.624
494.226	625.615	610.498	546.139	494.212	429.584
496.168	664.303	629.724	561.542	490.389	437.321
498.11	669.696	631.772	551.784	488.667	429.029
500.052	653.118	622.07	538.031	487.678	417.397
501.995	640.958	613.136	544.916	485.032	417.566
503.937	672.641	626.121	538.164	485.551	432.108
505.879	660.673	618.695	540.102	505.266	436.95
507.822	654.111	629.975	544.773	504.904	434.79
509.764	666.403	657.241	553.381	484.055	430.928
511.706	680.96	650.483	575.737	484.315	436.906
513.648	699.134	663.997	558.993	477.335	419.958
515.591	696.929	659.588	550.152	483.74	421.567
517.533	695.253	653.033	550.987	490.581	427.202
519.475	713.721	660.925	558.85	485.204	421.904
521.417	726.475	664.048	573.166	483.642	432.836
523.36	726.704	675.937	571.408	485.838	430.617
525.302	729.541	682.938	572.06	490.455	430.579
527.244	735.729	680.695	572.288	497.576	436.658
529.186	735.99	669.758	552.758	508.252	446.292
531.129	710.199	669.834	556.759	500.15	460.945
533.071	713.043	684.22	563.31	510.487	460.334
535.013	723.946	687.735	567.982	523.996	465.228
536.955	726.781	668.171	567.658	526.122	485.252
538.898	733.038	666.867	559.576	508.392	479.255
540.84	722.516	650.545	571.364	517.813	462.653
542.782	721.862	641.888	569.984	522.367	457.19
544.724	726.888	644.681	555.663	519.801	460.562
546.667	721.771	655.981	541.152	517.817	461.481
548.609	706.359	654.674	551.339	505.54	471.407
550.551	712.752	657.806	549.755	506.192	456.635
552.493	711.993	658.037	550.172	509.725	443.033
554.436	700.17	654.929	558.241	507.723	444.513
556.378	715.327	659.894	568.432	490.214	461.499
558.32	716.905	645.073	555.504	496.535	465.623
560.262	705.996	647.503	557.002	505.502	464.666
562.205	702.886	658.755	556.114	508.198	463.712
564.147	722.737	666.737	536.962	500.543	466.147
566.089	723.522	678.781	544.031	502.899	464.053
568.031	722.385	662.413	544.692	512.093	466.017
569.974	710.862	655.554	543.907	510.176	456.386
571.916	699.021	660.687	538.594	502.627	446.618
573.858	708.98	661.997	521.035	508.654	464.963
575.801	717.634	659.645	538.791	518.085	463.169
577.743	715.811	660.142	538.907	513.241	455.812
579.685	715.529	649.551	540.342	500.749	457.345
581.627	719.943	632.331	546.968	489.637	465.617
583.57	716.007	650.437	534.11	496.722	445.411
585.512	702.963	650.322	547.382	504.284	456.85
587.454	704.923	633.119	554.013	498.895	463.013
589.396	709.41	626.028	555	496.496	462.822
591.339	705.044	647.886	552.39	509.859	460.247
593.281	715.029	649.988	527.429	511.698	462.612
595.223	723.254	644.624	545.292	500.142	461.683
597.165	724.431	635.257	540.12	499.665	448.478
599.108	721.273	628.041	528.715	510.129	435.282
601.05	719.699	630.183	557.574	521.158	442.775
602.992	710.228	625.447	544.156	515.633	446.195
604.934	696.327	619.302	523.691	501.654	449.214
606.877	698.104	621.636	528.062	496.348	455.779
608.819	707.551	629.176	553.612	503.68	462.449
610.761	685.429	624.173	559.143	515.267	457.182
612.703	690.771	624.254	549.159	506.765	461.324
614.646	688.977	632.451	546.185	513.594	463.774
616.588	684.623	634.985	547.022	520.76	461.225
618.53	684.071	630.799	547.568	518.001	455.657
620.472	696.2	651.103	543.085	508.245	461.458
622.415	701.399	634.587	556.297	500.159	456.261
624.357	696.388	636.149	565.735	498.69	448.745
626.299	693.6	643.367	564.767	500	441.367
628.241	700.041	639.874	553.701	501.561	437.745
630.184	683.143	635.914	556.869	515.026	452.794
632.126	693.965	640.292	558.235	513.394	455.676
634.068	698.458	631.418	564.604	510.417	458.5
636.01	693.719	622.849	568.632	508.39	460.375
637.953	686.767	635.263	561.705	506.504	457.486
639.895	693.112	643.988	572.016	504.125	454.842
641.837	714.835	633.921	568.02	520.111	453.693
643.78	716.781	630.373	570.166	533.53	452.465
645.722	705.245	636.156	573.535	536.721	448.371
647.664	708.732	642.326	560.551	529.022	438.849
649.606	723.292	642.061	556.315	529.816	457.643
651.549	703.274	638.949	558.384	518.609	463.424
653.491	681.453	635.786	554.532	512.413	459.341
655.433	674.126	636.726	550.255	514.266	452
657.375	685.254	647.59	567.213	515.326	452
659.318	677.964	647.14	564.175	521.123	462.001
661.26	693.351	643.686	557.095	525.786	460.962
663.202	689.056	639.431	559.134	519.885	458.08
665.144	666.345	633.985	564.324	510.366	457.725
667.087	685.978	623.372	540.18	527.08	457.991
669.029	668.997	639.133	558.284	520.496	460.561
670.971	677.03	632.707	563.812	523.98	451.17
672.913	683.721	627.01	567.64	535.075	445.139
674.856	676.912	635.702	573.087	541.894	447.912
676.798	674.787	652.704	565.118	516.125	445.787
678.74	668.65	651.912	561.157	524.193	458.202
680.682	669.597	644.373	574.287	522.754	460.868
682.625	667.604	636.237	578.596	519.925	458.857
684.567	657.546	631.377	560.706	523.309	456.029
686.509	647.699	629.78	538.882	532.358	448.843
688.451	648.236	641.285	548.952	528.056	460.941
690.394	666.488	641.913	550.48	522.013	455.073
692.336	674.104	630.308	546.076	521.042	451.639
694.278	657.318	616.632	544.782	527.662	460.122
696.22	645.599	635.808	562.893	535.386	449.202
698.163	674.585	642.728	550.846	525.455	453.483
700.105	673.375	641.633	551.89	533.625	461.937
702.047	659.311	634.082	561.024	538.746	461.295
703.99	655.379	624.784	568.054	529.28	448.351
705.932	675.38	627.451	562.454	534.88	446.485
707.874	670.871	630.609	562.735	520.623	452.708
709.816	671.168	627.379	565.323	531.591	449.462
711.759	671.761	628.045	571.824	544.881	458.813
713.701	671.336	635.792	580.114	543.103	481.512
715.643	686.823	630.719	576.91	541.768	451.606
717.585	652.706	641.193	573.211	544.135	463.648
719.528	659.482	627.658	566.581	543.735	463.067
721.47	673.833	616.782	569.106	549.658	454.322
723.412	856.314	625.461	579.063	562.513	449.248
725.354	1877.37	633.482	559.278	559.839	463.418
727.297	974.896	619.99	565.255	530.896	456.828
729.239	670.514	638.378	575.225	539.953	463.92
731.181	673.512	650.592	574.451	555	471.548
733.123	656.095	638.416	564.39	556.965	468.944
735.066	670.015	635.471	576.436	566.87	456.897
737.008	662.243	641.205	570.108	540.02	460.418
738.95	662.705	633.695	578.445	534.325	461.667
740.892	663.007	622.929	579.856	545.801	456.435
742.835	666.185	620.518	568.407	562.97	449.089
744.777	695.688	637.952	565.725	568.871	455.526
746.719	679.023	638.071	581.666	562.968	467.731
748.661	677.29	640.76	582.451	557.982	471.986
750.604	681.051	643.724	584.097	555.006	462.491
752.546	679.563	645.602	587.844	551.174	448.547
754.488	663.497	646.487	578.075	540.075	454.767
756.43	682.291	625.813	586.666	548.666	466.312
758.373	661.515	628.422	570.112	549.224	460.341
760.315	658.17	638.802	565.884	548.899	460.519
762.257	682.895	643.437	575.513	549.513	465.693
764.199	708.788	632.916	575.511	548.988	458.025
766.142	675.453	638.292	586.533	548.719	458.563
768.084	680.934	634.994	583.242	554.525	455.412
770.026	681.99	639.995	586.898	547.132	458.247
771.969	679.823	645.395	594.755	540.856	464.993
773.911	689.193	637.258	592.665	556.905	467.913
775.853	665.505	647.486	566.824	544.793	459.568
777.795	682.429	646.934	574.018	557.461	462.924
779.738	700.608	650.471	575.854	559.198	464.834
781.68	705.498	645.645	581.106	549.148	459.989
783.622	696.796	626.533	597.489	541.163	449.675
785.564	702.456	642.165	577.275	568.385	452.1
787.507	687.15	656.834	587.282	562.222	438.434
789.449	683.856	656.981	594.37	549.629	443.606
791.391	680.166	651.716	596.083	551.001	456.884
793.333	670.026	653.275	592.869	566.362	463.469
795.276	673.534	673.245	582.075	556.377	454.024
797.218	696.017	646.972	591.542	559.898	459.644
799.16	694.661	649.563	594.53	555.688	459.76
801.102	687.731	661.608	590.927	546.257	459.735
803.045	686.248	665.199	589.909	540.553	464.924
804.987	690.424	651.007	606.859	551.2	477.933
806.929	717.993	651.278	601.724	546.334	463.337
808.871	698.742	648.54	593.361	548.341	479.242
810.814	690.324	653.998	592.984	543.611	471.412
812.756	696.488	655.719	589.825	537.251	453.957
814.698	696.905	639.185	569.866	541.279	465.427
816.64	706.112	654.62	575.282	547.507	462.99
818.583	694.411	673.114	568.716	546.924	460.787
820.525	683.654	673.102	579.636	535.641	454.999
822.467	682.628	669.748	587.715	531.939	455.285
824.409	692.721	673.277	580.39	543.281	460.508
826.352	704.38	657.822	595.845	535.418	433.123
828.294	705.77	670.097	591.017	544.245	444.25
830.236	702.691	677.893	588.555	543.886	446.832
832.178	701.129	677.485	582.564	537.954	445.735
834.121	699.365	667.932	582.107	535.231	445.687
836.063	689.234	651.163	610.135	546.6	446.938
838.005	716.918	676.676	583.536	565.057	445.038
839.948	708.348	658.285	585.982	551.841	455.156
841.89	721.083	657.61	591.883	543.157	449.841
843.832	729.938	669.427	590.377	534.086	441.385
845.774	695.294	664.776	581.029	514.791	450.904
847.717	692.303	652.268	578.581	545.246	452.807
849.659	683.938	659.306	577.845	536.119	447.137
851.601	697.833	656.295	584.62	532.033	462.565
853.543	710.327	648.289	587.411	536.108	475.417
855.486	706.606	645.91	580.272	544.243	468.544
857.428	700.343	658.979	571.015	551.322	450.03
859.37	717.464	640.51	581.877	541.816	448.912
861.312	709.517	655.745	584.966	546.208	442.337
863.255	708.219	672.553	590.286	549.7	447.071
865.197	717.497	674.785	591.071	546.658	456.977
867.139	720.29	663.615	577.663	539.362	455.744
869.081	681.567	675.886	587.208	539.635	453.289
871.024	688.309	666.987	591.221	537.26	442.172
872.966	704.735	657.416	581.346	543.898	447.006
874.908	707.459	661.644	577.865	552.847	461.37
876.85	697.026	678.201	586.909	554.485	470.366
878.793	710.952	680.658	580.356	541.379	456.714
880.735	691.947	660.525	578.428	538.612	441.697
882.677	720.747	653.88	586.482	534.819	458.478
884.619	722.644	651.299	595.285	539.839	462.705
886.562	705.829	654.45	589.881	546.712	451.332
888.504	713.846	666.936	565.289	544.263	443.788
890.446	704.001	666.389	581.971	552.194	439.139
892.388	723.889	661.172	582.438	542.432	462.259
894.331	712.728	670.496	587.582	545.923	458.015
896.273	708.745	671.117	591.494	555.333	445.851
898.215	723.726	655.26	590.6	556.587	443.336
900.157	713.59	646.371	590.032	537.402	447.722
902.1	723.177	672.667	578.802	527.542	462.24
904.042	715.458	666.571	591.312	527.442	461.228
905.984	715.708	663.277	588.909	532.399	464.7
907.927	715.519	661.013	578.046	531.186	470.437
909.869	706.21	654.606	576.932	520.151	468.055
911.811	724.037	679.015	578.578	527.282	451.874
913.753	719.29	681.372	583.338	520.4	447.366
915.696	708.639	673.241	577.846	525.355	448.139
917.638	710.322	659.586	578.72	531.559	444.797
919.58	714.692	649.165	581.934	532.422	437.007
921.522	696.74	650.23	569.861	529.735	432.534
923.465	697.564	645.282	572.06	541.828	438.581
925.407	686.84	655.253	558.379	522.162	438.371
927.349	700.512	658.241	566.111	527.111	435.269
929.291	711.747	652.757	569.085	535.65	429.537
931.234	705.34	644.216	557.234	531.013	425.887
933.176	703.494	640.923	563.856	528.059	435.309
935.118	683.685	637.896	571.285	517.329	447.415
937.06	692.104	643.161	574.012	520.937	447.649
939.003	691.354	656.8	570.513	529.815	449.325
940.945	689.534	657.607	563.521	537.947	447.673
942.887	702.128	639.43	559.676	540.041	438.566
944.829	715.627	654.581	570.696	529.297	438.015
946.772	697.512	658.215	581.718	534.895	439.072
948.714	701.836	659.631	585.596	533.809	433.443
950.656	701.04	662.292	583.43	521.484	438.863
952.598	702.954	659.19	578.381	518.192	451.334
954.541	722.993	647.914	572.861	542.415	456.522
956.483	705.886	671.642	562.1	545.45	457.902
958.425	715.183	680.002	570.823	531.303	442.098
960.367	718.333	1387.79	577.851	528.993	445.105
962.31	705.548	2494.56	581.803	532.18	453.459
964.252	701.675	3679.56	588.177	537.726	454.862
966.194	739.572	4321.14	602.81	546.386	447.93
968.136	728.795	1020.72	607.508	543.623	460.365
970.079	726.677	674.838	588.694	540.858	456.964
972.021	717.557	693.745	586.961	541.526	472.313
973.963	717.303	700.356	591.471	541.192	479.77
975.906	725.196	690.239	595.608	543.645	467.975
977.848	721.228	695.415	605.125	560.788	455.478
979.79	733.136	709.816	602.356	584.606	466.279
981.732	749.145	699.602	606.343	586.943	470.804
983.675	735.622	702.951	607.26	583.893	471.076
985.617	723.163	707.146	607.567	574.206	471.877
987.559	727.667	697.359	604.65	559.433	471.361
989.501	728.581	675.336	588.804	548.315	459.312
991.444	744.114	686.708	585.476	536.665	436.29
993.386	722.089	690.235	584.762	537.377	457.72
995.328	723.062	697.728	580.666	543.788	460.575
997.27	727.463	694.889	587.542	548.207	454.037
999.213	721.335	680.789	603.209	547.438	455.248
1001.15	726.363	680.088	599.161	545.641	462.291
1003.1	726.918	681.754	602.215	551.472	436.19
1005.04	723.211	670.868	583.245	547.833	440.386
1006.98	721.848	659.623	580.956	538.201	442.034
1008.92	721.622	668.236	582.139	526.501	443.816
1010.87	717.888	686.221	575.98	522.738	449.566
1012.81	707.643	666.123	575.853	540.904	451.451
1014.75	731.296	668.349	597.279	551.199	447.555
1016.69	724.887	675.823	588.406	542.887	425.055
1018.64	714.576	674.445	577.059	534.228	429.366
1020.58	711.777	674.601	576.554	536.121	448.875
1022.52	713.603	677.753	581.901	543.196	461.231
1024.46	707.416	668.648	572.858	534.945	453.803
1026.4	723.292	668.369	565.895	524.361	436.256
1028.35	710.271	662.746	574.232	516.927	440.802
1030.29	701.651	669.524	580.682	520.509	444.276
1032.23	710.854	668.966	583.134	535.717	437.23
1034.17	723.469	665.552	584.605	552.7	427.495
1036.12	708.041	687.346	589.499	554.411	434.721
1038.06	697.434	661.665	598.711	536.825	450.073
1040	706.337	666.753	592.414	524.996	434.91
1041.94	717.703	667.373	594.704	524.411	447.953
1043.88	724.47	672.675	592.603	532.298	454.751
1045.83	722.741	678.76	585.95	535.578	446.95
1047.77	713.905	671.451	589.984	523.151	449.11
1049.71	715.862	677.881	608.996	529.861	452.744
1051.65	735.759	684.313	604.094	540.213	469.379
1053.6	731.02	687.444	595.527	532.687	461.212
1055.54	729.094	689.097	596.676	543.43	456.386
1057.48	734.73	681.371	599.231	559.798	462.976
1059.42	737.041	665.443	589.921	550.941	466.427
1061.36	745.441	692.604	587.401	552.622	444.587
1063.31	735.86	673.719	612.123	532.236	458.71
1065.25	737.174	691.256	604.294	544.985	449.723
1067.19	741.16	712.469	596.004	554.332	448.982
1069.13	731.796	712.153	600.322	546.975	460.096
1071.08	712.642	695.342	607.904	537.234	466.275
1073.02	727.856	708.366	592.435	560.716	446.632
1074.96	735.146	683.973	596.361	549.781	458.128
1076.9	727.171	681.879	600.994	549.175	456.946
1078.85	727.708	689.228	601.938	556.046	441.997
1080.79	741.319	687.015	601.593	549.402	438.837
1082.73	751.365	681.407	602.386	533.523	448.656
1084.67	733.484	701.057	603.394	541.712	439.533
1086.61	742.756	682.794	600.304	527.102	449.367
1088.56	760.133	677.96	589.361	537.066	450.84
1090.5	741.607	694.493	582.18	524.983	455.826
1092.44	726.447	699.298	593.369	528.667	458.255
1094.38	728.841	690.903	602.099	552.975	460.821
1096.33	734.949	690.712	583.167	568.519	468.48
1098.27	745.081	690.993	590.484	559.232	463.133
1100.21	723.923	678.374	579.687	554.883	460.255
1102.15	748.957	679.899	604.284	549.545	469.021
1104.09	738.864	684.737	599.022	537.583	467.167
1106.04	724.411	686.139	585.156	531.081	466.255
1107.98	735.235	684.679	591.253	535.728	473.29
1109.92	716.104	686.84	589.106	535.209	464.279
1111.86	752.193	678.382	602.357	544.513	469.073
1113.81	746.042	675.604	584.728	535.784	458.795
1115.75	737.633	692.038	590.338	539.775	456.371
1117.69	725.074	699.37	593.936	539.647	459.648
1119.63	716.088	695.018	583.403	537.252	460.889
1121.57	724.426	698.95	574.014	548.787	455.822
1123.52	727.25	696.409	578.533	547.375	452.434
1125.46	727.607	689.207	573.733	531.161	462.475
1127.4	720.297	691.016	584.503	532.133	463.103
1129.34	727.196	693.012	593.44	541.583	460.952
1131.29	731.999	701.383	596.821	543.089	461.008
1133.23	720.692	709.764	599.809	537.641	459.621
1135.17	713.592	688.1	608.085	549.997	446.334
1137.11	748.674	671.408	613.743	536.417	450.861
1139.06	740.413	700.863	603.174	533.225	462.747
1141	746.837	687.477	587.869	545.278	461.451
1142.94	752.567	678.03	584.164	543.68	453.124
1144.88	744.552	685.571	588.254	537.179	453.29
1146.82	734.77	689.501	586.325	548.531	465.794
1148.77	766.618	695.834	581.062	551.287	457.664
1150.71	731.754	711.141	586.731	547.035	457.38
1152.65	743.992	709.405	599.267	543.966	458.28
1154.59	761.998	705.796	595.767	547.116	467.274
1156.54	763.869	698.557	594.147	552.809	475.513
1158.48	755.81	690.421	602.671	556.597	470.632
1160.42	757.271	691.665	605.105	555.489	451.077
1162.36	744.496	699.047	588.64	541.863	451.645
1164.3	744.819	688.136	591.277	548.161	470.785
1166.25	758.879	685.219	595.358	546.533	472.761
1168.19	756.934	680.11	612.544	546.397	467.65
1170.13	762.681	680.938	615.496	544.152	460.988
1172.07	784.262	689.743	598.224	536.497	455.388
1174.02	778.952	692.931	602.942	532.241	454.246
1175.96	761.318	723.08	609.199	551.866	463.632
1177.9	747.101	697.166	603.085	545.962	458.805
1179.84	750.964	691.384	597.685	548.292	463.986
1181.78	756.66	697.479	608.615	548.011	454.387
1183.73	756.338	699.497	610.28	540.638	446.4
1185.67	752.873	695.32	590.16	534.411	459.916
1187.61	752.802	700.967	592.551	542.555	472.843
1189.55	740.834	691.279	581.723	527.168	461.445
1191.5	755.873	691.362	603.304	534.67	451.587
1193.44	741.844	701.496	608.327	545.071	447.118
1195.38	748.866	710.232	601.696	549.506	445.678
1197.32	762.233	705.199	598.039	544.25	443.526
1199.27	748.448	687.643	603.057	532.448	440.715
1201.21	741.907	680.684	604.649	526.183	444.063
1203.15	762.462	680.969	604.364	551.305	450.629
1205.09	754.208	702.173	596.17	537.419	451.588
1207.03	744.154	703.066	592.629	538.557	447.31
1208.98	756.311	688.153	599.836	542.013	455.221
1210.92	768.377	682.977	607.659	545.715	461.606
1212.86	756.813	696.423	607.049	550.481	448.806
1214.8	754.667	692.667	610.124	538.578	437.427
1216.75	754.667	692.667	612.127	558.599	444.291
1218.69	747.992	687.789	595.39	556.559	452.445
1220.63	753.755	710.437	619.048	559.316	463.051
1222.57	761.911	714.585	620.878	558.902	461.333
1224.51	773.301	705.735	600.951	553.108	456.878
1226.46	782.027	713.402	596.084	548.148	463.455
1228.4	762.385	730.863	606.424	550.419	469.318
1230.34	789.035	737.74	603.272	555.864	456.137
1232.28	795.002	713.96	620.035	553.451	436.131
1234.23	767.557	703.239	621.65	549.434	444.791
1236.17	770.255	707.592	602.928	544.455	454.531
1238.11	779.042	714.614	589.401	543.788	463.784
1240.05	765.654	716.507	600.016	545.631	474.395
1241.99	771.279	717.135	617.669	538.721	468.368
1243.94	761.225	696.165	614.509	548.775	462.335
1245.88	759.038	699.071	596.152	537.936	444.904
1247.82	776.466	720.278	596.506	544.571	444.154
1249.76	778.362	726.771	606.022	557.073	460.377
1251.71	781.079	723.466	606.458	554.919	464.721
1253.65	791.21	720.649	600.386	546.685	457.334
1255.59	783.281	711.253	606.779	558.635	469.355
1257.53	776.086	685.64	598.433	537.915	455.829
1259.48	777.138	711.5	621.656	536.245	457.658
1261.42	775.422	710.267	608.706	536	473.05
1263.36	772.344	699.485	607.806	541.999	463.905
1265.3	769.48	700.599	610.665	550.782	454.779
1267.24	764.599	709.255	605.702	554.169	449.992
1269.19	761.975	706.309	597.292	548.523	436.821
1271.13	784.318	697.925	592.693	544.397	448.564
1273.07	754.037	726.188	600.768	538.341	446.257
1275.01	767.332	694.465	598.334	526.642	452.41
1276.96	770.64	697.12	589.927	529.682	450.947
1278.9	773.504	700.162	591.339	539.172	445.997
1280.84	772.327	697.132	589.796	542.558	445.076
1282.78	759.323	700.054	582.22	536.317	453.398
1284.72	747.018	701.201	598.102	531.619	466.386
1286.67	764.643	700.045	596.079	548.666	443.56
1288.61	760.057	707.776	600.166	556.277	442.667
1290.55	759.7	711.435	597.731	544.825	445.235
1292.49	769.65	704.954	588.575	535.17	450.307
1294.44	769.022	697.012	589.629	540.703	454.349
1296.38	752.3	700.265	593.008	550.282	450.513
1298.32	745.036	712.724	582.799	545.819	437.81
1300.26	780.242	703.107	596.201	543.44	434.663
1302.2	770.976	698.185	593.305	545.756	456.38
1304.15	758.079	704.405	583.152	537.448	439.749
1306.09	758.546	694.91	588.524	533.491	436.489
1308.03	768.923	692.451	587.152	519.594	438.355
1309.97	775.124	705.641	579.738	513.761	444.142
1311.92	771.645	715.634	577.433	526.385	448.501
1313.86	768.29	699.707	579.709	534.422	436.998
1315.8	765.679	697.676	579.999	541.964	434.678
1317.74	766.533	702.288	589.242	549.798	461.815
1319.69	775.759	727.084	595.827	546.085	454.204
1321.63	760.752	720.866	585.704	534.601	445.945
1323.57	763.865	717.567	587.75	529.612	449.567
1325.51	774.501	712.867	599.152	537.435	448.494
1327.45	763.962	690.627	597.845	546.289	436.45
1329.4	763.424	689.62	587.4	534.846	445.063
1331.34	770.402	713.75	581.877	527.287	445.645
1333.28	765.351	695.642	582.786	527.56	446.786
1335.22	759.824	703.391	590.12	529.328	446.763
1337.17	770.477	720.672	602.163	528.83	454.66
1339.11	772.922	722.186	610.651	528	449.189
1341.05	761.023	713.886	602.501	534.189	439.868
1342.99	756.17	715.685	579.895	546.393	443.214
1344.93	770.577	716.852	577.031	545.862	429.359
1346.88	765.915	700.537	606.748	551.689	466.359
1348.82	776.978	706.288	611.92	537.378	451.504
1350.76	774.184	712.816	616.646	538.547	454.554
1352.7	783.541	712.884	627.181	543.219	460.219
1354.65	784.914	714.349	612.257	553.324	447.256
1356.59	778.082	717.891	590.595	555.241	434.464
1358.53	776.855	716.515	600.282	536.487	446.954
1360.47	759.317	710.525	602.578	526.966	451.526
1362.41	773.916	694.174	586.811	545.069	446.27
1364.36	765.247	713.004	610.104	538.52	441.29
1366.3	769.469	697.648	600.132	537.944	447.649
1368.24	765.957	686.743	599.848	532.68	449.302
1370.18	770.44	700.52	596.92	538.671	447.564
1372.13	767.79	716.289	593.072	547.397	447.006
1374.07	749.084	707.899	598.999	540.513	446.513
1376.01	772.805	695.503	588.956	536.585	443.812
1377.95	777.194	684.676	585.445	538.926	457.564
1379.89	769.398	670.162	602.905	525.112	439.861
1381.84	772.617	704.604	619.366	536.032	438.611
1383.78	773.928	708.002	610.355	528.035	437.105
1385.72	763.287	698.901	606.361	532.479	444.1
1387.66	756.235	702.429	603.255	542.343	454.707
1389.61	760.22	713.736	587.931	529.703	457.421
1391.55	751.125	715.417	586.291	514.996	455.584
1393.49	747.359	711.24	590.668	547.537	447.991
1395.43	751.759	695.106	590.962	525.244	446.525
1397.38	777.845	696.572	589.214	531.517	446.844
1399.32	754.652	698.959	582.636	539.287	437.308
1401.26	747.329	692.112	579.333	536.73	437.095
1403.2	761.987	686.422	582.055	532.408	447.653
1405.14	769.218	687.903	581.848	531.262	456.333
1407.09	760.76	688.979	574.919	531.792	451.028
1409.03	739.643	695.333	590.347	554.965	425.724
1410.97	783.444	695.333	585.056	554.377	432.191
1412.91	752.868	681.16	598.023	547.792	446.84
1414.86	744.166	676.133	594.699	531.397	439.731
1416.8	751.635	680.581	586.947	528.887	445.829
1418.74	756.246	692.569	588.15	525.917	459.238
1420.68	756.398	696.409	592.153	525.623	458.313
1422.62	759.544	685.145	588.867	536.168	444
1424.57	762.539	681.672	585.856	532.683	443.533
1426.51	771.653	676.688	574.685	535.346	440.011
1428.45	758.982	696.136	591.776	546.838	450.03
1430.39	770.161	709.699	581.942	533.71	447.228
1432.34	764.835	717.146	599.064	530.643	443.6
1434.28	765.216	718.974	603.884	528.815	435.138
1436.22	771.366	714.56	600.083	528.649	433.248
1438.16	768.287	704.758	600.138	531.437	440.448
1440.11	759.664	694.68	595.673	532.516	443.667
1442.05	773.196	691.808	595.264	537.998	443.995
1443.99	771.719	689.74	605.31	559.568	447.541
1445.93	780.214	691.376	593.985	548.367	445.672
1447.87	783.397	701.555	587.303	533.232	443.85
1449.82	781.695	704.79	590.697	530.972	440.399
1451.76	782.225	715.156	612.066	535.944	447.78
1453.7	782.387	717.339	610.651	538.93	441.28
1455.64	771.752	711.337	584.844	537.848	419.97
1457.59	760.507	724.094	587.482	538.041	422.931
1459.53	798.795	721.357	580.89	542.556	427.062
1461.47	769.784	699.747	605.757	519.169	445.416
1463.41	762.985	720.059	605.874	546.711	456.748
1465.35	766.89	711.775	593.93	546.621	447.664
1467.3	777.387	699.029	612.92	543.421	434.116
1469.24	774.814	693.146	606.515	544.032	440.624
1471.18	776.839	708.265	594.631	539.577	445.104
1473.12	785.458	729.375	602.694	533.722	435.597
1475.07	768.907	722.03	597.821	537.846	438.242
1477.01	756.183	718.174	610.285	527.101	436.309
1478.95	770.733	724.409	589.204	532.446	436.012
1480.89	769.91	704.734	584.632	542.633	449.098
1482.83	759.235	710.274	576.052	523.967	423.268
1484.78	753.333	703.15	573.97	528.668	429.366
1486.72	759.395	696.453	579.967	527.586	424.6
1488.66	763.059	693.846	582.619	520.667	422.138
1490.6	756.084	703.517	582.561	520.979	436.916
1492.55	746.526	717.36	590.076	523.715	439.394
1494.49	736.869	671.031	592.219	532.642	439.536
1496.43	760.085	707.939	597.279	541.571	450.549
1498.37	753.264	682.412	591.148	536.954	429.458
1500.31	754.406	678.223	591.37	529.339	418.895
1502.26	754.553	675.317	595.244	522.861	423.822
1504.2	749.815	671.365	581.187	513.701	440.887
1506.14	757.194	673.616	580.014	506.345	449.192
1508.08	771.649	677.607	590.056	510.948	437.363
1510.03	767.724	682.361	585.245	522.923	421.986
1511.97	748.952	701.667	588	519.619	427.857
1513.91	762.781	695.224	593.38	513.561	433.152
1515.85	765.467	684.778	578.755	518.933	436.733
1517.8	773.956	679.302	596.457	511.596	433.408
1519.74	763.586	695.488	610.481	513.866	435.808
1521.68	759	690.616	583.285	510.78	431.825
1523.62	756.069	692.978	572.61	511.276	433.667
1525.56	768.371	689.112	584.748	513.644	435.022
1527.51	784.592	678.894	587.375	516.292	429.401
1529.45	773.333	692.688	584.459	527.519	424.424
1531.39	771.896	680.317	600.003	537.423	414.946
1533.33	759.676	671.659	566.075	518.315	428.682
1535.28	762.37	669.564	586.725	513.227	432.872
1537.22	770.925	686.915	556.233	517.195	423.743
1539.16	764.63	697.843	574.505	524.378	420.171
1541.1	769.543	696.097	582.622	529.781	425.428
1543.04	776.818	693.165	586.106	526.224	441.539
1544.99	767.955	691.494	580.046	515.149	444.41
1546.93	758.071	690.135	564.017	511.562	431.135
1548.87	769.575	695.599	573.081	521.723	433.958
1550.81	756.388	702.768	586.496	515.961	431.558
1552.76	753.688	694.068	578.396	525.261	436.958
1554.7	766.776	719.324	608.424	539.336	441.767
1556.64	774.688	713.33	589.228	528.29	447.894
1558.58	790.005	699.646	597.7	525.232	458.37
1560.52	772.154	697.051	585.122	510.827	450.808
1562.47	770.267	695.515	576.481	521.074	442.502
1564.41	771.483	690.868	592.652	535.341	443.065
1566.35	760.703	695.796	603.337	527.237	441.052
1568.29	779.837	710.368	585.384	527.91	437.479
1570.24	775.211	703.409	582.161	523.994	455.662
1572.18	796.616	709.593	586.322	537.986	449.91
1574.12	791.196	701.765	585.118	536.48	440.275
1576.06	799.086	707.518	598.036	527.914	455.085
1578.01	794.777	701.581	614.403	536.052	453.641
1579.95	804.356	701.361	616.765	553.059	460.994
1581.89	799.048	703.701	602.206	564.505	464.388
1583.83	794.259	709.063	598.693	553.048	462.19
1585.77	800.993	711.988	610.002	539.241	471.812
1587.72	792.619	705.015	606.395	545.077	480.82
1589.66	779.864	703.042	590.044	528.956	449.489
1591.6	786.148	698.152	587.48	532.896	461.351
1593.54	770.458	713.239	608.601	537.12	443.246
1595.49	799.49	688.765	577.549	546.51	453.23
1597.43	779.053	690.795	570.035	536.764	472.619
1599.37	784.557	677.65	599.59	541.626	477.328
1601.31	780.776	676.507	606.81	534.671	460.795
1603.25	774.304	668.702	600.201	531.198	447.382
1605.2	779.912	678.821	587.358	540.84	448.021
1607.14	778.413	711.372	575.624	543.84	450.668
1609.08	765.933	700.074	589.366	529.05	446.399
1611.02	793.427	685.796	583.671	516.351	439
1612.97	780.862	682.016	568.326	544.15	439.471
1614.91	762.087	695.946	568.023	523.558	458.246
1616.85	757.589	698.119	574.995	525.638	437.002
1618.79	755.503	699.082	552.137	527.83	442.894
1620.73	758.726	676.539	568.329	517.375	434.498
1622.68	756.322	668.444	564.567	506.756	426.067
1624.62	744.748	660.7	561.205	508.237	427.825
1626.56	731.292	662.125	569.146	514.643	432.053
1628.5	729.366	677.573	563.298	513.496	434.147
1630.45	741.127	667.345	560.345	510.531	436.98
1632.39	739.594	675.916	568.176	518.611	435.267
1634.33	734.35	662.584	549.398	515.657	442.131
1636.27	745.885	659.852	551.523	515.354	435.453
1638.22	710.128	655.418	563.846	498.905	410.358
1640.16	712.55	656.443	568.792	498.792	409.807
1642.1	725.883	674.059	555.75	512.685	415.489
1644.04	729.049	666.142	554.072	505.735	417.862
1645.98	722.858	653.506	562.807	499.981	426.456
1647.93	722.237	659.851	561.302	503.393	425.568
1649.87	727.58	665.283	554.359	503.323	411.785
1651.81	722.459	652.111	558.033	502.898	417.55
1653.75	715.125	643.614	550.673	498.787	434.486
1655.7	735.78	631.548	545.188	495.96	417.003
1657.64	693.738	654.092	547.93	500.225	426.752
1659.58	719.097	662.982	557.206	486.673	416.606
1661.52	707.3	662.389	560.749	494.664	422.85
1663.46	701.747	657.92	553.653	488.119	418.906
1665.41	697.825	653.793	567.177	501.177	410.105
1667.35	695.083	647.198	561.444	500.396	406.333
1669.29	702.555	641.759	553.654	498.05	404.627
1671.23	710.985	643.633	555.954	509.696	411.425
1673.18	709.927	652.759	551.297	512.19	420.227
1675.12	708.21	658.189	557.253	497.232	405.701
1677.06	698.219	643.91	571.665	487.604	402.901
1679	708.958	635.592	539.09	492.143	423.93
1680.94	714.766	660.656	560.791	501.618	409.258
1682.89	710.599	660.493	572.23	508.749	402.505
1684.83	715.85	646.772	559.839	487.33	396.614
1686.77	717.333	661.697	552.756	488.821	400.58
1688.71	715.644	673.434	543.521	485.966	410.479
1690.66	707.863	665.886	537.529	483.586	417.942
1692.6	697.319	654.376	543.072	489.191	412.811
1694.54	697.629	656.37	543.927	492.722	407.315
1696.48	711.31	659.177	540.208	493.976	410.769
1698.43	716.535	647.15	551.656	499.656	408.605
1700.37	726.648	651.916	537.56	486.44	408.907
1702.31	911.671	644.246	536.515	487.73	398.689
1704.25	1430.23	652.219	557.368	470.251	398.996
1706.19	874.965	662.311	555.248	474.233	405.047
1708.14	728.782	648.437	564.379	496.736	397.943
1710.08	708.338	641.342	541.388	490.607	404.316
1712.02	717.707	661.197	551.519	485.884	415.256
1713.96	709.673	661.429	551.02	490.846	408.899
1715.91	704.425	670.048	552.362	484.418	401.496
1717.85	722.918	668.054	556.958	483.067	401.623
1719.79	729.736	648.971	555.733	490.91	402.594
1721.73	709.974	657.493	555.091	489.515	405.246
1723.67	718.271	665.868	543.284	497.38	407.991
1725.62	716.362	665.011	554.909	485.211	403.867
1727.56	687.75	652.967	562.919	482.78	412.508
1729.5	721.604	645.889	548.454	497.86	415.894
1731.44	693.145	662.366	556.35	498.333	412.422
1733.39	680.391	665.425	549.149	487.421	388.539
1735.33	697.154	654.275	542.133	484.257	399.43
1737.27	695.658	637.209	569.03	496.235	407.892
1739.21	696.599	642.505	557.289	497.203	417.423
1741.15	702.758	653.252	548.296	482.636	413.004
1743.1	705.481	653.307	550.472	482.362	401.012
1745.04	714.126	642.242	545.241	489.36	397.789
1746.98	717.61	631.367	547.808	483.189	402.892
1748.92	688.875	638.154	546.484	492.912	409.905
1750.87	685.567	639.642	556.11	497.723	392.659
1752.81	711.013	657.447	547.146	498.762	391.031
1754.75	719.661	637.679	548.999	483.01	395.664
1756.69	709.786	639.211	546.221	495.968	415.428
1758.64	702.169	640.472	546	497	392.52
1760.58	711.158	663.328	538.446	488.665	396.147
1762.52	702.411	642.942	535.624	475.927	391.475
1764.46	689.591	636.251	533.846	481.018	387.817
1766.4	685.377	651.497	542.623	482.371	386.579
1768.35	689.954	638.577	549.34	479.993	378.579
1770.29	691.65	630.443	537.511	479.113	390.346
1772.23	687.177	642.648	516.098	480.294	416.902
1774.17	692.441	627.427	514.64	483.605	411.218
1776.12	702.668	628.939	537.738	477.515	395.808
1778.06	676.903	634.849	529.144	482.463	396.286
1780	678.839	642.747	529.229	490.923	394.554
1781.94	685.356	652.266	544.917	460.034	376.05
1783.88	693.735	627.749	514.504	472.448	394.36
1785.83	680.496	613.892	526.747	456.902	388.748
1787.77	688.15	643.306	549.429	477.415	381.83
1789.71	693.577	633.629	534.537	459.565	379.848
1791.65	678.405	623.044	519.528	463.632	393.511
1793.6	678.082	626.519	526.705	472.896	381.94
1795.54	679.825	624.92	533.285	473.444	377.907
1797.48	679.833	619.391	526.703	473.246	385.848
1799.42	681.275	632.81	524.671	475.501	381.125
1801.36	671.731	640.591	532.323	474.215	373.57
1803.31	658.619	613.149	531.549	469.117	372.923
1805.25	658.54	619.06	527.839	472.323	374.677
1807.19	681.731	612.67	528.476	465.405	378.67
1809.13	667.788	638.071	518.034	448.217	376.14
1811.08	664.361	666.11	523.953	467.844	373.025
1813.02	687.197	638.835	517.821	465.837	388.139
1814.96	690.724	623.737	530.263	461.931	374.392
1816.9	683.291	619.806	519.042	469.308	391.671
1818.85	698.195	623.732	519.577	478.665	394.712
1820.79	684.708	622.657	527.913	480.218	389.763
1822.73	675.605	610.647	522.663	472.408	386.054
1824.67	674.196	616.112	526.199	461.173	386.082
1826.61	680.79	631.604	535.115	463.79	383.974
1828.56	685.933	634.511	536.195	471.561	385.506
1830.5	683.131	631.821	532.48	460.965	387.522
1832.44	680.911	633.044	531.019	450.703	378.86
1834.38	667.97	633.47	538.257	468.303	381.076
1836.33	681.104	633.975	523.037	475.11	387.606
1838.27	684.76	620.055	531.583	475.186	389.362
1840.21	683.4	645.49	516.278	471.277	377.917
1842.15	699.985	618.892	515.026	477.535	376.039
1844.09	674.898	643.769	534.613	462.957	390.403
1846.04	669.518	637.127	530.609	461.094	378.214
1847.98	675.653	632.473	538.448	479.627	390.103
1849.92	669.706	635.85	519.998	463.419	383.578
1851.86	675.591	640.046	518.319	448.087	373.67
1853.81	677.192	634.735	517.495	450.726	387.988
1855.75	679.954	626.752	519.621	460.259	391.583
1857.69	677.332	635.337	525.834	462.833	383.499
1859.63	670.745	641.998	524.842	463.207	384.825
1861.57	667.449	630.436	518.469	464.597	387.37
1863.52	670.145	627.082	515.027	467.847	382.153
1865.46	678.915	631.449	513.711	477.646	380.332
1867.4	668.74	618.376	514.551	472.373	382.188
1869.34	683.736	631.595	511.748	467.929	376.849
1871.29	668.307	619.843	520.672	455.014	382.914
1873.23	676.922	618.135	529.613	443.327	361.107
1875.17	658.057	613.104	511.377	468.48	397.58
1877.11	649.658	633.021	517.468	467.46	382.933
1879.06	660.571	620.781	519.446	463.573	372.699
1881	647.72	625.703	508.842	455.693	358.614
1882.94	649.378	617.497	510.873	461.314	370.043
1884.88	650.532	637.477	517.009	450.108	373.498
1886.82	663.903	614.164	526.539	451.226	369.985
1888.77	664.632	607.234	513.914	452.832	364.983
1890.71	658.568	611.599	510.746	458.672	368.931
1892.65	652.666	609.471	513.976	460.976	370.31
1894.59	651.24	610.619	503.664	449.521	377.147
1896.54	650.752	613.999	501.29	437.251	384.752
1898.48	657.861	603.889	510.345	438.025	370.845
1900.42	675.041	577.192	504.475	445.842	367.448
1902.36	634.186	597.367	496.511	439.925	372.33
1904.3	649.877	618.899	518.891	452.457	382.844
1906.25	663.485	616.039	516.709	449.851	368.518
1908.19	654.955	610.961	503.296	451.021	370.546
1910.13	670.24	610.45	497.314	446.223	379.39
1912.07	656.64	627.529	494.467	478.799	387.613
1914.02	661.725	617.185	491.923	464.064	381.372
1915.96	651.533	621.969	496.783	448.975	358.213
1917.9	652.876	615.78	520.129	439.981	389.097
1919.84	667.698	601.722	505.872	442.593	373.863
1921.78	645.67	597.667	508.923	453.59	370.444
1923.73	642.806	607.008	510.828	459.405	374.506
1925.67	647.133	621.033	493.206	450.497	368.44
1927.61	650.501	620.735	497.997	450.45	367.721
1929.55	660.722	617.514	508.819	455.499	370.328
1931.5	657.383	619.485	507.758	450.48	369.212
1933.44	651.305	619.531	515.169	454.963	373.273
1935.38	662.433	620.766	517.86	467.254	379.522
1937.32	667.895	621.369	511.56	457.474	379.701
1939.27	672.058	617.788	518.453	445.966	377.362
1941.21	662.658	617.994	503.149	448.227	365.838
1943.15	654.633	614.585	511.896	463.163	372.117
1945.09	669.011	634.443	517.058	462.357	377.047
1947.03	665.204	635.758	520.747	473.502	383.725
1948.98	647.781	611.849	501.414	458.906	371.784
1950.92	674.163	606.764	515.4	455.727	364.473
1952.86	656.566	626.64	514.106	459.724	379.001
1954.8	659.192	621.174	517.858	431.508	381.781
1956.75	661.357	612.162	519.179	441.243	371.575
1958.69	647.792	624.542	520.134	454.607	366.465
1960.63	649.622	630.015	508.244	451.037	374.734
1962.57	665.557	616.68	518.083	457.06	379.563
1964.51	655.321	602.104	515.883	457.442	386.783
1966.46	647.957	601.2	503.271	453.298	381.479
1968.4	635.579	599.662	512.107	457.077	375.56
1970.34	639.741	614.162	512.322	456.352	371.782
1972.28	654.458	605.315	507.614	449.866	370.316
1974.23	647.299	595.275	512.869	445.981	365.506
1976.17	640.109	600.013	508.619	453.041	362.218
1978.11	648.366	588.494	505.697	466.764	370.893
1980.05	642.09	598.822	508.954	462.944	361.945
1981.99	628.89	593.502	498.404	452.882	344.73
1983.94	640.437	590.973	502.06	456.301	372.562
1985.88	660.535	600.467	492.002	450.001	372.467
1987.82	637.365	599.995	476.338	444.857	366.851
1989.76	651.194	596.086	498.821	459.763	375.642
1991.71	647.615	608.018	495.494	456.258	368.988
1993.65	646.924	623.023	501.448	436.846	380.045
1995.59	645.003	598.375	504.329	466.617	364.36
1997.53	640.525	606.006	487.71	452.601	366.891
1999.48	642.173	592.842	487	446.481	361.174
2001.42	647.619	591.667	487.881	436.603	365.072
2003.36	644.121	612.446	493.055	428.594	369.317
2005.3	639.313	584.169	489.979	436.983	357.67
2007.24	643.951	573.78	496.661	439.844	342.665
2009.19	644.938	580.041	512.838	425.919	351.139
2011.13	637.298	597.865	501.19	437.477	357.739
2013.07	623.543	585.931	493.231	437.593	356.488
2015.01	615.534	594.703	489.712	439.422	357.389
2016.96	625.791	597.828	490.18	443.773	359.633
2018.9	638.862	587.681	496.891	442.159	363.051
2020.84	642.498	603.275	499.647	456.907	362.458
2022.78	638.247	609.565	491.733	460.584	362.653
2024.72	640.35	592.222	482.009	442.308	363.966
2026.67	643.792	596.013	490.083	435.198	363.47
2028.61	636	613.021	500.453	439.945	362.402
2030.55	643.827	608.535	492.533	449.575	354.228
2032.49	651.863	597.977	498.531	441.901	352.765
2034.44	641.909	621.612	499.175	437.171	353.788
2036.38	658.914	608.619	501.724	444.162	358.895
2038.32	639.157	623.969	508.991	449.229	367.368
2040.26	657.302	620.001	511.248	445.958	362.484
2042.2	660.965	626.357	517.155	449.373	365.47
2044.15	652.178	610.155	525.735	429.974	368.763
2046.09	658.119	606.516	532.054	457.535	368.822
2048.03	674.15	624.558	523.527	450.284	357.088
2049.97	658.018	641.981	539.982	438.346	380.641
2051.92	685.741	621.033	533.871	448.656	342.281
2053.86	680.737	620.333	518.687	441.198	354.419
2055.8	672.792	633.305	516.762	436.443	345.982
2057.74	681.619	607.849	523.954	425.215	344.709
2059.69	674.28	628.473	515.155	425.073	346.636
2061.63	668.057	612.662	517.401	422.622	357.305
2063.57	691.298	632.821	506.837	446.298	361.496
2065.51	697.749	618.051	523.272	443.449	367.53
2067.45	696.701	632.252	527.252	429.949	351.704
2069.4	697.956	628.509	529.347	429.71	360.07
2071.34	674.888	621.556	511.554	442.001	363.111
2073.28	672.143	621.092	515.609	437.552	351.552
2075.22	688.309	611.171	511.748	427.122	347.22
2077.17	683.309	599.236	500.842	418.764	337.915
2079.11	672.819	595.333	495.562	421.835	334.361
2081.05	682.043	602.707	507.73	430.845	341.371
2082.99	676.677	614.829	490.522	440.329	343.001
2084.93	657.253	613.241	485.867	426.176	344.94
2086.88	651.738	590.012	500.648	423.861	348.887
2088.82	656.18	580.659	483.527	437.154	343.714
2090.76	655.456	592.818	485.959	420.727	343.635
2092.7	652.539	588.3	482.39	416.915	350.51
2094.65	656.453	589.493	464.878	415.274	346.124
2096.59	645	596.43	466.502	424.654	349.012
2098.53	665.329	586.845	485.99	420.822	351.38
2100.47	647.53	586.471	483.463	422.358	343.448
2102.41	635.336	591.188	488.015	424.635	335.561
2104.36	661.718	598.194	473.689	427.494	338.48
2106.3	641.278	591.67	470.068	418.82	338.215
2108.24	625.185	582.661	483.769	404.253	334.366
2110.18	628.115	607.149	479.429	423.1	332.18
2112.13	629.357	582.953	461.085	423.075	337.845
2114.07	619.986	580.125	463.614	418.687	342.345
2116.01	618.306	577.68	479.245	416.109	331.163
2117.95	632.621	571.41	466.92	415.758	334.356
2119.89	626.73	587.875	466.38	391.752	354.749
2121.84	628.148	576.148	484.226	410.554	332.021
2123.78	617.385	565.385	478.03	404.031	352.568
2125.72	620.582	559.486	482.873	401.726	347.469
2127.66	615.578	554.881	479.82	421.384	339.383
2129.61	631.209	568.986	460.366	406.146	335.887
2131.55	607.367	565.129	465.394	406.218	323.792
2133.49	635.985	568.242	473.746	396.8	328.327
2135.43	623.343	583.824	478.456	423.941	342.991
2137.38	619.574	584.86	463.603	410.322	333.025
2139.32	617.381	582.994	472.433	413.747	340.76
2141.26	628.18	584.303	470.031	409.274	360.936
2143.2	604.807	560.673	468.2	420.53	338.607
2145.14	602.761	558.574	464.874	404.653	333.302
2147.09	617.49	562.721	464.764	403.915	330.867
2149.03	616.443	573.864	455.797	405.831	334.726
2150.97	604.216	558.134	460.687	415.235	324.425
2152.91	616.953	568.095	464.854	412.968	324.511
2154.86	622.507	575.928	471.131	419.015	331.435
2156.8	613.62	582.901	474.12	413.381	337.97
2158.74	601.706	571.627	476.545	415.192	332.482
2160.68	607.382	566.492	478.962	417.254	325.428
2162.62	609.505	572.303	464.072	414.77	326.617
2164.57	619.802	566.361	469.604	418.603	326.482
2166.51	625.125	556.383	482.28	419.458	334.367
2168.45	621.512	544.911	485.254	408.598	336.22
2170.39	619.427	550.657	467.322	404.484	336.391
2172.34	608.368	562.877	469.335	408.572	340.532
2174.28	596.359	560.388	484.397	407.603	339.452
2176.22	595.286	565.942	476.547	409.239	335.736
2178.16	609.985	572.589	468.186	413.186	336.411
2180.11	606.468	573.537	469.511	411.134	331.749
2182.05	601.375	565.634	465.724	404.551	326.321
2183.99	609.259	557.716	460.679	409.321	326.691
2185.93	606.51	567.732	463.465	407.57	330.384
2187.87	605.57	574.417	472.347	397.875	333.195
2189.82	611.071	575.12	473.007	398.837	336.028
2191.76	617.693	574.575	468.903	401.721	342.667
2193.7	607.226	572.274	472.242	405.047	333.327
2195.64	600.855	570.963	466.697	402.199	327.707
2197.59	605.973	555.352	467.883	409.148	333.221
2199.53	595.171	548.516	468.968	409.757	327.192
2201.47	585.179	558.157	458.535	407.205	335.817
2203.41	599.259	555.087	464.247	406.625	337.076
2205.35	613.77	568.937	455.967	406.244	317.967
2207.3	601.381	564.782	454.262	411.43	321.74
2209.24	600.457	550.863	450.589	415.347	328.736
2211.18	591.112	563.326	448.355	407.802	329.497
2213.12	589.317	557.787	451.664	408.448	331.007
2215.07	602.097	541.82	452.707	402.84	325.96
2217.01	596.859	532.283	453.04	396.925	328.486
2218.95	606.935	538.919	454.994	395.851	327.806
2220.89	606.04	547.424	443.997	393.352	329.219
2222.83	577.952	565.629	450.027	386.586	322.205
2224.78	569.787	556.501	456.427	396.356	316.233
2226.72	589.711	552.525	464.384	407.384	325.525
2228.66	599.439	555.643	454.866	397.68	323.801
2230.6	587.604	565.596	452.293	396.733	329.26
2232.55	579.688	547.915	450.286	398.847	323.497
2234.49	589.137	541.052	449.189	397.743	324.574
2236.43	583.842	550.101	437.564	389.856	333.117
2238.37	577.361	552.554	446.983	384.361	322.888
2240.31	585.366	545.143	450.477	396.579	321.183
2242.26	569.425	556.934	462.516	392.843	326.912
2244.2	571.361	541.78	448.77	385.907	331.733
2246.14	595.648	532.108	445.081	392.127	334.595
2248.08	588.654	524.808	444.372	407.523	328.124
2250.03	585.459	539.047	441.333	405.903	314.286
2251.97	575.774	540.482	441.805	387.456	317.556
2253.91	590.421	553.594	441.537	389.413	304.67
2255.85	601.283	546.593	439.859	379.078	317.21
2257.8	601.431	540.364	453.435	398	316.916
2259.74	572.821	544.077	448.436	400.231	314.385
2261.68	581.413	534.748	437.559	404.364	328.846
2263.62	576.458	527.762	444.728	395.711	328.026
2265.56	580.797	532.709	438.873	397.23	327.077
2267.51	574.702	527.084	456.75	382.268	323.342
2269.45	568.111	552.791	445.768	402.87	313.465
2271.39	592.145	543.706	442.749	397.15	321.599
2273.33	591.432	553.675	446.566	393.713	313.515
2275.28	605.582	553.484	446.083	394.245	319.937
2277.22	594.83	545.702	439.873	397.31	309.975
2279.16	591.399	555.123	438.962	380.079	320.349
2281.1	573.435	542.582	454.305	382.422	318.048
2283.04	596.183	529.966	447.052	390.624	317.654
2284.99	584.826	536.79	457.467	392.795	330.477
2286.93	582.758	545.749	447.001	384.083	331.258
2288.87	572.844	544.047	447.616	383.405	323.375
2290.81	582.873	530.707	443.852	386.578	330.335
2292.76	602.141	523.951	419.723	402.448	322.276
2294.7	591.9	541.161	444.359	397.406	320.722
2296.64	585.767	537.811	442.388	391.648	308.601
2298.58	581.496	546.612	441.119	389.378	302.813
2300.52	561.145	556.698	432.948	392.813	313.265
2302.47	580.949	533.511	432.425	387.939	320.659
2304.41	573.068	531.889	432.063	374.367	314.39
2306.35	570.49	547.134	437.273	371.186	318.321
2308.29	586.5	526.734	439.798	379.481	322.688
2310.24	566.295	524.188	450.774	383.13	316.338
2312.18	558.783	526.935	444.255	390.558	312.258
2314.12	563.907	530.218	438.822	389.661	307.321
2316.06	577.686	544.095	432.218	373.716	311.08
2318.01	566.097	550.86	433.807	373.441	309.437
2319.95	572.134	540.86	444.845	373.853	301.32
2321.89	568.242	526.347	440.96	386.118	299.759
2323.83	556.342	544.381	448.991	387.652	308.261
2325.77	563.964	541.251	442.032	380.484	308.504
2327.72	565.797	530.292	444.393	372.327	308.059
2329.66	567.86	531.468	449.999	379.14	307.361
2331.6	579.692	527.927	435.396	372.653	312.361
2333.54	562.666	526.772	427.725	367.439	313.622
2335.49	565.157	528.221	430.023	373.529	309.242
2337.43	569.591	522.951	437.451	379.152	312.632
2339.37	570.932	534.867	446.298	379.893	310.278
2341.31	557.936	538.531	434.692	381.834	306.094
2343.25	553.15	529.108	435.322	377.854	304.69
2345.2	558.166	522.173	432.647	369.505	303.587
2347.14	561.143	531.006	429.542	370.341	307.927
2349.08	584.4	521.65	434.95	380.527	315.146
2351.02	572.157	520.089	438.347	377.092	305.566
2352.97	558.143	525.327	437.568	371.507	296.315
2354.91	561.018	529.881	438.552	378.318	307.799
2356.85	556.832	528.932	431.285	373.185	312.196
2358.79	554.326	535.383	429.396	380.668	304.603
2360.73	553.707	528.084	430.788	378.102	306.455
2362.68	560.4	532.99	428.183	372.394	308.689
2364.62	575.563	517.779	432.532	377.424	303.974
2366.56	572.045	524.403	434.502	384.11	301.192
2368.5	568.69	539.035	436.589	385.701	304.209
2370.45	565.722	535.387	445.749	381.955	313.65
2372.39	560.273	528.052	437.737	366.247	314.04
2374.33	555.434	537.243	435.91	367.284	311.77
2376.27	550.259	538.417	431.579	372.532	317.015
2378.22	566.975	524.613	426.983	373.894	308.024
2380.16	573.084	520.188	431.132	372.63	310.678
2382.1	562.369	529.718	423.381	379.715	308.663
2384.04	553.499	539.037	437.832	374.697	307.487
2385.98	563.204	527.433	433.043	376.876	302.932
2387.93	560.373	529.166	439.206	379.57	307.147
2389.87	560.97	539.261	424.304	373.362	296.889
2391.81	563.421	535.845	437.684	378.102	290.749
2393.75	556.044	541.715	435.805	359.598	308.55
2395.7	555.792	540.019	432.76	368.646	308.583
2397.64	546.139	532.004	434.579	383.195	298.48
2399.58	550.234	528.111	425.159	368.846	312.666
2401.52	558.093	528.749	434.358	379.162	303.746
2403.46	550.041	529.599	436.062	378.792	295.929
2405.41	552.545	531.96	413.631	373.568	298.128
2407.35	559.271	538.742	432.39	370.561	312.112
2409.29	551.786	539.378	426.965	368.225	301.096
2411.23	563.337	536.924	433.509	368.585	296.745
2413.18	557.328	522.203	431.66	374.099	299.351
2415.12	555.241	534.636	438.332	375.061	309.811
2417.06	555.336	524.614	440.92	369.013	307.913
2419	553.045	538.263	427.992	359.255	294.821
2420.94	547.565	530.533	428.203	366.157	304.436
2422.89	545.589	526.901	427.954	366.998	298.152
2424.83	546.337	530.007	428.944	372.426	299.021
2426.77	541.385	534.591	435.96	373.284	298.066
2428.71	551.436	530.471	424.37	372.895	304.21
2430.66	555.151	528.963	419.551	368.858	304.336
2432.6	549.725	535.498	423.225	360.193	305.188
2434.54	547.382	534.511	423.617	363.675	307.653
2436.48	537.339	535.374	430.665	359.76	301.19
2438.43	536.879	535.026	428.899	359.229	299.775
2440.37	542.149	533.033	427.196	368.329	305.005
2442.31	529.28	527.815	428.643	367.586	307.859
2444.25	540.478	524.579	419.85	367.857	300.273
2446.19	551.049	512.682	414.096	358.745	297.115
2448.14	544.192	516.822	423.478	353.968	301.807
2450.08	544.89	523.975	419.688	358.8	303.717
2452.02	550.103	526.308	425.057	358.895	298.68
2453.96	551.214	530.204	418.666	366.412	294.067
2455.91	528.978	523.844	426.795	359.006	300.454
2457.85	549.033	520.932	416.159	355.481	297.321
2459.79	545.84	524.045	417.249	362.073	294.436
2461.73	537.761	522.853	415.601	352.419	302.667
2463.67	538.949	520.568	424.143	363.828	303.904
2465.62	545.245	520.142	422.671	369.229	294.847
2467.56	535.355	521.739	439.41	369.495	298.81
2469.5	541.949	513.453	432.59	371.874	296.45
2471.44	557.366	524.709	420.879	370.61	297.078
2473.39	540.792	528.09	429.96	364.922	300.614
2475.33	537.457	533.841	421.652	360.024	297.373
2477.27	538.731	521.706	425.146	366.849	293.719
2479.21	541.061	528.567	433.156	365.667	288.655
2481.15	534.97	528.701	428.592	369.059	299.304
2483.1	543.3	534.224	422.246	367.332	299.893
2485.04	534.813	535.426	424.702	360.247	293.563
2486.98	527.294	530.913	423.43	354.231	288.156
2488.92	528.883	527.084	414.674	358.031	296.254
2490.87	534.641	534.268	410.532	370.94	302.788
2492.81	532.64	523.622	414.048	360.354	296.783
2494.75	518.342	520.678	424.702	352.428	290.174
2496.69	534.033	524.94	425.275	361.817	294.07
2498.64	545.597	525.319	418.488	370.484	299.572
2500.58	540.566	521.453	428.347	361.24	298.487
2502.52	533.378	523.889	418.385	366.313	298.445
2504.46	541.31	528.269	406.345	363.531	295.176
2506.4	544.936	517.666	413.243	360.736	302.665
2508.35	535.123	520.448	418.719	355.575	282.479
2510.29	531.72	532.458	436.011	361.657	293.339
2512.23	541.068	530.518	432.22	372.106	294.148
2514.17	532.852	538.486	412.497	357.925	296.957
2516.12	523.489	536.338	421.802	379.55	306.108
2518.06	530.715	517.711	430.631	372.982	301.656
2520	529.086	506.372	426.117	359.764	296.939
2521.94	528.843	531.579	430.17	362.193	289.89
2523.88	536.881	504.168	411.257	367.546	275.259
2525.83	519.736	535.321	410.442	357.704	288.835
2527.77	519.183	515.162	429.741	347.01	287.255
2529.71	532.55	522.269	417.628	338.439	293.593
2531.65	540.658	530.921	417.891	353.826	301.342
2533.6	527.515	546.192	425.807	369.269	294.096
2535.54	533.166	528.672	410.926	367.47	302.681
2537.48	523.013	527.374	404.527	357.797	295.652
2539.42	522.801	520.108	417.612	359.829	295.775
2541.36	523.635	516.632	417.855	354.259	293.154
2543.31	518.338	519.216	411.52	354.307	286.442
2545.25	527.772	519.006	406.725	358.556	284.836
2547.19	521.714	510.463	411.248	356.056	283.537
2549.13	505.437	515.598	409.052	352.788	289.802
2551.08	509.747	529.271	408.262	343.793	289.531
2553.02	517.581	527.819	413.709	346.715	287.903
2554.96	529.004	515.187	415.762	357.193	282.236
2556.9	509.539	520.244	407.846	348.729	290.262
2558.85	512.657	520.869	407.998	357.789	286.207
2560.79	510.842	500.964	424.668	349.21	287.421
2562.73	515.607	494.973	409.075	350.541	285.049
2564.67	522.525	503.335	412.858	345.737	279.404
2566.61	510.033	506.917	417.547	357.003	270.572
2568.56	502.739	516.094	406.744	338.933	292.556
2570.5	507.447	521.606	410.683	354.321	286.02
2572.44	512.421	520.029	402.827	349.815	286.156
2574.38	500.216	513.154	422.059	353.893	285.978
2576.33	518.199	506.895	425.641	338.989	290.45
2578.27	501.859	505.99	413.497	342.716	275.76
2580.21	502.022	482.35	407.491	344.655	277.135
2582.15	508.555	499.883	408.319	347.022	300.658
2584.09	510.877	502.595	402.908	352.357	287.989
2586.04	504.578	503.672	406.286	342.809	275.571
2587.98	502.078	504.57	404.765	338.721	281.564
2589.92	508.566	514.544	402.667	349.863	278.095
2591.86	502.619	506.29	403.047	352.342	277.661
2593.81	495.314	503.858	401.062	347.462	283.047
2595.75	505.467	498.768	393.88	341.097	281.776
2597.69	514.577	497.816	402.941	349.085	280.856
2599.63	510.993	510.666	406.901	353.234	288.581
2601.57	515.918	510.257	398.513	345.934	279.857
2603.52	505.802	492.036	401.279	342.315	287.135
2605.46	515.289	498.182	415.425	347.492	291.413
2607.4	507.321	499.966	396.389	342.85	290.379
2609.34	512.919	499.462	413.274	336.134	281.527
2611.29	508.315	506.793	409.013	344.469	292.432
2613.23	513.221	503.056	398.455	346.254	280.277
2615.17	512.565	528.226	388.817	343.623	280.176
2617.11	490.669	516.408	395.218	334.631	273.673
2619.06	495.975	509.246	386.758	339.924	286.018
2621	500.725	489.667	390.059	341.613	277.406
2622.94	498.504	493.978	402.167	338.344	273.359
2624.88	492.04	497.386	414.413	342.309	282.879
2626.82	495.331	492.017	405.979	342.266	282.409
2628.77	491.373	494.761	404.7	341.933	287.272
2630.71	496.049	503.423	403.614	342.906	290.03
2632.65	500.701	498.664	393.299	338.182	282.132
2634.59	497.634	499.64	395.191	332.219	281.918
2636.54	485.277	490.343	394.386	333.867	287.308
2638.48	486.893	486.667	393.123	318.9	281.327
2640.42	479.575	470.397	386.318	328.117	277.633
2642.36	493.482	489.95	403.264	336.492	285.99
2644.3	497.947	471.655	373.501	324.534	290.603
2646.25	482.928	497.144	373.145	323.36	282.45
2648.19	497.848	492.536	391.452	325.371	276.942
2650.13	502.255	491.385	386.177	337.742	273.695
2652.07	485.868	488.684	394.707	331.504	275.738
2654.02	489.118	478.39	370.989	320.809	274.825
2655.96	476.439	480.883	377.541	327.809	272.106
2657.9	483.418	480.317	382.719	313.228	275.071
2659.84	494.491	478.263	379.394	332.912	269.833
2661.78	496.671	476.467	376.079	336.827	269.972
2663.73	482.092	482.492	378.037	331.238	271.086
2665.67	486.735	488.374	376.669	323.16	270.26
2667.61	480.772	462.827	367.598	323.413	276.975
2669.55	492.848	469.518	371.968	328.901	271.109
2671.5	486.136	494.519	385.504	319.291	266.512
2673.44	484.159	479.584	373.221	323.622	263.102
2675.38	472.54	501.496	390.553	330.564	267.943
2677.32	492.51	490.761	380.751	332.985	268.664
2679.27	477.33	497.194	388.842	326.08	277.282
2681.21	482.843	483.294	375.294	320.586	269.569
2683.15	482.811	481.495	381.325	351.207	263.2
2685.09	482.554	478.812	385.789	333.675	270.854
2687.03	470.171	486.036	384.48	330.722	269.357
2688.98	486.641	479.146	390.602	324.725	269.44
2690.92	488.047	478.988	383.023	327.369	269.875
2692.86	487.997	477.33	384.498	325.502	269.668
2694.8	477.047	491.865	388.802	316.102	269.456
2696.75	465.207	487.411	386.963	304.129	265.066
2698.69	461.949	478.006	389.418	313.084	266.949
2700.63	459.507	470.595	378.669	323.296	273.296
2702.57	477.858	469.276	375.276	319.648	266.065
2704.51	479.582	486.308	378.014	321.645	261.653
2706.46	487.975	457.286	375.773	317.519	264.214
2708.4	455.893	471.2	372.363	311.991	255.46
2710.34	464.915	476.598	385.144	311.824	260.6
2712.28	472.313	463.357	380.735	316.04	269.744
2714.23	463.491	482.126	370.635	328.388	280.96
2716.17	466.083	480.935	376.397	320.315	262.65
2718.11	475.534	467.156	369.26	312.532	268.199
2720.05	458.223	471.779	381.386	315.96	261.306
2721.99	474.479	467.402	379.438	313.728	258.193
2723.94	487.425	454.883	367.725	309.558	263.158
2725.88	468.714	460.723	369.572	310.009	261.773
2727.82	465.586	457.937	371.568	313.965	267.397
2729.76	459.683	462.34	374.146	317.906	255.391
2731.71	449.903	466.334	364.14	316.047	265.909
2733.65	458.88	489.261	351.81	307	250.691
2735.59	460.667	441.335	364.001	319	259.667
2737.53	465.227	465.685	373.944	317.859	262.995
2739.48	449.55	460.169	360.862	320.189	255.727
2741.42	467.75	473.894	364.867	317.383	261.688
2743.36	468.964	459.096	368.097	316.992	259.51
2745.3	464.753	453.358	375.833	325.591	267.771
2747.24	475.988	455.755	377.789	308.797	258.142
2749.19	473.258	454.212	367.758	302.795	254.526
2751.13	463.754	458.282	359.918	300.805	246.246
2753.07	466.977	451.758	362.098	301.326	247.197
2755.01	458.454	454.03	368.156	301.911	247.844
2756.96	467.681	460.92	365.905	312.793	247.936
2758.9	473.026	455.806	368.283	312.089	251.834
2760.84	464.369	448.917	365.465	300.461	256.175
2762.78	451.605	463.334	369.839	308.261	255.778
2764.72	451.324	471.47	364.494	321.396	258.894
2766.67	462.681	462.073	354.003	304.744	263.772
2768.61	464.594	445.903	346.551	308.264	271.387
2770.55	459.955	454.489	347.877	307.173	256.23
2772.49	458.876	453.691	356.285	307.567	254.835
2774.44	446.99	461.476	360.516	297.99	256.508
2776.38	453.256	454.128	364.118	299.041	255.065
2778.32	461.228	442.759	362.088	311.564	243.322
2780.26	450.185	446.956	357.838	306.081	251.623
2782.2	448.512	443.709	369.614	307.568	258.451
2784.15	437.639	445.887	352.636	302.986	257.206
2786.09	461.079	453.497	349.682	298.426	265.14
2788.03	467.887	433.922	366.018	295.551	247.257
2789.97	455.046	452.363	374.8	304.575	246.322
2791.92	455.845	441.214	358.123	304.438	250.963
2793.86	453.958	449.659	350.589	303.995	258.429
2795.8	448.521	440.244	346.326	295.253	247.753
2797.74	451.653	439.741	360.182	300.283	245.101
2799.69	447.692	447.314	354.787	307.831	250.019
2801.63	441.504	459.571	356.831	297.121	253.928
2803.57	446.511	459.295	349.926	293.429	255.623
2805.51	452.056	442.135	353.426	298.908	259.71
2807.45	449.439	448.603	352.439	300.333	249.263
2809.4	458.319	444.858	354.249	307.082	249.595
2811.34	443.228	451.285	340.999	285.057	256.008
2813.28	437.199	449.667	354.933	293.466	249.978
2815.22	450.17	443.949	357.358	300.342	249.232
2817.17	437.261	442.751	343.928	307.448	243.084
2819.11	442.699	447.826	350.795	306.622	249.458
2821.05	454.887	443.444	350.787	301.809	248.379
2822.99	448.714	441.294	345.203	297.461	253.249
2824.93	442	447.321	342.246	293.018	252.62
2826.88	444.699	440.224	352.298	291.931	249.125
2828.82	447.039	440.666	347.785	287.824	261.783
2830.76	461.612	434.071	354.173	288.823	246.742
2832.7	450.011	430.336	333.684	290.332	248.664
2834.65	452.018	460.776	343.866	304.777	258.829
2836.59	453.369	438.668	354.448	299.412	247.197
2838.53	442.135	441.118	347.173	302.042	247.806
2840.47	445.519	435.592	346.126	301.988	241.128
2842.41	449.142	443.489	342.748	293.439	243.376
2844.36	444.272	444.15	363	292.329	246.099
2846.3	459.009	435.04	358.573	287.702	247.169
2848.24	451.723	437.247	352.198	283.527	252.77
2850.18	453.202	433.823	334.227	291.804	250.771
2852.13	443.914	440.157	347.643	277.188	242.21
2854.07	435.732	448.926	341.081	289.864	247.278
2856.01	424.322	430.412	352.389	298.168	251.759
2857.95	443.302	437.151	351.892	298.082	233.692
2859.89	432.124	432.41	347.381	301.871	234.683
2861.84	442.471	433.947	347.89	290.99	249.637
2863.78	442.031	430.453	345.939	284.547	245.305
2865.72	440.956	434.99	354.708	281.676	239.16
2867.66	429.747	439.115	343.773	294.425	243.192
2869.61	418.807	423.91	351.195	302.422	253.054
2871.55	451.774	427.039	347.628	294.572	249.513
2873.49	426.529	409.532	334.233	288.649	247.691
2875.43	438.719	426.408	334.872	291.098	244.872
2877.38	439.343	429.548	331.701	295.215	239.767
2879.32	431.219	433.601	346.044	290.114	241.641
2881.26	448.118	442.959	334.518	277.155	238.429
2883.2	449.158	425.706	338.793	283.482	240.566
2885.14	437.752	431.696	338.284	288.37	231.435
2887.09	432.679	431.654	326.104	285.976	236.848
2889.03	428.364	426.399	330.903	285.735	252.369
2890.97	430.19	417.816	327.017	270.304	245.555
2892.91	450.762	429.75	345.026	282.44	241.804
2894.86	432.094	412.419	347.002	283.006	246.312
2896.8	450.058	991.227	348.643	278.144	230.217
2898.74	432.337	1345.04	333.466	278.081	236.855
2900.68	424.529	1786.41	329.039	287.588	228.843
2902.62	428.737	1478.7	339.412	293.526	232.797
2904.57	430.974	1354.3	333.214	292.188	240.337
2906.51	431.482	1964.05	322.772	293.376	239.007
2908.45	424.424	1597.22	328.06	291.02	234.384
2910.39	428.92	1273.82	335.46	293.791	240.651
2912.34	431.267	1135.95	323.424	267.081	237.863
2914.28	428.681	543.038	342.292	267.039	228.703
2916.22	433.245	436.192	327.035	281	241.667
2918.16	430.152	422.718	322.291	281.069	240.973
2920.11	429.194	436.614	319.471	283.827	238.229
2922.05	423.969	418.255	313.121	293.901	235.509
2923.99	435.021	418.839	325.696	292.376	231.308
2925.93	427.999	425.433	344.382	280.636	232.953
2927.87	432.895	430.161	335.921	283.825	240.643
2929.82	433.614	426.393	322.726	282.113	233.284
2931.76	417.34	423.749	334.783	287.276	227.58
2933.7	433.542	434.158	322.67	280.172	233.839
2935.64	443.08	427.529	329.549	277.368	230.433
2937.59	429.052	412.692	326.573	281.846	235.358
2939.53	426.059	416.03	320.25	280.913	243.401
2941.47	419.497	416.353	311.647	280.898	240.035
2943.41	421.256	418.888	322.396	280.468	242.253
2945.35	418.95	411.635	331.37	286.26	235.432
2947.3	429.4	416.585	338.608	288.552	238.884
2949.24	433.033	410.585	330.716	290.404	237.328
2951.18	427.532	411.684	327.963	279.104	243.842
2953.12	417.121	413.214	323.975	288.338	228.572
2955.07	431.414	412.257	322.248	279.322	232.163
2957.01	411.575	408.5	326.124	274.231	235.85
2958.95	417.44	405.257	319.14	276.829	238.778
2960.89	423.158	407.616	318.172	274.753	242.555
2962.83	416.517	399.747	317.627	275.687	235.767
2964.78	405.373	409.691	331.901	276.625	235.969
2966.72	422.377	412.441	322.718	268.895	232.763
2968.66	420.319	408.362	300.414	279.019	233.671
2970.6	417.722	413.051	316.168	282.767	233.656
2972.55	420.667	403.41	308.71	278.553	226.306
2974.49	535.902	412.224	310.937	272.273	231.669
2976.43	806.06	414.398	311.494	271.598	236.964
2978.37	991.647	410.046	333.415	271.456	235.42
2980.31	634.085	410.106	323.708	273.285	232.447
2982.26	412.704	406.198	313.932	276.851	236.179
2984.2	398.144	396.302	308.224	272.528	218.819
2986.14	409.463	383.495	316.392	260.295	240.419
2988.08	402.237	399.678	308.748	279.64	230.576
2990.03	404.354	389.9	324.622	261.113	224.883
2991.97	406.582	395.836	320.243	269.137	223.658
2993.91	411.736	396.796	303.237	271.519	231.573
2995.85	410.599	395.026	305.936	265.045	231.075
2997.8	398.704	391.701	316.515	257.689	232.493
2999.74	410.522	389.652	319	267.022	230.69
3001.68	387.129	386.777	312.289	273.141	233.196
3003.62	390.667	402.053	309	277.334	232.897
3005.56	391.551	386.471	313.847	263.314	235.341
3007.51	407.58	391.639	315.133	257.41	232.219
3009.45	400.833	399.178	312.933	264.544	230.644
3011.39	400.167	396.973	310.256	267	232.746
3013.33	393.523	397.862	306.23	270.362	227.741
3015.28	394.308	395.805	302.44	268.037	233.592
3017.22	404.435	390.188	298.898	271.87	230.188
3019.16	414.691	396.8	299.469	261.504	219.098
3021.1	386.327	380.631	302.091	266.178	231.074
3023.04	383.313	374.908	300.502	267.179	226.252
3024.99	394.972	379.852	312.139	267.347	216.669
3026.93	402.357	383.151	311.591	252.691	219.835
3028.87	388.682	382.862	314.954	258.111	227.529
3030.81	382.7	389.856	321.033	269.345	236.567
3032.76	394.163	372.347	301.01	259.097	233.92
3034.7	396.955	387.639	300.939	268.608	229.887
3036.64	392.612	386.813	317.639	263.324	221.85
3038.58	388.357	393.825	302.333	259.88	223.611
3040.52	393.196	385.086	307.512	264.779	224.689
3042.47	385.388	377.116	305.813	263.418	227.418
3044.41	389.796	384.972	302.234	257.446	219.323
3046.35	372.872	375.476	291.834	255.052	219.788
3048.29	389.414	369.333	298.632	266.67	228.224
3050.24	392.938	379.74	310.62	258.062	228.599
3052.18	389.807	383.906	305.484	261.81	224.191
3054.12	395.295	379.986	294.489	265.785	222.166
3056.06	393.956	377.789	300.069	271.461	224.559
3058.01	394.41	372.998	300.017	260.05	228.974
3059.95	399	372.11	306.212	259.476	225.987
3061.89	400.563	386.465	290.833	250.589	213.045
3063.83	386.121	371.448	291.436	258.05	208.726
3065.77	377.921	372.893	289.854	260.441	226.906
3067.72	390.417	361.881	296.935	270.548	215.705
3069.66	378.971	369.254	305.672	264.239	217.991
3071.6	381.805	381.629	301.352	257.821	232.039
3073.54	399.99	373.38	297.534	264.243	228.439
3075.49	394.952	368.568	292.101	258.85	221.772
3077.43	388.922	376.192	290.864	257.313	226.409
3079.37	390.561	374.529	289.697	242.707	228.637
3081.31	390.593	377.204	307.219	255.74	218.902
3083.25	386.48	378.455	311.463	255.974	226.796
3085.2	381.832	369.109	309.641	248.948	218.515
3087.14	367.801	363.332	307.754	262.333	219.646
3089.08	370.431	365.411	287.933	261.301	215.806
3091.02	371.988	370.531	283.593	258.909	214.103
3092.97	362.421	374.479	303.562	255.967	217.737
3094.91	362.937	368.209	286.321	259.752	214.384
3096.85	374.371	360.309	302.553	247.933	216.876
3098.79	375.872	350.882	302.533	245.851	218.974
3100.73	380.675	358.096	279.141	256.611	223.331
3102.68	365.693	354.889	284.991	243.19	222.052
3104.62	359.699	364.906	288.8	237.539	225.303
3106.56	358.721	362.465	296.256	245.403	228
3108.5	364.511	389.249	288.25	252.494	236.118
3110.45	360.851	368.064	288.523	247.739	216.149
3112.39	363.74	353.581	293.92	249.989	217.001
3114.33	369.796	356.075	285.272	257.313	222.463
3116.27	372.279	360.578	283.946	253.771	227.229
3118.22	368.037	365.665	291.217	268.643	221.89
3120.16	368.379	365.464	300.647	259.721	231.053
3122.1	364.985	358.411	284.418	250.355	224.209
3124.04	357.558	363.318	287.748	257.436	239.081
3125.98	357.082	349.713	286.422	247.816	229.675
3127.93	351.014	369.041	293.766	252.834	211.289
3129.87	362.556	367.247	291.757	261.004	223.72
3131.81	370.669	353.212	284.588	257.881	226.921
3133.75	361.882	352.49	288.472	257.578	223.44
3135.7	368.934	351.471	281.285	250.549	237.568
3137.64	356.307	344.37	287.631	256.161	218.382
3139.58	371.799	350.59	274.233	248.702	226.683
3141.52	367.227	357.413	268.949	254.869	226.012
3143.46	373.729	354.802	275.088	257.745	234.706
3145.41	381.587	361.988	283.998	266.194	231.268
3147.35	362.786	357.775	296.782	253.316	242.435
3149.29	352.381	374.355	297.857	256.577	223.877
3151.23	365.792	363.504	274.289	263.621	227.911
3153.18	359.289	349.956	281.937	259.258	241.018
3155.12	364.33	352.142	282.138	257.635	237.17
3157.06	376.383	363.877	283.667	252.74	232.358
3159	359.047	360.023	280.02	253.88	229.997
3160.94	364.55	353.168	297.378	250.796	229.855
3162.89	362.565	345.633	293.382	254.142	227.109
3164.83	367.986	348.12	291.293	259.685	229.883
3166.77	367.613	348.2	293.395	249.43	238.795
3168.71	361.889	357.56	285.398	259.722	228.198
3170.66	365.013	354.144	292.717	263.396	233.879
3172.6	362.032	329.624	291.536	253.632	230.735
3174.54	364.166	350.089	298.431	249.501	234.599
3176.48	354.34	357.332	296.668	249.333	226.339
3178.43	349.59	348.276	290.897	258.697	246.38
3180.37	346.862	359.533	276.63	262.267	228.166
3182.31	363.516	360.751	285.546	262.234	229.183
3184.25	354.109	361.065	286.547	260.927	222.182
3186.19	364.326	355.141	292.261	267.12	232.235
3188.14	363.932	358.162	288.473	256.689	232.775
3190.08	359.372	349.429	283.53	256.813	222.196
3192.02	357.689	352.891	295.566	264.737	236.333
3193.96	343.918	355.039	287.546	259.434	230.163
3195.91	346.018	341.857	284.923	254.143	221.744
3197.85	351.641	329.622	287.583	259.898	233.832
3199.79	350.158	348.747	275.163	258.469	245.261
3201.73	356.205	320.722	277.871	237.777	221.551
3203.67	351.451	340.871	294.89	258.35	241.263
3205.62	368.295	350.303	293.734	249.111	235.104
3207.56	372.002	351.371	287.185	247.483	236.259
3209.5	346.924	352.47	287	241.6	237.135
3211.44	343.548	348.102	293.556	248.052	242.872
3213.39	354.163	350.843	296.885	259.135	248.901
3215.33	355.287	328.263	283.105	256.38	240.941
3217.27	355.273	345.379	291.741	255.559	232.547
3219.21	363.501	337.544	281.836	253.622	235.767
3221.15	363.372	333.686	284.991	263.948	233.065
3223.1	337.684	344.539	295.071	256.031	233.872
3225.04	343.53	336.44	281.61	251.814	240.117
3226.98	331.276	343.646	279.839	257.013	233.558
3228.92	346.761	343.505	274.932	259.642	254.682
3230.87	351.803	344.955	288.447	265.835	232.996
3232.81	347.5	345.333	277.667	260.667	235.334
3234.75	345.174	350.994	286.925	248.449	229.97
3236.69	348.241	340.101	281.444	251.04	246.46
3238.64	342.786	338.65	287.174	269.711	231.318
3240.58	342.363	343.705	273.29	247.025	238.535
3242.52	352.492	332.121	282.572	257.614	230.446
3244.46	344.89	329.673	289.023	256.026	243.591
3246.4	338.681	354.8	272.151	256.672	250.643
3248.35	333.621	337.591	275.167	266.424	244
3250.29	330.428	337.755	284.66	262.258	232.367
3252.23	326.008	337.461	283.411	265.049	245.05
3254.17	343.754	331.303	281.732	260.667	225.148
3256.12	338.253	329.171	275.613	257.951	244.126
3258.06	334.304	344.166	276.236	259.196	243.284
3260	333.667	329.889	273.189	257.824	257.24
3261.94	351.701	333.876	284.723	273.752	241.384
3263.88	353.088	331.667	281.782	275.391	240.295
3265.83	331.324	332.324	283.982	262.436	238.121
3267.77	334.646	338.19	292.87	259.803	230.789
3269.71	339.747	329.573	290.63	262.235	242.043
3271.65	326.254	340.07	284.739	269.369	244.208
3273.6	333.107	327.88	281.176	255.752	242.333
3275.54	340.322	338.454	291.551	262.969	239.099
3277.48	339.194	340.298	299.447	273.379	230.078
3279.42	336.167	343.431	297.042	269.167	236.306
3281.36	333.037	333.657	279.324	267.503	244.831
3283.31	326.535	341.963	273.798	270.913	237.963
3285.25	334.726	335.983	279.165	269.127	240.487
3287.19	331.249	326.359	282.418	264.844	242.612
3289.13	328.77	326.23	288.31	266.345	241.644
3291.08	331.57	339.173	297.915	266.361	237.273
3293.02	327.142	330.283	294.449	270.115	233.334
3294.96	329.942	324.565	280.32	259.262	232.536
3296.9	322.019	336.974	278.998	265.981	241.649
3298.85	329.863	328.952	294.045	260.974	245.769
3300.79	334.404	330.333	282.022	261.508	232.76
3302.73	332.864	335.862	284.37	268.372	237.886
3304.67	328.126	331.997	292.259	265.923	241.82
3306.61	339.25	341.872	284.062	267.778	245.913
3308.56	323.666	334.013	287.085	272.14	238.167
3310.5	322.147	328.836	298.91	278.372	242.145
3312.44	341.194	329.472	281.95	262.321	239.919
3314.38	335.197	327.427	293.578	269.775	242.108
3316.33	339.297	334.83	293.873	261.512	240.299
3318.27	332.402	336.228	305.204	272.66	241.378
3320.21	325.224	339.678	295.722	272.278	241.946
3322.15	327.481	329.065	287.589	279.215	239.843
3324.09	330.438	323.959	294.277	269.238	242.893
3326.04	335.417	330.438	290.579	262.855	234.018
3327.98	328.569	325.822	282.77	260.034	226.357
3329.92	321.732	330.278	288.587	260.337	252.703
3331.86	327.802	339.414	289.939	265.653	239.933
3333.81	335.156	331.238	289.394	261.015	250.54
3335.75	325.46	335.609	288.828	266.601	238.218
3337.69	324.298	337.74	283.163	266.272	236.097
3339.63	319.511	335.737	290.008	261.664	235.703
3341.57	328.952	340.357	297.952	266.262	242.738
3343.52	335.23	334.276	291.989	266.092	242.487
3345.46	332.174	340.275	292.044	269.058	237.84
3347.4	326.562	331.925	297.852	268.559	244.565
3349.34	327.465	333.998	302.999	273.265	233.404
3351.29	337.849	349.432	309.572	253.69	233.594
3353.23	336.279	337.112	290.833	251.219	231.277
3355.17	322.086	333.572	292.108	274.762	239.567
3357.11	325.43	338.868	302.391	268.752	238.573
3359.06	327.287	344.37	297.799	269.586	234.935
3361	329.873	343.619	314.699	273.952	240.937
3362.94	336.684	341.85	315.381	267.87	253.28
3364.88	322.484	347.233	299.552	275.471	242.964
3366.82	325.612	351.935	297.612	270.947	240.39
3368.77	330.53	344.764	306.204	268.036	240.398
3370.71	332.827	349.89	313	263.991	231.151
3372.65	327.378	343.674	301.24	267.917	234.06
3374.59	331.298	344.07	313.351	265.175	236.667
3376.54	335.214	349.114	314.886	269.794	236.135
3378.48	330.196	351.832	310.406	264.955	234.746
3380.42	330.333	351.511	309.748	261.293	221.663
3382.36	331.62	362.949	311.573	263.275	236.014
3384.3	333.708	350.624	319.765	264.882	244.353
3386.25	341.382	354.68	314.943	269.772	237.507
3388.19	335.615	348.108	320.765	266.746	236.451
3390.13	343.688	346.608	318.506	270.726	234.613
3392.07	343.805	353.668	307.943	284.141	241.585
3394.02	348.494	365.507	297.993	279.696	231.152
3395.96	334.073	366.26	302.771	268.8	244.035
3397.9	342.493	363.588	312.593	271.125	236.143
3399.84	331.577	359.177	311.042	262.806	244.153
3401.78	333.069	355.838	318.542	275.823	232.127
3403.73	328.61	353.577	314.045	268.97	239.15
3405.67	345.881	357.99	307.855	260.797	246.569
3407.61	341.392	359.017	303.759	262.08	238.153
3409.55	337.515	383.309	315.073	271.909	238.77
3411.5	332.9	353.797	304.322	262.372	249.479
3413.44	329.508	378.183	329.301	267.253	238.078
3415.38	343.478	375.723	336.871	280.068	234.434
3417.32	338.328	377.126	324.638	274.048	242.477
3419.27	343.531	370.086	312.449	272.904	243.766
3421.21	346.317	377.464	338.098	276.836	227.993
3423.15	364.246	375.492	316.799	284.423	245.108
3425.09	339.806	379.044	333.903	266.515	227.171
3427.03	346.424	379.255	338.695	273.859	229.367
3428.98	347.207	390.741	332.912	265.993	232.592
3430.92	354.449	375.58	335.389	261.333	243.568
3432.86	347.714	377.168	327.188	279.266	242.364
3434.8	350.806	385.113	337.652	273.436	230.597
3436.75	350.448	384.053	336.316	269.511	235.543
3438.69	345.793	393.588	341.022	276.253	234.821
3440.63	358.526	390.364	355.293	263.414	248.85
3442.57	363.5	391.717	330.885	280.232	248.21
3444.51	358.086	381.533	342.902	274.847	243.188
3446.46	366.611	392.604	350.525	274.413	242.161
3448.4	361.844	392.317	352.636	281.435	237.705
3450.34	358.554	405.007	365.628	269.824	241.486
3452.28	361.092	397.179	348.242	279.611	223.66
3454.23	372.858	408.035	376.398	276.179	240.608
3456.17	373.098	419.715	354.353	265.186	235.03
3458.11	372.967	406.171	360.99	264.475	235.688
3460.05	365.148	405.317	368.952	263.415	238.168
3461.99	368.186	405.034	372.257	280.094	249.411
3463.94	366.97	411.264	379.118	274.957	232.45
3465.88	373.778	400.29	366.11	272	232.112
3467.82	383.837	420.013	371.085	273.794	228.042
3469.76	366.474	405.554	388.275	268.802	219.935
3471.71	373.742	403.957	365.495	269.086	246.177
3473.65	391.547	429.607	387.254	272.06	238.646
3475.59	379.659	422.994	380.15	262.949	233.335
3477.53	376.483	428.198	374.01	272.908	237.454
3479.48	403.862	422.121	383.131	262.153	238.388
3481.42	400.191	437.845	353.273	264.534	248.389
3483.36	394.554	439.873	380.076	273.989	239.779
3485.3	390.14	445.204	376.379	274.37	235.989
3487.24	394.994	434.335	372.175	265.23	234.686
3489.19	408.953	445.758	362.112	273.276	234.366
3491.13	416.737	444.809	357.358	260.512	231.857
3493.07	404.643	431.277	362.119	268.87	238.763
3495.01	400.558	439.293	358.611	277.895	251.833
3496.96	418.252	453.681	366.968	285.085	235.399
3498.9	406.678	428.94	346.063	274.57	235.894
3500.84	426.326	439.797	361.544	271.399	233.116
3502.78	415.672	428.6	349.694	273.119	237.723
3504.72	416.448	429.323	339.551	269.225	239.222
3506.67	422.097	439.761	348.909	269.641	251.659
3508.61	429.778	429.934	353.778	270.743	245.714
3510.55	431.486	439.006	349.292	286.404	249.849
3512.49	429.321	431.283	339.448	282.058	248.374
3514.44	414.726	428.11	329.405	268.142	248.47
3516.38	440.745	433.711	342.322	273.886	252.522
3518.32	435.009	430.76	330.796	278.707	253.227
3520.26	441.829	425.701	334.301	284.968	257.283
3522.2	436.961	420.248	339.981	282.948	249.163
3524.15	429.498	417.068	339.858	282.809	245.133
3526.09	418.607	408.611	332.416	288.504	242.344
3528.03	420.129	403.316	346.208	294.606	256.199
3529.97	417.911	409.301	340.737	285.462	259.09
3531.92	426.299	395.165	349.868	291.233	250.497
3533.86	416.108	396.799	355.733	295.013	249.826
3535.8	420.14	394.567	334.073	295.433	250.513
3537.74	405.664	401.524	338.505	303.488	257.27
3539.69	415.781	404.364	331.956	303.877	269.475
3541.63	412.684	393.184	347.379	290.931	254.416
3543.57	400.761	384.991	338.404	317.151	260.85
3545.51	411.369	393.089	356.885	310.486	251.799
3547.45	399.676	388.08	356.892	318.774	250.179
3549.4	404.905	396.979	344.571	310.122	252.571
3551.34	410.872	391.674	352.064	314.312	264.943
3553.28	388.703	385.236	350.395	302.344	262.667
3555.22	391.362	388.838	357.242	303.233	240.738
3557.17	398.847	390.52	357.08	304.421	238.13
3559.11	377.695	416.107	363.16	313.57	234.111
3561.05	393.556	392.513	370.258	312.113	234.01
3562.99	389.354	408.455	372.188	302.396	240.113
3564.93	387.785	392.141	367.465	291.496	226.623
3566.88	391.907	393.572	377.62	290.475	231.489
3568.82	392.667	396.806	359.477	285.291	225.306
3570.76	387.456	406.502	373.981	287.428	216.493
3572.7	390.275	407.863	361.378	294.515	218.5
3574.65	393.249	407	362.957	278.417	224.917
3576.59	402.256	419.081	379.571	280.639	220.401
3578.53	397.2	407.776	367.616	266.231	214.87
3580.47	393.246	409.623	359.284	263.688	204.027
3582.41	397.082	415.51	348.89	267.439	202.192
3584.36	383.86	420.105	353.066	250.592	205.619
3586.3	405.664	427.663	347.311	252.659	213.321
3588.24	404.31	428.436	331.356	244.518	204.899
3590.18	416.932	430.006	333.736	237.107	203.656
3592.13	404.592	412.811	337.899	231.97	205.508
3594.07	395.499	415.235	330.885	226.859	200.528
3596.01	404.092	418.092	320.726	236.993	195.998
3597.95	403.002	410.189	298.726	218.489	189.393
3599.89	417.018	413.058	296.828	220.037	192.714
3601.84	414.258	405.91	290.459	232.144	186.878
3603.78	419.051	409.619	290.894	220.768	190.447
3605.72	417.868	398.525	279.214	215.114	193.484
3607.66	419.873	391.351	265.127	219.176	198.927
3609.61	415.536	369.811	271.329	220.535	196.865
3611.55	439.673	378.125	270.366	214.035	195.919
3613.49	419.616	369.622	258.205	217.621	190.685
3615.43	414.323	354.891	254.766	217.393	182.667
3617.38	397.781	353.376	261.333	208.348	187.631
3619.32	395.279	355.006	256.752	209.63	184.425
3621.26	398.444	335.612	255.396	209.597	192.048
3623.2	390.968	324.546	253.285	220.763	191.719
3625.14	392.417	313.254	254.763	214.239	194.405
3627.09	353.577	313.258	238.924	202.58	196.183
3629.03	353.325	303.392	243.625	226.191	186.783
3630.97	350.178	304.496	243.204	210.896	184.293
3632.91	342.224	310.469	240.23	213.34	178.254
3634.86	337.16	292.996	243.881	202.648	195.247
3636.8	323.254	284.741	241.766	218.755	173.914
3638.74	311.185	281.63	232.075	205.821	176.932
3640.68	303.934	286.179	242.432	202.471	172.123
3642.62	300.08	275.689	236.861	214.276	169.137
3644.57	299.704	297.113	237.843	209.158	182.144
3646.51	295.726	276.726	231.578	206.274	178.382
3648.45	293.403	275.586	237.922	204.653	185.995
3650.39	297.795	262.422	225.513	208.674	178.546
3652.34	292.332	275.089	242.687	212.819	180.307
3654.28	278.726	260.883	230.361	201.379	178.703
3656.22	277.763	264.939	233.647	203.883	174.672
3658.16	274.79	266.037	235.765	201.815	179.099
3660.11	269.618	264.302	232.687	210.718	184.02
3662.05	280.031	257.335	229.107	214.823	184.743
3663.99	261.831	260.987	227.726	207.525	183.264
3665.93	274.237	265.799	214.964	208.473	172.516
3667.87	285.349	257.886	223.006	187.905	176.974
3669.82	258.68	258.043	220.726	200.683	168.812
3671.76	269.333	261.849	223.97	197.94	167.091
3673.7	273.49	256.892	231.107	204.774	170.647
3675.64	254.433	275.858	215.94	207.232	172.492
3677.59	267.13	255.163	227.377	206.076	174.239
3679.53	269.958	256.121	219.226	211.202	171.992
3681.47	269.174	252.879	209.72	199.842	165.201
3683.41	263.541	248.889	211.689	195.496	183.926
3685.35	259.195	246.342	206.086	202.159	168.494
3687.3	264.666	248.213	213.413	209.667	174.231
3689.24	248.466	241.067	222.133	204.867	176.933
3691.18	254.491	245.42	219.596	207.458	175.579
3693.12	253.77	251.88	221.381	199.601	173.898
3695.07	256.66	245.234	213.176	191.516	177.021
3697.01	249.082	246.605	211.458	193.314	171.27
3698.95	248.89	239.51	200.652	221.277	175.287
3700.89	248.465	244.297	218.893	193.309	173.107
3702.83	243.498	241.896	213.478	202.93	183.126
3704.78	245.611	239.317	204.675	200.958	185.389
3706.72	234.87	237.999	213.823	207.119	176.333
3708.66	254.568	240.071	222.678	199.951	178.743
3710.6	242.456	237.957	221.129	193.849	187.941
3712.55	248.347	242.136	213.086	202.783	168.684
3714.49	235.862	236.086	210.19	187.821	169.435
3716.43	247.99	233.218	203.626	184.889	171.404
3718.37	240.781	244.875	189.307	182.424	176.192
3720.31	239.901	217.135	195.583	176.391	162.271
3722.26	227.15	232.783	187.817	184.933	173.514
3724.2	226.634	226.388	185.388	176.11	152.798
3726.14	225.56	216.531	184.686	168.676	148.443
3728.08	217.315	222.375	185.736	171.218	148.644
3730.03	225.726	225.79	183.304	165.97	151.123
3731.97	223.803	220.818	184.944	166.555	146.905
3733.91	225.62	214.573	186.523	159.001	148
3735.85	228.246	223.715	197.43	155.047	151.58
3737.8	227.565	209.152	187.377	156.319	140.036
3739.74	224.674	221.858	179.647	151.476	141.994
3741.68	221.996	216.696	183.674	151.279	140.922
3743.62	221.372	213.304	191.57	154.156	144.334
3745.56	222.667	212.04	175.572	156.006	136.954
3747.51	216.343	221.191	176.541	145.768	143.249
3749.45	216.272	218.573	165.576	156.896	135.846
3751.39	211.949	207.583	177.731	149.207	137.54
3753.33	210.365	215.462	181.57	157.01	142.623
3755.28	223.158	212.46	176.122	159.463	146.136
3757.22	224.189	211.149	179.483	158.219	137.6
3759.16	226.446	211.327	168.968	156.829	134.606
3761.1	221.243	213.871	173.463	163.448	141.359
3763.04	223.825	216.578	170.295	159.427	135.444
3764.99	204.779	200.254	167.232	150.579	143.91
3766.93	219.505	207.609	168.495	153.619	138.438
3768.87	214.827	202.532	170.519	151.006	138.33
3770.81	221.962	203.52	183.218	150.434	130.813
3772.76	233.104	210.779	173.442	153.1	135.829
3774.7	216.51	213.667	171.467	151.969	139.178
3776.64	211.281	203.051	184.826	150.229	133.666
3778.58	211.283	216.595	181.246	156.984	138.371
3780.52	221.982	199.318	176.005	147.702	131.221
3782.47	213.615	199.134	162.982	157.862	140
3784.41	210.665	202.57	176.125	144.77	133.992
3786.35	212.195	200.476	177.905	147.31	133.195
3788.29	224.365	210.17	172.117	156.859	127.639
3790.24	214.253	201.576	178.579	148.763	135.619
3792.18	219.7	207.738	170.641	147.971	136.904
3794.12	199.088	212.33	165.581	145.124	135.186
3796.06	213.02	195	168.355	148.229	137.501
3798.01	220.843	203.432	164.255	144.863	131.804
3799.95	212.738	197.812	161.815	143.819	132.243
3801.89	216.53	196.975	172.658	153.145	126.936
3803.83	210.88	204.821	166.218	149.492	132.856
3805.77	216.04	202.245	160.707	148.086	131.261
3807.72	200.865	207.883	159.802	145.757	127.775
3809.66	203.663	199.355	179.901	145.339	134.671
3811.6	209.266	208.743	172.197	147.803	133.132
3813.54	209.257	213.807	171.318	146.254	135.125
3815.49	211.615	196.815	167.096	146.689	137.148
3817.43	207.298	201.775	173.908	148.489	124.877
3819.37	211.86	199.661	161.789	146.848	127.48
3821.31	209.086	193.473	161.504	140.536	134.891
3823.25	206.803	202.396	159.778	154.122	130.6
3825.2	203.319	202.853	168.817	149.554	132.54
3827.14	204.85	211.783	165.608	142.308	126.308
3829.08	212.423	198.346	162.083	141.365	129.615
3831.02	202.546	192.888	161.178	150.171	128.554
3832.97	205.202	206.951	162.966	147.349	129.309
3834.91	211.872	202.374	167.595	136.584	137.888
3836.85	209.118	196.063	166.937	136.616	128.167
3838.79	203.993	205.876	160.143	139.927	128.64
3840.73	208.366	200.287	162.952	142.54	135.285
3842.68	197.682	196.366	159.206	143.27	128.428
3844.62	206.555	188.999	162.334	135.111	136
3846.56	213.019	207.724	169.011	141.278	130.075
3848.5	208.319	195.74	158.918	148.356	125.551
3850.45	203.055	198.463	160.424	147.01	133.527
3852.39	203.864	191.938	163.605	142.617	134.173
3854.33	197.099	194.597	165.798	138.564	129.382
3856.27	198.747	198.825	173.494	147.413	126.939
3858.22	200.574	195.305	163.712	140.322	131.102
3860.16	201.261	196.124	155.995	138.914	131.941
3862.1	208.93	198.26	153.333	146.587	124.014
3864.04	197.377	203.378	158.42	138.681	125
3865.98	195.148	192.366	156.672	138.705	131.847
3867.93	207.322	188.472	160.73	147.661	131.068
3869.87	203.879	178.454	161.09	148.969	126.394
3871.81	205.347	183.354	155.064	140.071	125.709
3873.75	201.11	184.084	157.073	138.956	131.927
3875.7	213.14	196.431	156.635	138.302	127.2
3877.64	197.461	189.395	159.473	138.984	128.959
3879.58	201.85	187.965	157.411	138.926	127.594
3881.52	190.909	188.764	160.277	144.197	125.183
3883.46	205.75	187.433	159.619	140.795	131.17
3885.41	199.799	191.759	153.471	136.943	124.342
3887.35	197.256	192.775	155.556	130.19	122.444
3889.29	201.928	186.134	154.323	135.333	131.22
3891.23	196.939	188.915	154.873	135.224	127.012
3893.18	191.958	184.335	157.916	144.783	125.042
3895.12	203.391	190.091	162.045	141.145	128.045
3897.06	205.086	198.187	165.356	144.808	128.059
3899	192.333	197.149	160.87	137.518	126.129
3900.94	199.133	190.683	160.936	137.728	126.131
3902.89	196.667	193.552	152.346	131.359	127.641
3904.83	197.358	186.382	156.658	139.43	126.064
3906.77	209.291	201.435	153.283	139.284	126.331
3908.71	205.314	195.558	154.657	140.931	130.911
3910.66	201.051	186.016	152.947	134.648	126.685
3912.6	196.517	187.992	158.686	135.73	121.285
3914.54	202.873	184.678	151.724	133.461	113.829
3916.48	198.497	184.869	150.965	145.009	129.122
3918.43	198.327	190.639	152.807	138.065	122.969
3920.37	195.162	181.433	156.218	145.366	130.873
3922.31	189.852	179.414	154.791	136.031	133.346
3924.25	191.743	183.486	162.912	133.277	133.498
3926.19	185.731	184.007	154.074	131.349	135.094
3928.14	183.951	181.247	155.032	131.29	128.253
3930.08	198.827	185.249	149.609	133.581	115.262
3932.02	193.808	194.154	158.103	132.692	122.218
3933.96	192.879	184.363	158.454	128.04	124.253
3935.91	192.333	190.535	154.911	134.622	119
3937.85	193.098	187.342	153.52	133.849	121.676
3939.79	193.667	178.471	156.19	139.046	119.557
3941.73	182.069	197.415	161.887	136.849	122.176
3943.67	181.865	191.532	163.377	135.651	124.859
3945.62	192.039	181.833	144.582	132.629	121.537
3947.56	188.655	185.637	156.26	123.357	122.758
3949.5	184.585	191.137	148.991	132.488	118.333
3951.44	179.484	191.121	142.498	130.811	119.802
3953.39	192.955	172.211	158.396	129.965	130.05
3955.33	191.762	178.685	150.648	141.077	118.306
3957.27	200.682	184.114	150.116	132.548	112.654
3959.21	189.659	177.816	150.687	137.517	117.157
3961.15	191.732	171.319	149.003	129.725	124.859
3963.1	182.799	175.107	155.876	133.512	119.667
3965.04	191.841	181.419	156.667	127.997	124.254
3966.98	189.615	181.206	141.365	129.179	114.104
3968.92	187.788	178.274	151.304	134.302	118.484
3970.87	181.028	167.455	151.913	142.152	121.72
3972.81	193.404	180.422	154.264	128.065	124.567
3974.75	186.95	173.818	145.54	128.083	126.321
3976.69	182.677	174.935	154.624	123.796	118.129
3978.64	182.462	175.754	149.158	134.421	123.415
3980.58	186.859	179.42	150.469	130.323	122.828
3982.52	191.559	186.081	147.667	123.046	122.09
3984.46	177.224	178.913	146.112	128.519	123.568
3986.4	188.202	171.834	151.536	133.429	121.417
3988.35	193.452	171.37	148.489	136.926	115.259
3990.29	182.473	176.08	140.035	128.169	119.741
3992.23	189.215	180.765	153.282	129.353	113.782
3994.17	187.754	180.873	144.285	122.449	122.797
3996.12	176.093	172.402	149.883	113.763	116.423
3998.06	186.333	169.392	149.896	128.09	118.698
4000	181.699	174.159	147.771	123.648	117.914

## Sheet: Figure 4
Figure 4c
Raman shift (cm−1)	Intensity (counts)
	0 V	−0.4 V	−0.8 V	−1.2 V	−2 V	0 V
300	1281.72	1033.7	655.66	442.073	491.59	596.174
301.942	1300.68	1005.89	661.222	444.348	479.96	602.747
303.885	1313.34	1038.33	664.828	447.059	479.639	592.355
305.827	1305.24	1041.22	664.963	449.978	492.531	596.887
307.769	1287.87	1018.12	662.264	450.522	506.83	610.132
309.711	1296.22	1020.14	658.974	442.423	492.658	601.78
311.654	1305.26	1020.1	654.077	449.01	502.349	589.525
313.596	1315.57	1024.03	658.423	450.093	496.878	592.548
315.538	1316.19	1026.16	657.123	446.502	486.839	602.805
317.48	1288.84	1015.78	623.451	443.464	497.219	603.311
319.423	1275.3	991.327	614.483	447.456	497.182	603.091
321.365	1287.09	996.48	616.382	453.553	500.415	594.707
323.307	1297.21	1004.71	621.251	456.264	499.529	591.299
325.249	1276.06	984.736	620.927	450.1	486.221	607.279
327.192	1308.76	990.567	614.843	458.466	504.727	602.716
329.134	1287.89	984.551	612.646	454.986	508.742	600.095
331.076	1267.48	979.029	610.679	446.845	506.652	599.973
333.018	1280.51	981.817	607.041	441.193	504.057	602.209
334.961	1230.75	974.454	612.373	458.204	490.599	600.431
336.903	1223.47	970.36	608.861	465.025	494.83	604.037
338.845	1229.14	973.406	606.575	461.358	506.314	607.338
340.787	1232.12	983.607	609.403	449.695	516.018	606.858
342.73	1222.97	990.724	612.453	444.866	501.023	598.216
344.672	1237.19	990.539	599.647	456.519	501.254	596.875
346.614	1250.17	980.984	601.775	458.557	504.555	612.033
348.556	1259.21	970.217	614.884	449.393	507.961	630.91
350.499	1277.02	984.719	600.891	446.34	512.795	606.996
352.441	1283.07	992.436	612.443	443.966	497.512	619.929
354.383	1300.89	1001.37	621.757	450.653	497.947	616.59
356.325	1316	1006.19	622.519	460.812	510.601	610.665
358.268	1297.41	995.753	610.804	462.595	520.278	639.187
360.21	1316.23	1009.51	614.49	457.532	519.2	640.578
362.152	1317.36	1020.81	621.145	451.02	520.16	628.883
364.094	1299.43	1022.01	621.696	451.933	515.805	620.237
366.037	1266.91	1008.14	608.594	467.231	500.059	629.098
367.979	1292.41	1011.96	606.554	454.991	520.459	622.468
369.921	1278.71	1011.33	616.962	459.656	511.88	625.497
371.864	1267.39	1010.65	620.396	470.841	506.368	631.485
373.806	1276.88	1014.59	609.657	481.529	518.098	635.5
375.748	1267.18	1037.05	612.465	486.124	516.056	631.161
377.69	1281.45	1033.07	616.306	466.336	529.925	637.152
379.633	1286.7	1037.65	617.433	459.454	537.766	644.291
381.575	1276.5	1054.87	616.759	472.005	533.602	649.708
383.517	1262.19	1064.33	620.591	488.868	519.805	653.285
385.459	1275.96	1057.34	619.858	497.516	536.371	653.21
387.402	1274.11	1062.1	611.351	492.985	550.24	655.862
389.344	1263.99	1070.22	608.672	482.134	553.935	661.669
391.286	1266.29	1062.8	633.224	476.763	543.193	669.853
393.228	1272.36	1066.69	622.11	471.642	546.015	657.69
395.171	1283.2	1070.09	618.333	466.351	539.701	648.801
397.113	1307.82	1061.3	622.768	474.954	541.58	644.14
399.055	1348.96	1034.64	632.083	503.742	562.4	645.746
400.997	1357.41	1029.77	610.828	495.803	558.814	673.659
402.94	1362.9	1051.24	626.194	495.782	556.812	664.558
404.882	1357.47	1077.43	639.516	498.451	555.033	655.814
406.824	1345.73	1092.2	638.667	502.364	555.577	659.484
408.766	1357.78	1068.1	638.667	510.31	568.65	662.304
410.709	1357.32	1068.57	650.284	493.238	568.993	672.05
412.651	1367.91	1066.82	654.095	485.799	569.945	668.754
414.593	1374.3	1059.4	648.25	486.063	565.026	660.968
416.535	1343.51	1048.63	635.677	480.161	539.367	669.435
418.478	1335.68	1056.07	646.319	499.724	557.142	649.194
420.42	1307.2	1072.68	644.289	498.372	571.64	652.198
422.362	1278.66	1072.93	639.483	497.467	576.534	656.7
424.304	1265.23	1040.87	641.148	512.091	568.625	645.554
426.247	1229.78	1030.59	647.314	496.161	555.264	648.38
428.189	1239.05	1035.76	647.062	500.291	555.945	666.655
430.131	1235.66	1036.31	651.844	503.095	563.929	674.603
432.073	1210.09	1032.37	661.041	501.548	574.345	673.727
434.016	1205.2	1050.38	657.695	513.386	579.748	702.547
435.958	1205.58	1038.11	649.533	500.672	575.745	678.136
437.9	1198.79	1021.54	639.864	503.384	585.632	668.428
439.843	1194.59	1017.64	640.333	513.845	600.673	679.333
441.785	1208.69	1043.79	665.523	513.312	603.927	704.563
443.727	1212.55	1008.25	641.574	509.706	591.824	687.31
445.669	1221.19	1017.99	643.837	520.405	598.788	696.089
447.612	1212.35	1029.91	653.166	525.149	598.601	700.65
449.554	1179.62	1020.47	658.287	514.099	580.977	686.023
451.496	1168.53	1018.93	668.597	506.882	586.132	680.868
453.438	1195.19	1018.45	642.456	512.529	599.866	673.352
455.381	1190.98	1014.58	628.251	520.643	600.606	667.165
457.323	1165.74	1014.17	635.094	523.292	591.921	666.405
459.265	1176.84	1033.79	655.747	509.609	592.954	677.506
461.207	1184.73	1036.15	655.927	515.905	604.344	688.358
463.15	1184.76	1032.55	647.951	514.904	618.449	674.512
465.092	1183.97	1033.19	643.075	519.952	615.476	662.721
467.034	1189.49	1042.37	650.278	539.907	585.455	673.375
468.976	1207.59	1018.59	665.789	534.737	595.02	661.742
470.919	1201.5	1020.63	674.328	525.879	600.689	674.499
472.861	1200.8	1033.98	673.894	522.431	599.357	675.284
474.803	1209.78	1044.02	671.708	528.596	595.604	666.537
476.745	1211.85	1025.38	689.045	546.968	604.66	689.308
478.688	1212	1009.15	674.289	537.557	606.77	688.845
480.63	1199.96	1035.98	672.617	535.147	611.785	674.644
482.572	1193.63	1065.81	673.264	533.383	616.876	664.165
484.514	1208.25	1055.67	661.56	523.763	618.462	671.99
486.457	1185.46	1045.06	649.131	525.317	620.534	661.114
488.399	1191.98	1044.27	653.359	542.529	607.952	683.558
490.341	1205.74	1043.44	657.62	542.276	612.369	693.166
492.283	1217.61	1043.27	658.155	527.655	632.197	683.784
494.226	1227.2	1057.79	663.857	547.355	624.939	692.597
496.168	1253.66	1044.03	663.858	533.791	645.721	691.432
498.11	1253.03	1034.89	671.199	532.415	644.181	685.427
500.052	1239.42	1030.59	679.27	539.401	632.588	683.866
501.995	1232.61	1027.81	678.86	545.401	631.753	693.579
503.937	1220.92	1030.15	660.422	551.894	665.514	681.373
505.879	1187.62	1012.68	670.275	549.494	649.966	697.458
507.822	1164.97	1020.52	675.867	557.785	639.109	703.761
509.764	1169.16	1048.87	670.059	570.943	647.914	692.086
511.706	1209.46	1035.61	668.76	551.707	658.572	681.428
513.648	1183.62	1031.29	657.807	551.299	647.026	709.867
515.591	1182.75	1045.96	665.428	557.716	653.255	713.103
517.533	1202.43	1051.81	674.536	563.382	662.104	713.011
519.475	1236.43	1029.56	669.926	561.311	658.409	731.537
521.417	1350.43	1060.54	689.187	544.912	671.424	721.906
523.36	1305.79	1047.05	680.06	552.52	684.436	718.33
525.302	1245.85	1042.12	670.297	545.835	698.539	721.948
527.244	1207.89	1050.12	669.658	530.185	706.356	731.054
529.186	1170.13	1042.3	679.292	544.767	691.253	740.949
531.129	1178.44	1045.26	661.881	556.355	704.945	733.317
533.071	1193.75	1031.58	665.776	550.224	708.778	726.934
535.013	1201.5	1029.28	681.688	543.243	707.159	719.989
536.955	1194	1054.35	696.984	547.708	704.455	714.212
538.898	1183.31	1070.52	691.508	556.051	697.415	731.942
540.84	1211.48	1071.45	691.55	557.996	712.235	727.82
542.782	1213.16	1059.98	694.672	553.583	712.911	725.372
544.724	1194.58	1050.01	697.62	546.373	704.808	724.917
546.667	1189.19	1061.94	696.485	542.4	708.546	719.202
548.609	1224.46	1102.42	706.672	569.306	700.448	732.786
550.551	1247.56	1094.28	702.194	572.281	690.808	737.298
552.493	1239.29	1069.43	696.033	564.861	689.322	739.571
554.436	1202.94	1053.48	694.187	555.288	695.991	742.529
556.378	1181.25	1073.86	693.403	546.142	694.162	743.574
558.32	1189.35	1088.54	681.888	552.725	688.993	753.204
560.262	1202.67	1089.33	675.666	552.499	690.334	736.16
562.205	1199.93	1084.05	687.871	552.374	691.766	721.604
564.147	1171.18	1083.53	721.014	559.348	688.839	738.451
566.089	1188.2	1104.47	702.425	552.018	709.522	751.018
568.031	1209.92	1123.93	711.818	551.949	713.547	746.07
569.974	1223.46	1130.25	715.588	552.667	706.842	733.328
571.916	1226.82	1124.74	711.778	549.837	693.14	726.194
573.858	1223.67	1116.35	714.661	539.354	676.367	742.966
575.801	1245.38	1105.35	723.039	558.17	697.263	742.215
577.743	1241.81	1091.1	726.285	569.997	687.197	726.006
579.685	1240.63	1087.44	724.018	579.532	675.333	717.578
581.627	1244.91	1095.9	718.377	583.564	676.83	723.952
583.57	1210.01	1095.38	716.803	561.259	684.964	723.689
585.512	1228.81	1089.82	731.528	561.491	680.154	729.659
587.454	1263	1079.39	721.461	561.996	673.103	738.079
589.396	1291.73	1075.85	699.032	559.311	666.469	744.098
591.339	1298.74	1088.53	685.218	555.013	660.462	740.515
593.281	1280.35	1106.4	712.807	567.888	645.747	703.992
595.223	1267.67	1119.87	726.775	562.754	664.413	710.956
597.165	1283.54	1125.78	717.952	564.963	671.308	709.617
599.108	1315.08	1124.84	706.272	573.907	662.635	699.903
601.05	1334.54	1119.79	722.857	578.674	651.076	700.082
602.992	1362.17	1113.21	707.861	568.414	663.968	681.665
604.934	1359.41	1112.87	710.774	561.572	669.616	697.46
606.877	1353.07	1121.79	726.928	560.371	670.94	716.172
608.819	1354.62	1138.11	740.583	564.827	671.064	714.983
610.761	1363.04	1154.44	720.042	572.728	674.224	673.111
612.703	1313.99	1155.51	745.531	573.763	669.501	681.332
614.646	1329.48	1176.15	752.744	584.517	659.697	690.791
616.588	1344.93	1186.82	743.854	593.115	656.098	700.245
618.53	1326.68	1175.17	733.195	592.793	663.035	703.652
620.472	1324.84	1172.27	761.673	589.629	669.1	676.228
622.415	1325.62	1194.48	756.92	574.985	675.645	684.188
624.357	1323.29	1203.33	743.489	585.777	686.985	687.994
626.299	1316.77	1214.23	736.333	599.567	682.468	682.267
628.241	1309.35	1238.69	748.292	596.136	653.105	670.279
630.184	1323.87	1230.24	791.064	608.809	665.515	675.559
632.126	1332.09	1245	781.104	611.794	658.768	693.013
634.068	1334.53	1249.7	778.333	600.772	664.822	691.938
636.01	1348.03	1254.87	788.356	594.027	675.811	683.583
637.953	1386.33	1276.87	799.979	610.969	672.091	690.682
639.895	1366.77	1245.67	789.933	595.9	639.309	715.268
641.837	1383.72	1227.49	778.817	611.793	657.132	736.444
643.78	1407.49	1230.94	784.521	607.137	675.009	735.536
645.722	1421.59	1237.65	796.692	595.537	683.857	723.169
647.664	1415.66	1215.09	790.515	622.985	694.369	726.254
649.606	1415.39	1218.54	809.31	610.279	683.516	735.519
651.549	1419.4	1213.84	823.837	611.198	681	737.667
653.491	1432.12	1224.5	825.746	618.928	686.667	738.746
655.433	1446.4	1244.34	820.928	621.215	689.548	736.61
657.375	1444.02	1240.36	828.612	599.487	667.821	721.772
659.318	1448.74	1220.33	830.772	614.598	678.457	748.247
661.26	1458.58	1225.14	847.515	617.692	677.239	732.913
663.202	1449.2	1241.59	861.663	622.326	678.011	723.974
665.144	1436.33	1259.78	863.182	632.116	680.125	733.396
667.087	1492.05	1273.84	850.447	637.156	662.614	724.64
669.029	1498.61	1274.08	859.219	647.577	680.182	735.345
670.971	1488.14	1280.96	868.399	639.939	686.984	727.75
672.913	1481.89	1276.82	873.454	637.807	690.528	710.906
674.856	1481.21	1259.37	870.087	646.772	692.947	694.631
676.798	1451.99	1256.18	852.023	637.208	682.586	687.724
678.74	1455.85	1252.99	857.518	636.416	683.504	701.623
680.682	1424.88	1260.61	852.707	639.63	688.03	696.626
682.625	1415.58	1266.51	858.221	647.886	683.467	686.122
684.567	1445.14	1262.21	874.648	656.788	671.903	679.884
686.509	1425.71	1250.5	848.832	648.271	689.735	671.9
688.451	1455.73	1259.31	875.676	666.949	685.562	664.659
690.394	1463.97	1272.03	885.847	667.006	695.547	650.633
692.336	1479.95	1273.11	898.755	661.108	696.636	649.923
694.278	1509.44	1260.58	915.971	661.674	678.908	667.084
696.22	1473.21	1265.91	871.226	667.534	678.376	661.757
698.163	1450.96	1284.97	869.629	663.831	678.824	669.426
700.105	1432.93	1267.21	881.935	668.045	676.858	673.047
702.047	1421.21	1251.92	891.329	676.018	683.943	668.972
703.99	1423.85	1263.26	892.478	682.18	697.747	659.757
705.932	1464.38	1260.86	907.146	683.247	674.546	660.29
707.874	1464.23	1267.53	892.888	677.94	693.751	662.295
709.816	1474.26	1248.56	873.755	684.218	688.47	660.32
711.759	1487.71	1232.02	868.063	680.218	679.579	657.439
713.701	1490.12	1238.21	881.841	660.772	686.393	657.99
715.643	1461.82	1251.03	892.522	674.924	700.278	667.603
717.585	1460.9	1244.6	892.593	676.247	678.873	666.112
719.528	1469.46	1234.41	878.604	687.172	673.529	671.837
721.47	1455.25	1219.29	873.877	691.52	675.094	674.927
723.412	1414.27	1204.96	886.416	687.788	673.221	665.95
725.354	1410.26	1217.52	883.207	717.732	668.943	641.888
727.297	1410.75	1242.6	883.751	686.643	674.171	662.099
729.239	1416.16	1252.69	886.397	691.153	667.52	671.73
731.181	1401.58	1246.74	882.993	695.36	666.363	661.919
733.123	1365.6	1229.23	871.05	685.272	670.826	644.649
735.066	1355.16	1210.22	859.539	710.168	641.378	664.727
737.008	1327.35	1242.77	871.763	714.652	644.85	654.69
738.95	1348.25	1243.31	885.162	697.816	660.766	644.877
740.892	1375.32	1240.11	878.879	696.915	663.694	647.724
742.835	1373.3	1240.48	858.467	712.311	650.452	662.444
744.777	1326.36	1210.98	868.122	686.563	650.988	670.491
746.719	1380.67	1231.05	858.891	687.049	649.426	680.633
748.661	1347.56	1233.32	863.036	685.165	644.663	663.619
750.604	1319.49	1232.72	862.513	697.94	638.627	655.418
752.546	1329.35	1235.74	858.972	711.19	638.575	662.994
754.488	1337.54	1237.25	875.658	677.774	656.622	660.34
756.43	1361.17	1228.13	836.46	690.125	651.521	661.146
758.373	1367.9	1227.24	867.328	681.249	650.539	666.487
760.315	1344.61	1253.61	879.547	677.821	646.28	666.27
762.257	1315.77	1282.03	864.666	682	644.948	663.435
764.199	1327.77	1260.74	870.087	677.969	658.975	669.595
766.142	1315.68	1255.09	843.204	662.914	629.672	675.24
768.084	1320.71	1235.56	855.141	661.302	624.868	673.947
770.026	1339.63	1236.66	864.944	666.428	622.433	666.865
771.969	1352.65	1242.59	858.77	673.524	620.768	663.891
773.911	1338.23	1222.85	841.005	677.718	625.618	674.229
775.853	1322.35	1221.24	855.809	667.22	625.08	669.384
777.795	1305.31	1233.17	864.198	673.242	634.87	672.798
779.738	1283.6	1239.83	857.728	683.29	639.664	689.569
781.68	1277.18	1233.98	850.265	679.12	632.984	694.194
783.622	1300.59	1222.25	853.87	655.054	618.251	674.353
785.564	1323.77	1252.43	848.21	660.175	627.146	702.922
787.507	1347.7	1257.04	860.59	657.984	618.734	693.474
789.449	1340.71	1253.7	858.125	652.855	619.478	691.703
791.391	1334.53	1251.15	841.499	648.517	619.5	690.616
793.333	1347.31	1253.09	824.184	644.923	614.332	684.866
795.276	1350.54	1255.25	835.248	634.398	621.078	687.565
797.218	1354.31	1269.89	830.729	623.864	643.944	705.079
799.16	1370.68	1298	830.907	621.59	634.005	710.59
801.102	1387.61	1311.33	834.27	626.808	625.204	714.472
803.045	1395.24	1315.2	834.921	627.383	624.283	718.259
804.987	1389.49	1348.43	824.659	602.882	606.57	713.111
806.929	1419.49	1351.94	824.389	610.72	603.056	717.166
808.871	1448.01	1350.52	821.325	618.35	615.44	714.347
810.814	1464.14	1359.07	811.452	616.342	619.776	717.049
812.756	1476.18	1368.16	802.382	601.776	615.261	721.773
814.698	1498.26	1362.66	806.517	581.331	610.176	720.665
816.64	1514.51	1376.2	828.722	601.64	588.242	734.204
818.583	1540.16	1376.12	819.449	591.646	609.064	721.903
820.525	1550.17	1371.88	793.811	596.164	611.239	725.658
822.467	1528.33	1368.67	788.751	605.883	599.488	727.184
824.409	1488.49	1366.28	815.279	600.503	590.572	712
826.352	1515.88	1352.72	803.62	563.628	591.928	712
828.294	1521.19	1345.58	800.946	571.939	594.568	725.097
830.236	1505.79	1364.88	786.513	587.847	594.749	723.745
832.178	1495.33	1377.08	780.644	591.829	593.538	733.126
834.121	1495.28	1363.55	784.971	580.678	588.8	746.003
836.063	1488.58	1328.93	778.243	568.73	576.337	719.726
838.005	1516.81	1306.41	765.215	580.944	596.965	711.312
839.948	1488.46	1308.12	757.859	587.048	581.115	715.348
841.89	1482.43	1288.9	761.923	590.098	570.039	709.547
843.832	1503.1	1270.72	771.335	588.378	575.244	698.332
845.774	1527.52	1283.56	774.404	580.188	588.646	696.117
847.717	1574.57	1245.22	758.904	573.662	577.769	705.09
849.659	1598.39	1230.1	763.685	580.573	559.077	685.724
851.601	1580.82	1224.9	758.864	586.444	559.071	693.52
853.543	1556.89	1219.37	758.236	588.026	566.403	697.233
855.486	1530.69	1208.79	767.455	581.483	571.031	681.697
857.428	1442.47	1197.35	767.999	559.701	575.659	680.336
859.37	1449.13	1198.15	750.325	565.105	569.684	682.781
861.312	1435.05	1191.37	743.59	564.434	570.654	681.856
863.255	1402.44	1188.68	737.648	556.43	564.046	672.596
865.197	1365.28	1182.04	734.385	544.878	554.422	657.963
867.139	1342.76	1160.19	742.022	540.405	556.09	649.161
869.081	1346.85	1168.37	761.383	579.401	569.725	679.43
871.024	1363.45	1171.74	734.552	564.029	561.949	660.382
872.966	1356.52	1152.13	741.706	569.302	557.793	660.853
874.908	1349.16	1140.53	752.665	572.194	556.256	674.292
876.85	1355.58	1143.76	740.358	557.489	552.316	676.857
878.793	1353.67	1110.45	722.063	556.669	543.032	642.453
880.735	1343.05	1141.63	720.095	563.199	554.159	651.86
882.677	1339.39	1150.15	727.088	554.276	545.64	658.453
884.619	1310.4	1146.44	726.166	552.133	535.382	654.617
886.562	1283.29	1153.33	721.38	555.839	533.15	645.252
888.504	1303.52	1185.7	723.205	553.378	539.186	643.937
890.446	1327.86	1185.97	707.89	550.917	535.084	671.831
892.388	1311.41	1177.15	713.706	567.87	524.099	675.158
894.331	1324.95	1179.95	717.822	555.767	524.24	658.961
896.273	1343.53	1193.64	712.427	543.609	524.047	654.09
898.215	1352.01	1203.19	703.137	547.133	521.608	666.331
900.157	1370.45	1182.56	709.147	546.377	533.311	662.282
902.1	1412.08	1178.73	714.625	548.021	532.49	660.365
904.042	1437.53	1171.79	703.462	540.567	517.244	669.098
905.984	1427.63	1181.19	698.146	537.155	513.895	674.968
907.927	1421.86	1193.61	703.55	533.324	512.646	669.405
909.869	1456.96	1189.57	712.693	525.968	502.479	653.69
911.811	1483.56	1174.48	706.659	540.23	517.837	651.77
913.753	1504.21	1145.64	697.509	540.74	512.957	653.483
915.696	1498.23	1148.3	702.222	542.472	506.519	661.423
917.638	1496.48	1142.29	701.046	539.981	507.728	667.467
919.58	1507.49	1128.23	698.808	535.083	511.177	666.096
921.522	1516.98	1140.24	715.484	536.256	504.079	657.576
923.465	1516.7	1154.26	705.864	546.7	508.752	660.325
925.407	1537.12	1168.27	696.487	543.429	525.212	664.516
927.349	1568.67	1149.69	698.614	544.762	521.5	649.247
929.291	1591.05	1136.64	695.209	548.075	518.775	640.156
931.234	1601.28	1145.11	688.14	550.901	521.403	649.901
933.176	1624.74	1135.22	712.42	557.137	494.853	656.066
935.118	1640.7	1104.68	676.653	549.433	515.213	645.611
937.06	1657.34	1103.93	686.363	538.137	512.051	652.409
939.003	1641.73	1110.82	692.672	538.152	519.301	648.525
940.945	1599.21	1117.39	687.431	542.675	526.539	648.121
942.887	1547.54	1124.18	683.567	540.995	520.69	661.872
944.829	1493.82	1137.95	703.126	535.486	528.128	648.373
946.772	1472.51	1134.05	700.183	542.032	518.687	656.306
948.714	1449.79	1142.05	709.852	553.133	511.916	654.967
950.656	1465.46	1119.06	704.081	555.61	506.736	650.249
952.598	1513.29	1082.14	687.523	552.095	507.286	650.905
954.541	1555.82	1079.6	684.769	551.05	517.353	662.139
956.483	1556.92	1125.4	709.877	541.669	524.802	672.9
958.425	1541.61	1111.74	693.2	543.565	513.791	668.28
960.367	1475.23	1110.45	680.095	551.905	511.728	666.069
962.31	1443.75	1114.56	683.24	557.426	510.252	672.344
964.252	1439.57	1115.05	696.883	560.125	509.634	682.778
966.194	1388.2	1111.23	704.502	565.744	518.147	686.551
968.136	1393.45	1120.07	706.16	559.941	526.161	682.129
970.079	1397.71	1121.99	709.551	559.581	527	687.854
972.021	1387.93	1132.64	708.95	552.607	543.789	696.868
973.963	1384.49	1127.73	711.422	549.077	544.398	708.169
975.906	1398.87	1112.72	717.774	556.621	523.648	715.553
977.848	1421.27	1124.77	720.188	570.359	513.916	709.5
979.79	1402.72	1121.72	718.249	535.187	517.24	707.285
981.732	1396.47	1122.3	700.385	537.664	523.217	687.937
983.675	1384.09	1129.32	699.214	548.284	527.552	690.281
985.617	1392.83	1134.92	691.189	551.708	524.96	686.68
987.559	1410.66	1137.29	677.351	549.03	519.015	666.057
989.501	1375.22	1143.11	697.809	556.023	522.65	656.83
991.444	1384.65	1122.31	677.56	550.753	522.373	659.604
993.386	1397.88	1088.67	690.117	538.115	526.374	666.655
995.328	1355.94	1068.15	686.696	526.605	516.908	660.423
997.27	1309.31	1066.37	683.078	527.427	515.985	658.167
999.213	1291.19	1076.98	692.23	535.261	528.824	670.389
1001.15	1270.07	1084.8	699.289	524.854	526.047	682.269
1003.1	1258.68	1068.42	698.456	522.077	533.267	643.118
1005.04	1260.08	1052.5	678.438	517.167	515.386	652.728
1006.98	1249.36	1037.21	676.319	523.495	519.274	658.093
1008.92	1231.4	1040.46	682.215	534.491	521.189	662.373
1010.87	1210.13	1057.85	678.575	536.383	510.667	667.979
1012.81	1181.64	1051.09	659.79	519.372	518.563	657.399
1014.75	1217.26	1028.55	662.016	544.137	504.65	646.547
1016.69	1197.05	1040.6	681.416	543.85	501.474	628.779
1018.64	1183.7	1043.73	676.151	531.136	513.298	629.676
1020.58	1188.72	1041.33	666.181	524.701	521.404	638.625
1022.52	1197.39	1040.82	673.487	530.843	515.164	643.849
1024.46	1184.78	1038.58	695.365	536.346	504.114	645.895
1026.4	1186.45	1032.45	681.16	521.862	505.785	649.237
1028.35	1180.84	1033.85	691.723	513.441	517.661	638.006
1030.29	1197.51	1049.93	687.099	515.711	508.431	631.594
1032.23	1212.67	1058.59	676.115	522.816	506.841	625.579
1034.17	1219.07	1056.23	674.07	524.899	520.875	617.172
1036.12	1236.11	1060.84	684.789	515.303	522.153	612.191
1038.06	1233.59	1033.2	671.39	518.652	505.405	621.682
1040	1194.07	1034.84	669.75	514.248	512.42	610.412
1041.94	1206.09	1040.45	680.839	526.779	522.193	629.853
1043.88	1208.75	1048.3	680.855	544.762	522.597	642.641
1045.83	1193.6	1049.98	669.453	548.973	521.246	634.937
1047.77	1199.15	1034.5	666.523	529.822	531.376	629.651
1049.71	1132.05	1022.2	662.609	525.628	509.848	648.663
1051.65	1163.99	1037.45	664.673	537.032	499.754	638.301
1053.6	1164.43	1022.41	662.446	529.195	500.015	625.718
1055.54	1167.34	1032.77	656.698	522.791	507.925	617.252
1057.48	1175.12	1037.51	660.332	524.722	515.73	617.075
1059.42	1174.47	994.748	678.351	528.137	517.17	625.341
1061.36	1211.99	1048.23	668.271	528.977	520.251	631.501
1063.31	1220.36	1057.02	694.697	518.921	502.354	625.946
1065.25	1228.36	1038.28	670.633	521.27	503.595	626.201
1067.19	1225.19	1037.8	655.498	525.993	519.292	634.31
1069.13	1224.77	1047.77	661.429	526.071	525.66	644.381
1071.08	1233.84	1043.84	672.06	519.802	512.847	647.862
1073.02	1221.07	1027.86	671.874	511.479	513.441	639.943
1074.96	1223.88	1022.53	654.211	517.087	504.749	650.598
1076.9	1224.8	1020.96	671.067	519.41	502.629	643.641
1078.85	1232.84	1010.82	674.594	522.734	503.427	636.719
1080.79	1234.92	996.96	664.182	517.608	510.299	631.666
1082.73	1229.23	991.088	651.453	510.708	516.039	625.762
1084.67	1230.81	1002.65	644.783	525.442	503.926	618.729
1086.61	1202.15	1017.54	665.013	515.327	503.083	623.225
1088.56	1216.81	992.655	663.453	515.347	495.907	639.879
1090.5	1229.57	1008.86	668.567	512.651	500.503	633.74
1092.44	1233.59	1014.57	675.645	511.113	503.808	629.61
1094.38	1235.48	1013.78	673.908	507.017	502.915	634.345
1096.33	1243.9	1042.93	658.961	496.609	505.366	640.713
1098.27	1253.75	1040.4	648.267	502.519	511.838	670.263
1100.21	1245.49	1055.7	666.94	504.588	500.472	660.844
1102.15	1254.8	1054.1	666.768	507.896	511.364	669.581
1104.09	1292.32	1045.51	661.246	502.491	516.974	656.184
1106.04	1302	1046.24	661.583	498.269	507.997	630.57
1107.98	1269.28	1052.09	663.926	501.451	493.667	621.895
1109.92	1287.25	1029.02	647.852	499.217	494.439	642.251
1111.86	1308.68	1029.3	645.315	520.081	507.691	640.841
1113.81	1292.56	1006.11	644.753	503.889	494.015	637.208
1115.75	1290.5	1013.86	647.213	504.775	491.604	640.113
1117.69	1289.76	1011.26	648.566	514.919	494.245	637.502
1119.63	1292.43	996.422	645.847	522.269	491.631	630.708
1121.57	1313.95	1002.67	640.802	521.474	484.235	630.304
1123.52	1324.68	991.66	643.908	500.294	492.424	621.268
1125.46	1345.28	1000.93	660.172	510.631	502.808	624.015
1127.4	1369.1	1024.22	646.694	508.31	506.563	620.2
1129.34	1371.24	1033.11	644.029	508.762	505.262	619.899
1131.29	1371.9	1028.98	651.285	510.602	507.358	627.643
1133.23	1371.51	1028.55	650.026	510.047	516.404	633.716
1135.17	1322.21	1045.4	635.048	511.914	521.743	619.379
1137.11	1325.04	1064.36	662.775	501.729	491.187	638.052
1139.06	1323.05	1032.35	639.289	493.819	509.305	636.956
1141	1331.08	1054.42	644.019	505.092	509.694	656.341
1142.94	1342.64	1072.42	646.204	515.505	499.997	663.511
1144.88	1343.79	1073.12	640.237	511.068	497.355	650.583
1146.82	1330.93	1087.43	645.919	499.252	505.272	641.034
1148.77	1332.88	1113.77	661.215	514.608	499.862	662.228
1150.71	1383.05	1061.89	650.444	509.222	517.72	652.59
1152.65	1418.32	1084.11	649.377	500.995	505.042	647.686
1154.59	1431.2	1100.03	655.28	493.135	502.596	666.915
1156.54	1451.23	1100.05	653.065	497.723	504.291	669.659
1158.48	1489.1	1099.15	643.139	513.36	503.125	658.933
1160.42	1529.95	1107.54	644.164	518.788	504.757	680.771
1162.36	1596.1	1111.51	662.617	482.734	500.499	671.686
1164.3	1620.79	1117.4	644.489	504.275	500.606	674.884
1166.25	1636.41	1124.04	632.722	499.26	502.234	689.77
1168.19	1648.48	1145.88	638.78	491.19	501.603	674.137
1170.13	1669.1	1164.46	642.521	495.237	499.957	655.8
1172.07	1676.02	1165.64	641.343	503.76	499.486	655.738
1174.02	1620.41	1165.57	665.364	496.019	500.553	646.266
1175.96	1634.92	1188.61	658.822	516.781	506.241	673.002
1177.9	1599.14	1181.65	658.333	496.747	500.085	661.837
1179.84	1571.31	1190.49	658.763	497.438	495.758	672.069
1181.78	1554.86	1181.06	654.684	508.636	497.155	680.165
1183.73	1561.13	1158.76	649.981	507.529	487.674	667.989
1185.67	1583.22	1144.12	648.713	490.507	471.269	644.047
1187.61	1580.24	1132.36	645.922	487.642	495.745	643.478
1189.55	1615.86	1105	640.223	491.916	501.444	668.553
1191.5	1617.28	1120.85	660.503	485.388	500.457	652.993
1193.44	1600.77	1122.57	653.282	501.11	494.562	656.241
1195.38	1640.13	1125.49	634.22	509.09	492.461	651.026
1197.32	1680.25	1140.6	633.066	503.848	496.265	639.661
1199.27	1653.48	1163.43	650.425	501.275	500.813	644.46
1201.21	1640.45	1178.09	636.718	509.547	497.926	665.777
1203.15	1642.45	1140.98	654.132	490.99	485.65	645.507
1205.09	1640.12	1163.27	654.98	496.143	508.312	655.068
1207.03	1640.16	1170.09	651.555	487.961	516.496	665.305
1208.98	1640.35	1192.84	652.225	488.063	509.964	663.416
1210.92	1663.39	1208.77	651.963	494.325	503.233	659.474
1212.86	1712.58	1198.65	647.04	491.374	506.886	665.764
1214.8	1726.21	1232.34	651.938	485.467	514.009	671.684
1216.75	1729.65	1200.31	661.663	498.338	503.426	671.97
1218.69	1659.92	1209.58	653.425	511.732	515.169	688.686
1220.63	1645.08	1201.18	647.104	506.949	514.598	686.121
1222.57	1657.61	1192.7	651.016	501.35	510.049	680.528
1224.51	1651.15	1198.04	653.747	499.047	502.563	689.629
1226.46	1618.58	1212.94	651.402	495.794	497.217	698.202
1228.4	1613.69	1221.75	666.877	495.816	514.831	658.829
1230.34	1687.62	1222.9	647.964	506.419	499.643	686.912
1232.28	1675.39	1234.27	663.106	506.809	493.878	677.016
1234.23	1686.93	1196.18	658.616	510.33	501.932	674.098
1236.17	1717.3	1217.95	648.765	499.149	509.197	676.024
1238.11	1741.68	1257.81	649.277	489.647	504.339	677.789
1240.05	1744.03	1250.73	656.652	499.919	490.27	680.063
1241.99	1728.47	1244.07	652.807	515.695	485.833	686.729
1243.94	1707.5	1232	670.042	519.142	509.675	684.144
1245.88	1665.9	1249.52	660.417	509.564	505.573	699.739
1247.82	1682.35	1269.44	657.775	496.969	504.559	684.633
1249.76	1717.81	1271.44	661.793	504.916	510.228	689.3
1251.71	1750.49	1260.92	670.541	508.655	506.187	691.652
1253.65	1778.18	1246.63	673.07	497.491	493.789	676.702
1255.59	1805.45	1232.65	657.07	496.621	496.463	675.095
1257.53	1829.05	1246.17	648.437	494.031	499.629	682.577
1259.48	1862.33	1255.15	644.067	484.614	502.511	686.933
1261.42	1886.63	1226.33	640.944	496.856	510.406	687.189
1263.36	1870.39	1218.78	650.45	511.042	517.01	682.355
1265.3	1824.27	1215.03	652.513	498.798	504.69	672.772
1267.24	1792.02	1199.02	638.762	482.263	489.504	669.844
1269.19	1797.76	1186.6	627.672	496.653	495.482	676.964
1271.13	1781.85	1205.47	648.192	494.64	486.41	659.564
1273.07	1770.89	1208.65	645.02	486.565	480.642	664.756
1275.01	1804.54	1213.36	641.59	492.589	485.384	676.358
1276.96	1802.51	1211.7	644.899	484.721	501.813	660.833
1278.9	1802.01	1204.16	639.826	472.494	497.488	662.011
1280.84	1789.86	1192.96	634.165	467.465	491.627	668.994
1282.78	1742.21	1194.99	638.419	473.49	498.548	651.026
1284.72	1686.68	1229.79	641.768	482.816	482.56	625.264
1286.67	1637.27	1207.54	639.746	463.747	490.361	668.315
1288.61	1593.4	1205	646.054	492.717	495.666	660.835
1290.55	1578.46	1208.64	653.404	478.82	489.895	675.578
1292.49	1565.26	1206.55	663.19	476.956	496.083	675.666
1294.44	1551.82	1201.64	663.154	476.633	495.167	677.441
1296.38	1532.64	1207.79	651.655	477.549	486.213	684.646
1298.32	1500.94	1223.54	642.181	492.41	486.201	678.115
1300.26	1479.14	1202.48	645.225	476.321	473.517	668.641
1302.2	1431.36	1212.9	657.386	468.793	492.049	660.823
1304.15	1457.17	1239.14	637.157	460.485	481.302	669.07
1306.09	1462.98	1221.76	643.501	471.266	497.712	665.631
1308.03	1453.94	1216.07	642.593	480.741	494.734	655.453
1309.97	1459.86	1211.51	629.806	481.714	483.981	659.67
1311.92	1484.51	1188.66	622.192	481.54	487.326	676.752
1313.86	1498.68	1181.31	625.164	488.381	485.245	678.298
1315.8	1512.6	1211.19	621.683	497.955	477.702	687.291
1317.74	1535.48	1173.79	634.663	495.401	475.356	666.828
1319.69	1521.8	1177.83	623.15	481.484	501.05	644.744
1321.63	1514.45	1186.81	624.416	484.371	502.223	660.1
1323.57	1499.6	1185.06	623.378	486.616	489.328	672.096
1325.51	1491.7	1174.89	624.318	486.124	475.969	665.22
1327.45	1509.64	1164.51	631.026	489.701	467.261	658.93
1329.4	1524.89	1160.63	614.55	485.008	470.596	666.835
1331.34	1526.92	1194.06	622.691	472.797	482.225	677.591
1333.28	1534.83	1156.17	616.286	479.887	485.185	659.256
1335.22	1536.57	1153.41	615.475	488.216	484.243	665.871
1337.17	1512.3	1149.68	617.226	489.44	488.15	667.271
1339.11	1500.95	1143.38	629.172	478.563	494.844	663.501
1341.05	1490.65	1132.71	631.391	471.642	497.674	661.886
1342.99	1461.15	1118.52	613.151	477.917	497.124	662.109
1344.93	1478.87	1126.25	625.148	466.212	504.937	657.106
1346.88	1440.7	1132.66	623.109	468.542	500.567	639.917
1348.82	1414.39	1105.13	622.448	464.528	503.092	645.621
1350.76	1449.13	1130.23	619.29	479.35	491.729	655.661
1352.7	1462.15	1141.41	626.271	483.115	499.939	666.643
1354.65	1439.43	1142.56	623.287	488.388	493.383	662.954
1356.59	1417.96	1133.86	609.82	488.809	472.902	660.524
1358.53	1423.13	1114.14	603.65	470.656	474.857	677.526
1360.47	1424.41	1131.61	601.299	468.316	488.351	675.43
1362.41	1447.48	1131.03	619.403	471.82	484.847	672.802
1364.36	1451.99	1129.34	614.792	471.446	487.714	661.585
1366.3	1449.6	1117.2	606.351	474.637	483.849	665.233
1368.24	1459.06	1105.51	602.359	476.975	485.119	658.699
1370.18	1470.98	1106.05	602.128	469.509	489.796	655.873
1372.13	1453.41	1115.04	595.438	463.727	495.716	654.127
1374.07	1408.61	1115.93	583.713	470.495	496.186	644.325
1376.01	1405.47	1101.23	593.026	469.044	478.567	649.641
1377.95	1400.49	1112.64	599.463	472.555	499.342	643.204
1379.89	1373.41	1086.08	599.95	477.485	486.112	651.786
1381.84	1373.53	1094.21	905.708	463.024	486.34	655.034
1383.78	1378.98	1094.54	1067.35	461.993	495.031	644.322
1385.72	1355.39	1071.23	868.854	466.946	494.162	633.108
1387.66	1352.02	1061.74	608.136	472.536	486.049	633.023
1389.61	1384.1	1077.6	572.974	472.288	482.748	642.862
1391.55	1357.12	1066.91	566.081	456.08	483.458	650.043
1393.49	1374.18	1101.1	583.019	479.898	486.621	638.704
1395.43	1347.49	1060.91	586.245	462.298	478.701	645.157
1397.38	1398.08	1089.85	595.851	452.857	476.646	635.285
1399.32	1386.24	1124.24	593.713	451.744	494.641	618.431
1401.26	1383.67	1124.86	593.284	453.739	497.64	627.162
1403.2	1399.82	1098.43	595.878	459.898	485.211	635.816
1405.14	1403.24	1081.84	597.729	463.91	480.968	631.485
1407.09	1395.27	1098.24	602.387	457.817	494.216	643.15
1409.03	1394.61	1109.87	611.162	463.811	502.801	650.83
1410.97	1415.78	1069.01	591.761	444.116	493.982	659.061
1412.91	1421.15	1078.81	574.524	460.111	479.432	644.403
1414.86	1442.54	1093.1	601.107	459.332	474.7	631.198
1416.8	1464.55	1080.9	605.448	455.39	479.053	634.774
1418.74	1480.99	1071.15	595.604	454.622	481.424	648.724
1420.68	1501.23	1075.63	586.442	464.185	482.329	650.413
1422.62	1523.69	1085.11	579.431	473.52	484.181	633.958
1424.57	1525.54	1108.24	589.211	452.061	475.922	629.111
1426.51	1547.31	1122.63	610.999	467.649	475.337	635.008
1428.45	1529.34	1089.04	610.115	451.147	478.873	642.965
1430.39	1534.95	1104.16	590.245	456.44	489.596	641.691
1432.34	1548.9	1131.17	571.022	459.758	484.156	653.875
1434.28	1547.27	1140.53	575.692	459.074	480.206	656.35
1436.22	1560.78	1128.66	588.924	465.506	479.675	657.198
1438.16	1596.48	1122.43	586.505	466.045	481.334	664.368
1440.11	1608.67	1138.36	574.599	451.785	489.502	662.095
1442.05	1581.96	1133.14	588.219	478.838	495.42	643.333
1443.99	1588.76	1134.61	590.583	455.495	492.761	643.333
1445.93	1623.76	1105.32	582.689	451.818	484.119	658.149
1447.87	1629.67	1112.94	610.255	453.311	489.835	644.599
1449.82	1635.74	1097.42	598.536	466.785	486.465	647.593
1451.76	1632.46	1094.61	585.667	480.524	480.249	645.96
1453.7	1651.54	1102.73	592.253	469.532	477.935	643.161
1455.64	1674.58	1093.6	600.448	447.675	478.43	651.535
1457.59	1643.39	1075.2	592.426	456.434	477.711	658.497
1459.53	1663.92	1088.45	573.833	462.775	473.243	655.184
1461.47	1649.71	1089.93	584.786	459.815	472.059	661.993
1463.41	1703.89	1130.81	601.096	460.23	483.822	657.267
1465.35	1737.47	1142.49	582.972	461.8	468.884	665.625
1467.3	1745.58	1109.12	576.787	463.164	477.408	652.806
1469.24	1745.67	1105.75	576.984	467.593	484.114	651.706
1471.18	1765.95	1126.82	577.27	462.096	475.306	652.503
1473.12	1794.4	1143.89	580.514	447.847	466.306	640.167
1475.07	1794.85	1174.4	582.21	447.334	472.003	639.274
1477.01	1810.4	1196.22	570.971	450.188	487.097	649.111
1478.95	1807.13	1239.86	587.005	448.407	488.284	662.769
1480.89	1815.83	1209.78	592.792	445.771	482.069	639.13
1482.83	1863.28	1197.63	577.771	450.549	485.471	635.248
1484.78	1873.27	1193.85	562.787	456.152	482.121	642.971
1486.72	1892.18	1199.34	566.665	450.058	484.263	643.108
1488.66	1924.47	1206.12	572.619	444.908	487.826	646.476
1490.6	1964.78	1201.94	571.624	450.603	491.769	646.024
1492.55	2019.9	1180.39	567.79	451.895	497.333	628.454
1494.49	2044.07	1146.61	534.471	436.747	474.976	649.114
1496.43	2114.91	1155.24	544.889	455.796	471.702	656.257
1498.37	2124.8	1124.99	543.233	439.799	475.201	630.412
1500.31	2151.13	1125.92	534.711	423.938	470.227	644.615
1502.26	2158.78	1112.35	526.296	435.429	485.661	644.971
1504.2	2169.92	1114.79	526.91	436.035	480.634	652.832
1506.14	2178.03	1109.48	533.644	438.774	462.379	653.324
1508.08	2173.31	1088.92	537.156	440.207	459.948	645.255
1510.03	2157.98	1086.03	534.504	428.97	472.749	642.036
1511.97	2138.67	1110.86	531.286	438.953	477.047	634.665
1513.91	2156.39	1131.37	521.43	432.489	501.042	667.819
1515.85	2149.82	1116.44	531.578	428.311	494.178	647.822
1517.8	2164.25	1110.91	549.742	430.211	469.074	659.044
1519.74	2138.1	1117.49	543.185	430.667	474.631	666.499
1521.68	2193.24	1136.06	532.503	428.804	472.871	658.605
1523.62	2224.36	1140.67	535.748	431.633	469.506	651.287
1525.56	2233.19	1140.97	541.149	435.057	465.804	663.244
1527.51	2262.97	1150.28	533.2	435.599	463.44	674.439
1529.45	2278.16	1152.98	521.788	433.788	473.45	656.074
1531.39	2299.22	1144.95	526.772	421.033	484.001	651.648
1533.33	2343.78	1152.98	521.979	438.374	472.68	665.764
1535.28	2375.51	1147.29	516.293	449.747	476.271	692.7
1537.22	2402.44	1173.84	533.249	433.684	472.937	672.757
1539.16	2468.09	1184.39	524.414	437.703	457.818	683.275
1541.1	2557.97	1179.84	538.137	436.962	471.137	688.744
1543.04	2571.97	1203.21	547.045	424.269	481.364	700.367
1544.99	2447.68	1237.9	546.476	423.398	480.041	712.282
1546.93	2292.58	1255.15	553.41	436.452	477.771	712.527
1548.87	2261.12	1277.74	557.932	435.557	468.641	716.485
1550.81	2233.48	1299.84	565.38	439.768	479.605	714.612
1552.76	2257.48	1295.04	559.38	431.068	479.005	717.312
1554.7	2266.31	1295	585.849	452.153	492.407	724.484
1556.64	2296.46	1315.92	554.047	461.551	499.825	725.863
1558.58	2276.19	1307.2	555.659	461.943	500.638	741.294
1560.52	2288.24	1315.11	565.5	462.128	507.289	739.852
1562.47	2303.51	1335.62	568.336	472.289	504.7	740.472
1564.41	2329.63	1356.39	575.79	475.342	499.464	738.144
1566.35	2391.65	1376.32	594.727	470.354	511.201	727.643
1568.29	2470.63	1389.48	612.096	491.353	530.119	740.523
1570.24	2613.25	1392.56	619.989	527.046	528.363	773.215
1572.18	2816.91	1391.92	628.508	519.101	542.886	800.232
1574.12	3021.35	1418.71	647.175	529.94	566.371	789.393
1576.06	3020.96	1387.66	657.962	544.851	577.086	786.975
1578.01	2922.28	1360.37	662.872	531.725	560.811	769.674
1579.95	2718.89	1345.41	641.199	508.129	561.751	757.611
1581.89	2487.8	1325.58	615.591	490.131	562.986	742.591
1583.83	2366.65	1313.67	603.853	482.043	553.647	724.117
1585.77	2350.3	1305.96	596.313	478.326	542.21	724.928
1587.72	2317.34	1296.01	583.139	471.864	537.006	739.767
1589.66	2279.03	1325.31	582.687	463.521	548.417	717.535
1591.6	2259.96	1296.91	601.602	460.306	584.388	727.308
1593.54	2271.42	1289.06	581.989	453.668	579.259	702.263
1595.49	2303.26	1285.51	570.39	444.157	566.669	718.779
1597.43	2272.07	1286.28	557.686	450.327	561.858	722.177
1599.37	2276.24	1281.29	565.988	439.668	562.569	728.609
1601.31	2290.23	1270.37	571.667	446.644	571.822	711.411
1603.25	2298.72	1253.98	553.219	453.744	565.702	697.314
1605.2	2309.86	1222.99	537.722	450.084	555.545	691.852
1607.14	2292.64	1180.32	543.401	442.875	561.797	680.736
1609.08	2234.14	1155.21	540.756	432.304	561.993	671.473
1611.02	2258.63	1164.55	534.35	445.087	543.597	653.902
1612.97	2215.46	1170.18	521.621	455.894	520.167	680.467
1614.91	2140.97	1124.15	519.804	451.654	526.829	645.945
1616.85	2095.04	1099.68	506.515	428.109	534.329	672.994
1618.79	2039.69	1078.21	512.98	427.159	534.419	651.976
1620.73	1964.27	1060.72	509.206	428.333	521.507	648.918
1622.68	1882.9	1055.42	498.867	431.733	518.022	654.644
1624.62	1790.69	1024.58	507.315	434.809	517.477	646.827
1626.56	1702.07	986.912	523.749	438.293	510.73	625.963
1628.5	1623.72	975.389	520.573	437.869	497.994	613.158
1630.45	1538.07	963.169	508.422	421.615	484.218	621.903
1632.39	1486.81	973.204	508.96	406.195	495.606	624.955
1634.33	1427.57	947.415	491.405	407.722	497.777	611.595
1636.27	1435.47	961.074	504.762	409.543	501.42	598.238
1638.22	1415.32	915.265	501.135	415.048	477.308	586.57
1640.16	1440.09	920.198	494.496	416.508	488.99	596.85
1642.1	1514.54	910.641	490.871	416.218	483.45	582.71
1644.04	1548.48	906.926	503.265	413.464	471.701	577.511
1645.98	1616.32	909.995	508.356	411.169	467.663	579.337
1647.93	1719.56	886.122	497.575	404.242	461.362	575.523
1649.87	1750.13	855.609	492.102	398.015	457.901	573.476
1651.81	1685.17	867.139	498.584	407.953	469.935	579.139
1653.75	1611.76	867.325	493.006	414.349	464.632	581.362
1655.7	1551.97	857.261	487.061	386.155	465.727	585.02
1657.64	1449.61	822.226	483.101	417.534	456.892	580.45
1659.58	1389.98	843.012	500.224	402	450.727	574.394
1661.52	1301.93	819.358	484.884	393.289	442.215	573.13
1663.46	1248.73	823.561	472.506	408.228	453.774	566.52
1665.41	1224.24	811.792	479.493	400.908	459.423	572.678
1667.35	1176.22	797.531	484.783	397.402	454.348	572.165
1669.29	1125.73	788.834	485.574	398.363	448.294	562.082
1671.23	1108.44	782.778	487	395.206	445.826	547.797
1673.18	1108.76	790.037	479.285	397.868	446.78	536.583
1675.12	1097.13	807.899	463.768	401.827	448.516	547.502
1677.06	1076.28	793.915	475.983	391.463	441.317	569.084
1679	1072.42	769.496	488.581	393.377	454.314	536.522
1680.94	1047.67	786.001	473.604	414.162	447.284	546.914
1682.89	1067.79	779.625	476.521	407.078	447.587	551.735
1684.83	1034.24	765.371	471.682	408.925	428.255	548.345
1686.77	1043.6	771.539	472.957	404.897	419.518	543.041
1688.71	1052.69	768.788	461.754	402.155	432.147	526.975
1690.66	1059.18	758.38	467.355	395.782	441.621	530.252
1692.6	1075.26	749.552	475.003	397.582	448.622	541.077
1694.54	1087.69	759.017	480.814	398.519	454.037	542.796
1696.48	1079.89	771.996	487.894	385.871	451.59	543.308
1698.43	1069.36	748.551	475.24	381.317	444.461	543.546
1700.37	1082.01	734.545	481.214	385.986	424.066	540.485
1702.31	1059.88	760.733	465.223	393.266	429.403	532.647
1704.25	1021.55	757.053	468.289	387.746	444.122	546.14
1706.19	1045.79	752.465	474.381	384.038	448.264	550.869
1708.14	1038.4	759.172	477.207	396.908	449.494	542.23
1710.08	1057.04	756.675	469.934	398.918	447.172	541.83
1712.02	1045.48	742.392	462.648	390.188	442.317	543.672
1713.96	1050.71	736.787	470.177	385.803	430.883	551.027
1715.91	1045.12	726.06	472.388	384.3	439.365	549.005
1717.85	1029.17	724.313	466.986	382.855	450.48	546.143
1719.79	1019.23	741.704	464.954	381.954	442.649	548.646
1721.73	1005.49	748.562	465.99	382.061	437.487	545.651
1723.67	1008.39	736.781	472.268	385.6	437.709	546.998
1725.62	1006.2	724.63	472.919	386.078	426.314	545.418
1727.56	1015.57	719.285	469.57	390.474	446.665	542.839
1729.5	987.87	711.899	461.261	373.855	433.739	526.836
1731.44	970.002	699.142	471.139	390.033	435.421	529.912
1733.39	978.639	704.76	455.147	385.453	428.847	524.877
1735.33	942.368	710.791	458.515	384.991	440.458	520.943
1737.27	939.9	701.878	449.655	384.444	425.202	524.672
1739.21	945.136	704.362	449.722	377.094	417.898	537.852
1741.15	947.758	704.668	453.667	372.85	421.735	537.405
1743.1	942.222	691.741	458.534	371.711	422.782	527.64
1745.04	917.901	691.019	460.866	380.701	423.873	525.77
1746.98	905.995	698.273	456.192	397.318	428.058	525.318
1748.92	928.56	675.374	456.198	386.465	426.582	521.645
1750.87	901.192	671.414	441.112	367.659	415.908	529.202
1752.81	887.647	657.245	444.575	366.273	404.322	531.12
1754.75	874.675	694.31	430.675	373.995	412.661	515.676
1756.69	888.253	671.484	458.147	369.986	409.579	528.017
1758.64	872.824	685.322	448.093	382.76	414.172	512.49
1760.58	889.796	674.456	451.991	382.656	409.009	529.202
1762.52	856.547	672.559	449.41	372.303	426.017	519.531
1764.46	843.642	663.345	432.152	372.371	422.403	520.984
1766.4	851.182	666.535	432.579	369.572	411.849	516.277
1768.35	861.603	670.365	439.667	366.656	413.944	511.972
1770.29	871.762	666.486	439.243	370.773	418.345	519.044
1772.23	872.745	666.745	442.666	374.529	419.353	521.471
1774.17	862.263	663.97	445.296	376.113	418.586	510.672
1776.12	857	652.313	436.09	377.809	405.808	501.222
1778.06	856.574	658.39	445.577	360.764	407.941	508.986
1780	854.795	647.534	440.301	358.851	416.052	519.53
1781.94	864.905	607.434	431.351	352.725	395.42	500.679
1783.88	830.147	644.054	437.868	373.827	427.075	505.023
1785.83	851.017	630.811	441.793	367.838	418.667	498.415
1787.77	829.728	632.313	442.864	374.626	418.327	490.701
1789.71	824.546	641.822	424.325	367.208	400.962	494.578
1791.65	822.363	637.968	418.212	371.578	405.321	499.523
1793.6	826.914	641.627	422.609	365.416	406.663	502.38
1795.54	825.062	639.681	422.365	346.633	401.396	488.489
1797.48	822.558	634.094	424.688	346.347	398.877	482.76
1799.42	819.383	632.794	429.239	365.025	405.47	497.709
1801.36	818.032	640.086	426.355	377.903	418.28	501.936
1803.31	831.027	659.765	429.011	380.075	419.704	493.621
1805.25	814.614	645.207	443.445	366.141	415.705	500.986
1807.19	816.278	620.03	451.709	354.51	421.6	513.528
1809.13	801.554	628.395	425.923	349.651	412.343	521.305
1811.08	837.381	645.53	424.677	365.54	423.246	510.089
1813.02	833.959	630.218	438.879	353.617	408.503	501.04
1814.96	828.207	634.459	448.045	363.585	414.229	497.46
1816.9	822.814	642.245	432.321	355.232	402.574	492.215
1818.85	810.67	640.579	424.823	358.287	414.973	509.328
1820.79	817.371	621.492	422.329	353.866	411.969	518.676
1822.73	812.383	628.596	425.296	351.272	409.481	509.112
1824.67	809.815	627.456	431.815	356.356	400.566	510.477
1826.61	822.412	625.471	435.493	356.192	405.698	513.366
1828.56	823.208	629.852	434.975	352.081	408.914	502.998
1830.5	811.741	630.688	430.714	348.912	395.971	487.842
1832.44	818.676	643.193	429.01	347.984	405.948	478.527
1834.38	822.969	642.379	437.848	362.439	411.575	496.637
1836.33	808.326	636.844	430.125	356.931	403.058	523.247
1838.27	840.612	631.137	421.99	333.721	402.113	507.342
1840.21	814.567	632.458	419.401	340.526	406.388	490.775
1842.15	827.397	635.274	428.476	352.417	415.149	508.299
1844.09	816.021	616.333	422.231	367.376	401.543	506.215
1846.04	824.159	628.406	421.094	364.087	391.746	488.826
1847.98	811.031	637.851	414.347	361.471	396.188	492.653
1849.92	806.103	624.657	422.755	352.88	399.635	500.239
1851.86	799.562	609.386	412.542	354.069	401.012	494.873
1853.81	794.811	607.966	407.031	361.361	400.715	498.757
1855.75	803.547	608.509	413.259	358.701	399.961	499.232
1857.69	816.335	601.498	432.504	350.332	400	501.335
1859.63	817.656	604.199	436.742	348.432	400.333	500.783
1861.57	808.407	610.918	419.634	350.922	407.732	486.955
1863.52	801.541	599.252	414.748	351.658	409.503	487.695
1865.46	801.423	599.947	414.424	352.866	394.462	503.65
1867.4	795.491	631.627	408.03	354.542	403.318	486.703
1869.34	790.042	628.847	410.06	354.727	378.355	493.444
1871.29	809.776	601.288	408.52	350.642	405.097	479.68
1873.23	782.757	612.86	426.246	344.199	374.894	467.72
1875.17	801.937	592.422	424.045	349.229	397.532	485.957
1877.11	794.325	599.392	397.819	336.397	406.624	505.122
1879.06	804.37	595.661	410.42	337.358	398.655	493.649
1881	795.175	607.719	421.597	353.363	399.769	484.36
1882.94	783.083	601.587	406.769	352.46	390.749	480.397
1884.88	792.858	605.446	399.931	350.766	397.719	491.122
1886.82	790.149	605.318	413.334	347.436	394.892	487.169
1888.77	778.571	599.922	413.905	340.936	387.452	483.319
1890.71	786.554	590.353	401.841	339.993	390.906	486.148
1892.65	794.931	586.104	404.68	334.274	392.137	486.23
1894.59	784.854	598.718	415.477	330.859	394.574	484.476
1896.54	778.707	607.502	412.127	338.833	403.083	485.042
1898.48	783.154	597.69	403.678	341.869	402.238	484.595
1900.42	774.579	595.707	403.537	341.926	400.707	480.991
1902.36	757.066	591.63	406.868	337.563	396.486	477.98
1904.3	751.116	584.9	410.41	332.225	388.962	478.054
1906.25	743.206	593.227	394.996	332.405	395.856	467.958
1908.19	783.85	582.759	406.408	339.347	385.092	481.429
1910.13	765.318	600.221	418.204	355.673	402.541	488.39
1912.07	763.104	583.775	399.227	356.622	384.197	496.613
1914.02	764.808	590.834	409.18	357.571	396.289	478.621
1915.96	774.095	582.287	395.838	337.202	408.467	479.509
1917.9	782.619	597.781	399.484	348.642	398.032	473.047
1919.84	770.302	596.738	388.221	333.792	403.519	474.841
1921.78	768.006	600.146	394.291	338.426	407.971	477.637
1923.73	759.007	602.551	408.225	342.131	391.288	480.94
1925.67	766.915	594.637	401.088	348.291	389.026	491.567
1927.61	766.821	593.019	402.582	354.878	402.328	491.217
1929.55	760.17	587.1	404.624	351.629	403.12	474.245
1931.5	763.093	578.788	400.365	342.572	389.113	463.425
1933.44	777.515	591.12	399.968	340.512	384.815	467.449
1935.38	793.617	602.602	404.404	348.727	394.96	477.493
1937.32	788.508	599.674	406.914	352.071	397.082	485.369
1939.27	773.261	608.911	388.076	342.633	393.521	480.825
1941.21	757.915	587.066	399.826	338.517	398.305	482.769
1943.15	773.855	582.799	393.297	332.738	392.046	489.596
1945.09	786.39	595.821	405.931	342.758	386.794	482.956
1947.03	773.824	591.525	403.52	343.206	395.124	506.905
1948.98	763.851	613.669	409.558	369.688	396.554	476.949
1950.92	781.333	579.977	394.619	336.631	392.74	486.485
1952.86	783.227	569.971	386.843	325.701	395.475	494.157
1954.8	767.306	584.173	402.36	342.511	373.407	482.795
1956.75	779.985	596.143	391.091	339.595	387.009	481.333
1958.69	790.138	604.137	388.133	353.342	390	479.999
1960.63	760.266	587.785	397.067	334.584	377.155	482.941
1962.57	750.711	593.142	390.281	334.208	390.068	485.659
1964.51	772.795	599.446	389.447	337.445	395.221	473.212
1966.46	782.628	590.773	387.675	334.965	383.318	468.122
1968.4	784.899	584.614	384.7	342.416	386.136	469.58
1970.34	790.575	587.194	395.799	343.994	383.525	478.045
1972.28	774.094	594.93	396.296	336.377	383.393	492.895
1974.23	749.342	597.328	392.043	338.71	393.019	484.922
1976.17	765.3	590.809	396.143	343.762	395.347	470.504
1978.11	788.864	586.179	394.926	338.318	394.505	475.196
1980.05	769.719	584.685	394.169	328.808	388.958	469.362
1981.99	759.318	585.875	387.365	321.679	385.6	469.404
1983.94	759.935	590.807	396.741	331.985	389.185	470.89
1985.88	755.932	585.8	382.734	338.667	387.8	459.8
1987.82	771.583	586.27	384.248	333.111	387.011	462.154
1989.76	758.064	590.753	402.674	338.448	382.01	456.563
1991.71	764.414	572.83	385.073	334.775	396.194	449.945
1993.65	745.324	559.419	382.101	340.254	386.679	468.721
1995.59	736.681	569.982	384.662	346.656	386.999	461.678
1997.53	747.855	572.238	385.945	338.035	372.295	470.618
1999.48	770.104	589.198	392.439	348.705	379.639	480.506
2001.42	756.142	572.459	383.015	348.786	378.278	466.356
2003.36	730.412	545.008	394.584	352.036	393.164	455.909
2005.3	724.66	543.818	388.691	354.007	390.907	455.405
2007.24	728.419	543.39	386.156	346.928	381.75	456.433
2009.19	720.684	545.428	384.058	353.407	379.091	440.158
2011.13	715.952	560.15	387.939	363.805	383.145	444.823
2013.07	704.223	562.848	385.643	364.821	376.286	457.074
2015.01	704.088	551.546	386.416	355.445	378.038	459.561
2016.96	705.54	550.499	397.418	362.318	365.763	454.027
2018.9	708.891	550.377	408.891	362.123	361.79	465.341
2020.84	715.537	553.083	397.948	359.909	369.179	464.137
2022.78	720.829	559.138	396.849	362.171	366.385	456.029
2024.72	717.026	556.761	412	358.855	368.872	461.085
2026.67	711.605	554.469	413.602	353.192	378.402	466.876
2028.61	703.476	558.738	411.614	344.147	379.269	471.549
2030.55	686.614	554.506	408.961	340.903	376.346	468.509
2032.49	701.778	543.112	418.802	338.42	376.655	471.838
2034.44	704.425	554.192	421.396	343.1	385.683	449.829
2036.38	703.505	552.924	426.191	350.524	385.448	449.543
2038.32	712.735	543.212	414.308	354.238	380.229	466.52
2040.26	702.054	544.938	421.454	349.84	374.106	469.904
2042.2	703.274	561.571	436.897	354.887	367.839	476.376
2044.15	707.301	549.763	431.283	337.279	379.662	476.699
2046.09	683.944	572.624	428.363	347.876	373.291	475.839
2048.03	669.398	571.556	438.863	327.026	372.77	459.173
2049.97	702.63	557.682	444.993	348.643	375.996	474.983
2051.92	682.99	559.925	423.711	331.893	366	461.452
2053.86	726.025	559.688	422.064	338.511	370.66	482.221
2055.8	703.057	548.807	401.487	339	382.765	479.142
2057.74	718.115	548.833	421.779	332.587	369.425	490.327
2059.69	705.196	554.907	410.654	337.011	369.021	499.032
2061.63	684.436	572.813	399.322	327.424	357.944	499.249
2063.57	696.793	559.945	382.963	340.676	368.136	507.622
2065.51	693.039	545.279	385.032	319.865	380.715	505.978
2067.45	697.82	539.585	390.381	317.463	369.418	503.942
2069.4	678.873	547.477	391.435	324.304	372.346	501.116
2071.34	676.667	539.11	388.667	325.889	365.999	492
2073.28	695.431	543.632	393.5	323.115	361.851	486.299
2075.22	702.577	548.244	388.463	327.358	361.317	493.463
2077.17	704.964	546.945	381.642	323.824	368.424	484.897
2079.11	691.078	551.469	377.526	332.706	375.293	485.899
2081.05	689.763	554.982	389.924	338.382	379.845	480.27
2082.99	688.009	550.003	387.345	334.499	372.841	472.163
2084.93	676.928	554.317	384.258	333.46	365.189	479.049
2086.88	676.4	560.614	398.815	331.298	367.107	466.309
2088.82	670.22	544.521	399.84	329.847	367.12	459.566
2090.76	676.685	547.441	412.159	328.252	366.041	473.374
2092.7	688.652	570.81	431.543	322.793	362	465.897
2094.65	683.588	557.564	437.961	314.998	365.655	459.772
2096.59	697.48	548.85	443.424	322.455	376.056	460.075
2098.53	706.253	549.768	446.677	320.926	373.763	460.69
2100.47	698.547	559.041	442.051	317.171	356.568	450.912
2102.41	681.149	558.716	412.536	315.139	374.537	439.206
2104.36	712.319	565.491	407.414	320.718	376.743	460.685
2106.3	737.789	575.38	403.044	324.599	362.953	442.869
2108.24	728.19	579.033	392.456	310.724	357.975	444.408
2110.18	737.571	576.05	384.077	310.303	356.858	454.483
2112.13	736.025	573.037	368.023	307.939	369.418	455.038
2114.07	768.229	548.734	358.165	319.452	369.896	453.104
2116.01	766.299	535.435	352.061	323.061	368.048	453.619
2117.95	755.205	540.612	363.641	319.123	356.994	449.154
2119.89	762.698	544.669	357.299	305.932	351.539	446.18
2121.84	737.906	536.204	339.734	320.848	348.429	442.688
2123.78	713.119	528.703	343.648	312.042	353.973	463.235
2125.72	706.178	509.825	348.539	308.427	348.153	445.791
2127.66	679.923	516.012	343.896	301.655	367.081	443.743
2129.61	669.328	517.89	360.165	317.521	349.945	437.752
2131.55	665.013	503.385	343.37	311.664	333.443	418.152
2133.49	671.519	502	348.519	308.319	345.705	416.929
2135.43	674.374	508.121	337.382	312.955	357.244	426.911
2137.38	648.435	491.892	350.778	301.406	358.952	441.449
2139.32	668.259	497.923	339.391	304.91	357.885	430.561
2141.26	665.638	498.576	348.937	301.365	362.029	434.817
2143.2	655.736	497.267	343.402	314.996	353.669	431.535
2145.14	642.467	502.47	346.803	322.574	345.343	430.073
2147.09	649.006	503.491	341.716	315.776	343.921	429.236
2149.03	643.046	493.882	340.164	314.577	363.152	443.426
2150.97	663.088	485.563	344.465	313.056	359.945	435.21
2152.91	644.6	499.574	338.64	304.023	351.347	423.685
2154.86	642.015	502.985	347.494	314.581	341.913	431.667
2156.8	655.858	498.496	344.74	310.022	343.423	431.577
2158.74	652.927	501.865	339.452	312.961	355.617	436.631
2160.68	646.625	494.402	337.587	305.126	366.496	425.005
2162.62	660.296	483.731	344.376	296.559	365.452	426.15
2164.57	669.206	492.391	333.24	299.447	361.149	433.312
2166.51	665.318	499.265	334.507	308.424	358.595	434.534
2168.45	656.007	490.969	340.491	305.028	362.368	435.45
2170.39	658.977	486.862	343.489	308.648	349.806	436.191
2172.34	655.154	481.472	333.463	317.945	351.43	421.411
2174.28	651.125	489.258	330.797	320.182	356.175	414.946
2176.22	671.221	498.402	340.373	315.362	354.706	427.322
2178.16	691.008	484.015	345.757	314.116	352.819	428.62
2180.11	674.567	473.182	337.026	308.39	342.593	427.216
2182.05	665.362	481.905	330.449	307.407	351.156	424.416
2183.99	669.605	485.012	336.432	314.519	356.679	432.111
2185.93	664.349	482.818	329.722	310.712	351.071	438.429
2187.87	654.779	482.792	328.555	303.486	347.112	431.819
2189.82	650.758	470.66	329.731	299.184	349.063	424.717
2191.76	651.037	467.737	321.57	300.597	362.693	411.204
2193.7	645.422	489.362	325.05	304.365	363.123	416.862
2195.64	662.623	494.485	331.155	308.461	358.959	423.276
2197.59	663.1	483.247	336.966	313.155	350.212	428.381
2199.53	652.555	488.687	336.203	315.808	348.454	429.686
2201.47	639.054	485.898	330.75	307.183	344.538	424.844
2203.41	635.544	483.541	320.172	296.543	346.124	426.247
2205.35	637.242	484.107	330.43	293.079	347.107	419.553
2207.3	624.237	488.452	324.143	290.956	348.237	419.999
2209.24	623.809	485.875	328.141	305.922	350.344	417.931
2211.18	636.503	472.947	331.957	300.85	354.45	412.175
2213.12	627.009	461.105	326.78	296.446	337.328	397.334
2215.07	624.714	473.296	324.008	294.45	341.691	403.172
2217.01	637.004	481.642	323.439	297.601	340.514	409.889
2218.95	633.657	470.826	325.53	298.914	340.366	398.543
2220.89	631.456	463.365	328.045	288.517	340.053	407.288
2222.83	617.603	455.45	326.614	299.019	348.044	412.686
2224.78	607.632	456.732	336.274	300.863	341.891	411.421
2226.72	594.422	462.387	344.858	294.144	341.09	404.282
2228.66	612.785	448.483	331.743	294.162	352.958	415.906
2230.6	605.59	465.542	313.513	304	343.847	412.781
2232.55	607.608	462.894	323.397	301.301	349.052	415.602
2234.49	601.277	452.374	322.137	295.502	333.016	405.771
2236.43	608.753	440.693	317.19	293.756	330.969	414.219
2238.37	610.477	459.154	309.557	280.762	344.974	402.12
2240.31	596.817	456.824	314.82	296.806	340.483	401.868
2242.26	595.82	452.922	309.839	309.095	339.902	390.244
2244.2	610.27	448.093	309.434	301.81	347.484	395.656
2246.14	624.604	449.82	319.892	306.09	335.883	400.424
2248.08	624.775	464.513	312.933	305.654	339.026	410.763
2250.03	610.78	472.618	309.92	304.523	337.079	416.254
2251.97	627.489	461.475	310.545	298.296	339.535	411.125
2253.91	606.935	464.6	326.293	300.724	350.337	397.364
2255.85	621.908	453.415	308.972	302.311	357.365	405.32
2257.8	603.166	453.64	302.781	301.404	342.08	407.043
2259.74	592.333	474.077	315.026	298.462	348.59	401.256
2261.68	602.333	459.663	312.694	308.771	356.106	409.31
2263.62	600.415	463.265	308.947	301.752	349.204	404.741
2265.56	596.682	455.452	310.387	293.992	347.705	404.196
2267.51	605.974	463.36	305.57	299.515	336.667	392.022
2269.45	605.768	458.175	300.415	294.974	336.898	396.589
2271.39	601.28	441.937	311.526	291.739	340.449	399.184
2273.33	597.905	439.898	305.972	293.633	347.494	414.545
2275.28	597.642	456.364	314.667	306.64	340.646	396.807
2277.22	615.474	449.109	312.146	295.273	341.509	397.151
2279.16	605.544	448.335	305.113	292.649	340.921	401.212
2281.1	612.14	423.719	310.434	291.466	342.113	387.451
2283.04	611.475	438.612	316	299.06	347.235	405.423
2284.99	616.62	454.59	314.031	292.821	345.8	400.728
2286.93	593.832	451.504	306.67	295.666	335.335	397.065
2288.87	595.911	445.241	306.548	297.173	335.19	414.74
2290.81	594.495	445.228	312.774	294.554	337.154	396.017
2292.76	589.907	454.627	301.846	284.582	328.742	405.97
2294.7	583.294	453.522	313.312	288.583	334.021	403.823
2296.64	593.394	426.883	313.055	282.864	330.042	404.325
2298.58	582.656	432.738	308.204	280.571	320.432	405.071
2300.52	576.817	445.154	294.921	287.24	336.887	401.779
2302.47	574.875	435.065	304.47	292.158	349.655	406.333
2304.41	589.943	447.773	300.268	302.465	344.249	406.626
2306.35	590.991	443.9	302.537	298.126	350.255	403.052
2308.29	585.392	442.039	302.599	303.961	340.978	398.595
2310.24	574.133	434.363	306.449	299.863	342.96	411.708
2312.18	597.173	424.075	303.425	286.824	338.725	409.41
2314.12	579.041	431.921	298.859	288.834	343.785	400.336
2316.06	564.084	448.259	302.654	279.916	334.021	391.124
2318.01	575.28	431.128	306.323	287.685	336.506	385.793
2319.95	568.937	425.738	301.159	290.831	333.983	381.879
2321.89	576.439	431.05	309.765	289.429	332.3	385.293
2323.83	576.08	431.509	304.796	283.539	339.482	391.32
2325.77	571.852	423.273	303.882	294.03	340.562	382.825
2327.72	572.403	426.154	304.461	286.366	337.777	375.783
2329.66	569.977	427.045	302.073	282.874	343.092	388.618
2331.6	576.91	424.501	302.229	287.649	346.971	393.583
2333.54	581.563	437.702	301.842	286.046	332.105	385.483
2335.49	573.327	430.773	302.54	284.089	333.455	381.811
2337.43	577.309	430.379	300.324	293.789	334.577	376.597
2339.37	573.845	429.107	298.862	292.894	340.829	381.314
2341.31	565.69	432.574	290.822	287.164	344.431	390.326
2343.25	564.523	440.509	295.5	291.564	346.448	388.136
2345.2	560.473	435.803	306.116	290.075	340.739	393.517
2347.14	560.401	425.767	301.973	286.504	344.407	388.094
2349.08	559.335	428.191	299.881	288.17	343.191	391.994
2351.02	564.405	427.426	303.287	291.356	337.616	392.534
2352.97	550.961	434.339	298.885	294.406	342.142	388.429
2354.91	550.695	430.098	292.455	292.026	344.727	389.336
2356.85	555.407	428.319	293.824	296.389	331.394	381.593
2358.79	555.03	432.928	291.569	295.483	344.003	385.219
2360.73	558.408	429.229	293.844	296.451	351.655	387.413
2362.68	565.833	430.647	289.927	292.325	360.039	392.971
2364.62	554.998	428.101	296.284	300.403	352.329	387.988
2366.56	558.103	426.655	299.101	290.201	353.114	381.088
2368.5	547.108	424.708	300.373	291.512	353.62	394.387
2370.45	550.103	424.92	302.045	289.864	350.103	386.052
2372.39	543.919	437.738	301.131	290.249	350.873	387.859
2374.33	559.988	434.004	297.327	289.203	349.067	381.955
2376.27	557.769	424.212	293.814	289.967	359.427	377.783
2378.22	558.268	439.07	297.418	296.581	355.494	378.934
2380.16	563.795	430.374	295.881	298.243	361.121	388.237
2382.1	567.625	422.937	290.705	294.501	361.604	379.584
2384.04	560.58	420.287	296.931	298.875	360.376	383.762
2385.98	559.034	430.631	296.501	290.46	365.758	391.962
2387.93	558.035	425.154	288.417	295.37	357.244	390.539
2389.87	552.445	431.667	285.152	299.143	363.72	393.442
2391.81	550.838	430.608	296.913	297.161	362.901	394.307
2393.75	549.805	433.483	292.205	290.937	346.765	381.024
2395.7	566.07	425.825	304.919	295.442	361.101	389.666
2397.64	537.237	435.507	299.39	285.903	362.749	380.132
2399.58	551.092	435.028	304.742	296.502	356.758	384.866
2401.52	694.651	440.075	289.797	297.928	370.468	395.23
2403.46	792.298	420.661	295.722	293.287	356.524	392.266
2405.41	1162.37	432.485	289.609	291.821	364.26	394.214
2407.35	983.166	417.096	287.815	292.314	356.634	382.553
2409.29	717.785	425.214	298.179	288.693	355.72	390.258
2411.23	761.685	417.203	298.42	291.378	369.418	387.783
2413.18	750.457	424.147	298.293	296.057	363.61	389.543
2415.12	704.49	408.454	292.306	289.993	365.763	392.028
2417.06	626.148	416.106	292.195	292.124	366.118	389.681
2419	547.686	416.62	286.177	293.666	358.011	385.538
2420.94	533.217	418.488	285.149	291.683	362.933	381.456
2422.89	538.317	420.335	284.031	289.382	366.237	381.222
2424.83	546.572	423.152	284.212	284.006	361.699	389.462
2426.77	533.468	417.031	293.846	295.181	364.811	390.418
2428.71	537.291	418.425	290.891	286.801	362.304	389.005
2430.66	536.525	419.242	292.029	283.584	359.59	388.462
2432.6	538.024	415.61	291.634	288.385	364.112	396.571
2434.54	534.885	417.789	289.38	285.732	360.417	395.582
2436.48	524.371	412.012	293.259	293.217	357.459	381.98
2438.43	537.239	420.942	284.603	288.283	373.37	380.029
2440.37	544.01	420.926	290.949	290.254	365.761	387.026
2442.31	543.244	413.887	292.74	292.551	374.089	388.947
2444.25	537.31	417.669	291.946	285.061	373.95	384.361
2446.19	533.012	413.901	281.303	297.658	365.971	385.514
2448.14	525.97	415.697	280.767	291.378	365.665	388.078
2450.08	538.699	410.466	288.971	290.605	374.406	386.22
2452.02	528.848	419.521	298.665	288.704	366.067	386.261
2453.96	527.593	410.536	291.383	287.626	365.874	377.195
2455.91	522.929	418.203	284.49	297.557	372.869	388.964
2457.85	545.04	419.149	287.173	294.464	365.894	404.46
2459.79	526.045	415.494	282.239	285.568	361.196	393.112
2461.73	530.654	411.057	286.136	293.649	380.058	380.022
2463.67	529.556	420.052	294.29	289.143	369.918	380.726
2465.62	528.192	412.958	285.415	292.084	379.219	383.266
2467.56	535.828	407.898	288.758	290.615	375.338	394.006
2469.5	537.615	411.639	283.33	290.46	367.745	384.243
2471.44	526.523	413.005	289.601	290.782	371.796	379.222
2473.39	527.703	423.604	285.845	294.454	388.857	392.089
2475.33	518.586	415.953	295.936	301.218	384.715	381.023
2477.27	510.592	414.893	291.936	302.959	375.588	396.947
2479.21	520.889	417.371	285.805	289.703	380.793	379.693
2481.15	517.767	410.952	288.297	294.712	380.643	392.504
2483.1	518.181	407.774	285.695	293.755	383.686	386.53
2485.04	518.336	416.915	286.025	292.049	377.275	382.884
2486.98	520.671	424.765	290.857	299.831	378.067	388.655
2488.92	513.721	422.594	287.904	294.029	386.013	389.512
2490.87	519.137	422.41	285.014	289.004	378.204	390.497
2492.81	526.654	410.679	287.487	289.267	377.13	395.514
2494.75	532.049	411.413	289.778	289.671	375.201	385.135
2496.69	538.632	416.482	286.235	285.479	375.678	384.208
2498.64	530.621	414.958	284.923	282.273	383.787	390.63
2500.58	514.008	418.591	278.492	283.197	380.286	382.288
2502.52	521.299	408.049	282.998	283.073	389.904	383.47
2504.46	520.155	405.785	280.048	283.364	391.723	384.905
2506.4	523.674	417.966	284.192	284.487	390.288	377.508
2508.35	510.849	410.349	292.526	294.928	383.643	384.157
2510.29	508.43	403.713	289.975	282.489	388.797	391.265
2512.23	507.476	406.772	2536.75	288.929	388.476	365.841
2514.17	521.826	420.32	1476.43	290.308	410.979	393.291
2516.12	508.982	409.533	359.914	291.519	402.322	381.563
2518.06	524.809	403.387	288.197	283.7	365.183	386.709
2520	503.699	423.618	279.892	292.919	394.803	385.94
2521.94	513.242	398.959	270.622	290.774	405.29	394.164
2523.88	518.596	611.978	285.948	276.621	380.035	388.669
2525.83	508.41	413.92	287.626	284.021	389.263	396.219
2527.77	518.34	418.628	273.952	295.076	396.025	382.451
2529.71	510.876	416.962	285.861	283.446	384.132	385.139
2531.65	505.557	415.078	283.877	289.908	377.989	375.859
2533.6	505.495	409.105	286.271	284.977	395.89	403.083
2535.54	500.776	406.98	279.382	290.789	395.721	387.897
2537.48	521.523	398.829	278.58	289.074	395.709	383.954
2539.42	516.474	403.287	275.533	289.879	386.724	380.359
2541.36	503.142	399	279.115	291.271	388.73	382.105
2543.31	503.957	398.844	281.602	289.918	401.039	380.294
2545.25	498.233	397.143	277.465	287.106	394.111	389.592
2547.19	488.159	398.593	281.826	285.071	386.643	387.652
2549.13	497.972	414.169	280.632	278.983	377.24	391.161
2551.08	508.683	414.92	282.841	288.921	383.096	393.373
2553.02	506.752	396.099	272.795	290.522	388.776	395.151
2554.96	507.239	394.097	274.336	274.376	390.81	388.044
2556.9	496.648	401.802	274.982	280.776	402.514	369.954
2558.85	495.398	400.736	283.126	283.867	395.076	366.666
2560.79	507.509	406.457	271.017	298.264	388.403	381.878
2562.73	502.584	404.125	279.842	293.917	381.469	375.518
2564.67	503.215	388.187	265.235	293	395.527	365.046
2566.61	497.498	403.857	283.126	287.489	383.376	365.954
2568.56	514.911	410.278	278.789	287.306	394.189	383.084
2570.5	507.999	406.939	286.366	285.179	386.623	370.367
2572.44	484.246	404.513	292.319	276.888	401.475	398.621
2574.38	499.93	391.597	293.033	270.081	402.566	371.588
2576.33	499.502	392.086	279.444	272.074	394.005	366.878
2578.27	502.318	401.8	267.951	284.789	368.518	384.763
2580.21	490.548	395.463	263.994	276.966	380.724	393.424
2582.15	503.132	392.782	260.437	272.019	369.833	372.758
2584.09	504.59	400.977	260.482	286.451	390.782	367.293
2586.04	495.187	407.954	269.665	285.243	388.565	373.906
2587.98	501.098	407.503	281.908	278.755	392.999	371.683
2589.92	496.385	405.422	277.578	282.431	389.306	380.572
2591.86	503.326	400.904	267.427	280.429	389.957	383.861
2593.81	508.682	386.882	266.936	279.587	372.041	370.916
2595.75	497.651	393.358	264.776	288.014	388.15	375.572
2597.69	492.428	394.791	276.035	283.258	389.826	377.323
2599.63	494.376	394.376	273.518	279.411	388.475	387.488
2601.57	499.892	390.38	258.56	294.553	382.811	382.847
2603.52	491.487	407.207	262.586	285.892	372.973	387.342
2605.46	521.733	405.423	272.515	284.61	392.415	373.382
2607.4	502.457	378.284	269.149	279.839	376.952	368.459
2609.34	508.715	394.091	266.054	275.484	394.726	383.651
2611.29	491.176	400.207	270.212	284.284	379.284	383.117
2613.23	490.98	406.875	280.828	279.99	394.624	388.422
2615.17	504.191	400.092	269.723	288.582	379.044	381.837
2617.11	499.967	392.699	269.629	294.741	390.855	381.405
2619.06	502.179	388.288	270.99	291.335	387.805	375.442
2621	483.835	404.437	279.092	282.868	369.112	372.972
2622.94	494.138	399.247	282.855	282.67	383.094	380.391
2624.88	496.43	394.827	286.49	287.586	381.876	384.398
2626.82	492.471	398.264	283.289	288.945	391.825	388.96
2628.77	503.59	397.401	272.018	274.239	397.367	391.74
2630.71	512.397	408.933	280.761	284.633	388.944	385.213
2632.65	502.697	417.167	287.949	286.948	390.384	370.346
2634.59	494.279	412.929	276.797	276.049	386.732	369.11
2636.54	509.218	410.16	258.982	280.602	384.667	375.468
2638.48	489.323	382	269.89	277.291	375.696	363.618
2640.42	474.079	387.288	263.165	279.196	380.639	390.01
2642.36	490.288	399.511	265.376	282.14	386.922	380.112
2644.3	500.852	385.899	272.228	279.709	364.041	372.439
2646.25	478.306	402.995	279.589	285.711	390.752	367.491
2648.19	479.494	393.336	263.697	271.163	379.643	365.52
2650.13	496.644	380.223	276.645	272.615	400.381	386.752
2652.07	497.481	392.333	263.633	272.333	382.371	389.258
2654.02	493.339	393.418	268.582	275.317	386.407	376.124
2655.96	484.956	392.05	264.678	282.235	383.738	374.996
2657.9	476.57	384.499	267.716	280	389.76	377.868
2659.84	481.219	382.307	279.097	280.149	390.272	381.632
2661.78	484.551	382.568	284.178	275.436	375.104	374.907
2663.73	497.58	380.307	274.998	269.912	359.887	368.944
2665.67	479.625	403.256	271.298	271.211	383.871	367.163
2667.61	482.288	407.976	277.786	271.189	388.18	356.513
2669.55	488.091	395.109	272.692	286.859	390.477	371.514
2671.5	497.568	395.899	282.722	288.832	379.739	378.269
2673.44	492.465	405.071	282.769	290.318	383.332	383.26
2675.38	509.955	406.644	291.023	301.529	382.782	371.896
2677.32	502.07	409.644	273.47	309.612	381.012	396.144
2679.27	509.674	419.011	304.641	311.652	405.132	384.891
2681.21	499.313	429.334	286.53	305.667	401.079	411.04
2683.15	506.245	416.263	287.155	309.099	397.75	405.43
2685.09	503.277	404.365	301.204	318.245	399.659	399.708
2687.03	496.827	417.628	287.357	297.207	393.097	392.21
2688.98	485.214	424.057	290.656	295.161	390.057	386.79
2690.92	487.679	412.831	285.368	293.243	381.153	386.71
2692.86	496.501	407.836	283.498	279.003	383.835	385
2694.8	500.423	384.959	279.943	285.454	384.063	382.538
2696.75	492.192	393.078	269.149	286.08	376.623	378.1
2698.69	484.825	404.955	268.825	281.678	371.186	378.78
2700.63	487.869	402.624	283.28	275.139	370.225	379.239
2702.57	499.692	382.648	266.719	275.699	369.942	375.692
2704.51	481.75	380.751	274.841	274.844	383.401	375.596
2706.46	471.011	401.165	275.053	275.627	361.635	378.227
2708.4	494.85	392.667	269.107	266.515	376.442	375.104
2710.34	467.055	392.509	260.811	271.959	380.049	355.694
2712.28	479.467	388.997	262.086	266.71	375.168	364.607
2714.23	477.611	380.817	274.238	284.858	365.382	376.026
2716.17	487.228	382.929	264.848	264.831	368.807	374.105
2718.11	482.116	374.425	265.727	263.431	364.899	366.617
2720.05	471.266	390.363	262.473	263.07	370.413	365.764
2721.99	472.154	401.144	265.42	260.753	382.864	361.001
2723.94	473.875	394.975	260.3	250.458	378.383	356.783
2725.88	467.61	386.192	262.215	256.293	354.714	363.279
2727.82	476.123	386.102	265.674	265.2	348.962	361.14
2729.76	465.343	382.877	253.106	314.71	359.055	358.832
2731.71	477.005	368.234	254.192	1206.49	362.762	354.046
2733.65	468.215	386.428	259.024	1011.9	378.785	350.548
2735.59	475.335	371.334	270.665	258	356.001	347.334
2737.53	488.808	381.395	251.336	255.896	365.027	354.197
2739.48	482.296	364.616	256.964	277.69	371.685	362.209
2741.42	458.189	364.428	264.305	262	378.105	344.1
2743.36	459.886	371.903	260.105	262.386	357.903	345.474
2745.3	470.293	379.651	253.968	257.648	356.699	341.129
2747.24	471.138	382.747	253.92	251.015	353.107	344.088
2749.19	464.914	379.218	254.219	255.674	356.623	349.349
2751.13	471.785	384.267	259.2	258.338	362.528	350.713
2753.07	476.417	385.06	249.137	260.659	357.834	353.591
2755.01	458.575	381.214	243.734	255.86	359.005	355.182
2756.96	463.269	370.366	246.968	251.841	366	342.842
2758.9	481.928	367.743	250.616	247.499	353.47	343.501
2760.84	470.233	384.956	245.877	264.289	361.912	350.403
2762.78	457.494	374.605	243.965	253.629	367.025	368.826
2764.72	463.332	372.508	259.652	244.303	366.834	354.418
2766.67	473.862	371.962	252.559	248.821	358.432	347.582
2768.61	464.937	381.545	248.831	256.04	349.175	357.594
2770.55	475.429	367.838	255.998	252.737	356.121	349.275
2772.49	480.237	378.808	250.794	250.89	372.234	340.082
2774.44	464.822	386.312	248.159	244.67	363.325	351.87
2776.38	467.938	383.885	248.443	257.537	355.383	353.316
2778.32	464.137	383.095	249.473	262.596	359.8	346.142
2780.26	461.37	378.104	245.875	259.279	353.993	350.562
2782.2	481.666	378.484	257.525	256.216	361.558	335.752
2784.15	460.289	370.594	254.653	258.357	358.918	351.766
2786.09	477.847	381.389	262.14	248.573	349.216	356.279
2788.03	460.456	369.914	252.085	245.676	356.697	356.257
2789.97	469.106	374.691	258.862	253.637	342.97	353.848
2791.92	475.854	381.63	258.438	264.64	356.457	349.735
2793.86	473.629	389.496	257.694	258.481	352.03	357.459
2795.8	468.774	388.167	254.756	264.86	351.932	354.972
2797.74	473.064	388.259	256.808	246.054	357.906	355.411
2799.69	472.189	380.868	259.226	242.955	354.409	344.296
2801.63	462.851	385.768	260.481	254.682	359.991	340.654
2803.57	460.525	382.727	261.139	264.229	362.101	347.273
2805.51	459.272	383.383	261.735	258.105	347.394	352.722
2807.45	474.258	377.584	266.362	255.413	350.162	340.716
2809.4	451.589	396.59	260.252	253.727	382.492	338.357
2811.34	464.87	391.838	268.708	254.268	345.805	336.528
2813.28	465.088	389.6	264.333	253.578	354.645	352.623
2815.22	484.676	394.574	271.179	254.346	355.393	345.523
2817.17	486.207	390.768	265.173	247.417	367.144	348.222
2819.11	477.689	391.52	272.309	256.909	364.583	372.588
2821.05	479.858	384.244	277.701	258.016	352.115	359.024
2822.99	482.331	386.201	277.643	255.98	342.44	351.789
2824.93	487.263	387.527	272.346	257.479	340.532	347.211
2826.88	477.872	388.573	278.216	259.491	346.397	356.493
2828.82	475.098	403.235	264.432	248.412	348.882	344.315
2830.76	464.396	421.191	272.212	251.772	354.772	337.021
2832.7	455.007	395.689	288.321	260.327	360.662	367.308
2834.65	478.291	393.772	282.387	257.842	357.579	333.866
2836.59	469.361	403.164	293.569	259.254	355.253	347.276
2838.53	493.624	422.299	291.033	256.004	348.224	351.401
2840.47	494.152	421.403	287.983	254.345	348.183	351.732
2842.41	486.208	427.916	304.375	256.517	345.142	361.231
2844.36	477.089	417.357	312.568	254.845	351.868	366.028
2846.3	492.673	416.207	304.618	262.297	349.574	351.993
2848.24	489.596	418.675	301.103	267.86	348.972	350.774
2850.18	484.924	425.92	310.945	273.985	348.771	351.59
2852.13	493.655	417.746	321.389	287.617	339.311	370.209
2854.07	504.243	423.602	316.059	289.991	351.212	349.877
2856.01	488.89	449.615	314.736	277.809	342.217	362.368
2857.95	490.29	441.142	339.001	274.507	351.417	351.789
2859.89	500.792	440.63	330.142	283.924	352.058	368.685
2861.84	509.623	454.302	339.369	280.582	352.671	366.481
2863.78	531.758	460.365	340.183	287.545	350.058	369.606
2865.72	523.367	444.152	334.183	282.969	345.047	373.795
2867.66	514.075	450.683	330.693	280.356	339.469	371.574
2869.61	505.438	466.335	336.036	291.493	356.23	369.421
2871.55	511.929	478.54	338.389	297.773	338.648	370.72
2873.49	518.92	467.046	340.496	285.973	342.986	383.979
2875.43	498.192	468.291	334.431	290.389	343.456	372.225
2877.38	521.158	452.828	337.562	280.227	334.531	381.211
2879.32	519.402	459	331.121	290.401	333.354	374.475
2881.26	514.368	463.043	337.356	286.056	324.807	370.193
2883.2	527.544	463.98	340.609	298.546	331.004	373.24
2885.14	535.908	457.046	343.472	279.452	346.433	370.729
2887.09	539.116	466.085	330.827	277.478	351.313	363.346
2889.03	532.832	467.833	336.938	286.336	344.499	372.336
2890.97	538.252	469.728	334.883	290.132	357.901	364.424
2892.91	547.473	471.529	344.358	282.263	338.053	359.574
2894.86	553.974	472.33	340.689	295.934	328.365	364.975
2896.8	536.14	476.866	331.937	274.329	344.01	380.945
2898.74	543.255	485.615	333.663	280.796	353.796	371.291
2900.68	550.176	471.686	345.098	280.549	351.98	388
2902.62	545.736	469.017	341.046	283.929	342.518	389.237
2904.57	554.815	487.538	341.37	288.7	342.442	376.419
2906.51	563.221	502.851	352.681	276.992	351.511	376.008
2908.45	569.99	490.859	353.424	276.677	348.091	394.444
2910.39	561.685	477.282	352.204	272.08	335.819	378.974
2912.34	539.82	492.745	348.965	284.143	328.83	382.072
2914.28	571.654	496.643	348.333	285.693	350.589	376.022
2916.22	569.123	487.666	347.737	292.402	325.668	384.088
2918.16	580.517	484.775	343.152	275.676	346.668	386.348
2920.11	566.52	492.943	347.078	289.973	345.841	384.347
2922.05	570.02	481.3	354.296	278.051	354.125	387.955
2923.99	572.987	479.08	352.118	279.308	347.456	388.164
2925.93	568.303	486.788	350.615	277.212	346.957	385.268
2927.87	573.433	484.997	354.699	280.216	349.032	393.135
2929.82	571.892	485.943	347.005	285.831	354.941	392.67
2931.76	580.697	455.68	340.641	286.979	345.365	397.297
2933.7	609.454	498.699	336.744	293.245	353.674	390.597
2935.64	562.435	478.668	345.016	292.786	339.634	393.329
2937.59	567.385	481.086	342.871	298.095	338.086	374.71
2939.53	566.934	471.425	346.849	291.724	336.533	374.115
2941.47	570.473	469.119	348.508	284.206	346.259	378.826
2943.41	562.994	449.48	338.049	280.523	338.779	371.764
2945.35	548.37	464.761	329.704	280.148	339.636	374.605
2947.3	574.26	454.141	313.416	277.793	344.701	379.448
2949.24	553.482	448	318.617	274.093	356.786	373.388
2951.18	560.811	445.801	298.121	262.202	346.714	386.121
2953.12	541.178	458.004	309.681	250.648	352.09	365.692
2955.07	535.335	452.192	305.046	259.037	352.024	368.486
2957.01	545.124	455.753	297.446	258.505	337.967	367.871
2958.95	539.935	454.163	297.667	264.205	350.808	369.705
2960.89	519.365	451.34	287.975	260.882	348.33	370.566
2962.83	531.999	443.2	290.16	253.077	341.1	369.79
2964.78	541.177	431.362	288.748	246.02	344.168	372.042
2966.72	518.35	428.667	281.347	261.663	346.821	377.094
2968.66	525.373	416.747	303.574	244.7	355.986	364.611
2970.6	531.53	434.25	282.251	251.434	351.834	355.914
2972.55	514.645	437.443	273.818	248.52	348.276	371.882
2974.49	513.36	436.3	283.383	244.553	362.121	355.213
2976.43	511.235	435.169	268.693	246.914	353.908	354.318
2978.37	517.718	426.81	273.164	246.774	351.292	354.2
2980.31	508.35	420.976	262.854	247.52	361.61	362.122
2982.26	513.021	407.97	260.715	246.874	344.679	363.131
2984.2	515.725	412.021	260.784	239.342	344.776	362.725
2986.14	520.186	398.684	270.723	232.605	328.268	344.799
2988.08	491.517	399.617	246.155	234.689	348.392	347.678
2990.03	500.041	399.529	235.577	253.698	335.722	340.735
2991.97	498.15	398.192	244.742	235.405	337.729	351.973
2993.91	483.597	402.544	242.767	243.103	339.788	359.724
2995.85	470.577	394.873	237.869	250.783	338.723	346.769
2997.8	479.57	394.953	236.311	239.671	351.169	345.5
2999.74	470.425	383.159	254.446	229.288	346.258	360.356
3001.68	493.232	404.315	235.95	234.086	353.615	330.363
3003.62	488.283	394.462	232.999	230.127	348.617	330.306
3005.56	475.927	385.59	240.023	237.648	335.647	350.521
3007.51	474.59	380.906	240.086	234.048	347.628	350.676
3009.45	476.988	385.545	242.79	240.578	343.744	348.644
3011.39	474.661	379.798	231.352	235.667	346.965	342.09
3013.33	467.356	376.73	237.856	232.977	336.357	335.678
3015.28	476.856	387.473	242.069	225.855	331.862	330.786
3017.22	474.739	381.26	240.783	233.464	342.044	331.768
3019.16	471.787	381.494	228.803	236.989	339.481	332.939
3021.1	481.715	362.534	232.563	236.252	345.427	339.786
3023.04	460.498	387.523	231.077	230.585	354.815	336.477
3024.99	452.318	380.21	231.991	226.054	345.159	337.009
3026.93	454.775	375.695	230.747	226.935	339.497	341.379
3028.87	463.612	387.919	243.237	223.812	344.425	340.345
3030.81	474.656	389.478	238.511	225.256	351.689	347.011
3032.76	480.71	379.99	228.957	234.233	355.817	341.47
3034.7	463.215	382.465	242.649	223.15	333.012	340.064
3036.64	457.144	391.45	240.049	232.119	357.954	344.804
3038.58	468.041	384.771	235.23	220.246	357.318	341.477
3040.52	464.664	380.177	239.05	220.773	351.566	332.63
3042.47	473.691	385.628	236.464	222	348.263	336.651
3044.41	470.214	383.363	245.609	235.375	344.053	336.212
3046.35	466.071	403.093	234.695	246.052	344.675	332.773
3048.29	477.078	399.553	236.298	244.333	319.363	342.929
3050.24	480.297	390.047	238.917	218.625	345.875	346.099
3052.18	478.285	414.095	234.995	237.285	337.763	351.622
3054.12	477.306	411.793	241.563	237.473	345.134	345.627
3056.06	473.044	404.794	240.711	236.907	356.029	339.015
3058.01	494.646	421.053	247.084	235.682	358.213	338.976
3059.95	491.928	423.345	243.877	232.715	351.872	352.989
3061.89	486.502	425.671	257.488	235.897	342.69	355.092
3063.83	488.274	410.085	238.012	243.014	360.397	352.178
3065.77	495.654	429.746	235.587	247.293	330.92	351.467
3067.72	509.976	423.214	239.065	243.336	341.128	353.705
3069.66	501.236	412.511	232.426	232.861	357.638	350.199
3071.6	497.48	406.289	239.354	242.237	346.992	350.849
3073.54	496.757	404.148	226.489	241.293	348.632	356.037
3075.49	489.234	389.948	230.458	239.385	347.387	352.184
3077.43	481.453	385.727	216.319	230.434	351.645	340.806
3079.37	460.918	369.708	233.355	244.899	350.772	336.469
3081.31	444.579	361.823	230.881	238.409	343.848	336
3083.25	443.886	352.414	223.838	246.154	362.641	336.22
3085.2	443.962	346.223	224.829	235.781	350.917	333.007
3087.14	450.436	339.476	220.781	240.962	354.048	338.616
3089.08	454.745	331.664	232.162	236.967	361.209	334.995
3091.02	449.321	340.391	232.728	236.93	357.881	320.568
3092.97	432.655	346.775	234.254	239.183	362.691	324.362
3094.91	442.815	343.156	221.786	251.535	359.959	339.122
3096.85	422.444	322.167	238.437	245.614	368.965	331.134
3098.79	432.364	336.58	219.626	252.252	353.569	337.051
3100.73	427.467	344.813	224.899	262.009	369.095	333.475
3102.68	445.837	339.12	227.428	245.334	362.334	338.948
3104.62	436.325	340.001	220.231	243.168	369.973	329.16
3106.56	442.45	340.163	230.613	243.829	375.108	322.55
3108.5	418.05	330.259	225.207	255.031	370.779	332.074
3110.45	413.901	349.138	234.823	235.202	354.633	328.929
3112.39	431.417	337.741	242.428	257.757	359.916	332.669
3114.33	429.374	341.667	223.463	252.102	360.279	334.449
3116.27	421.194	327.808	222.788	248.931	366.508	339.018
3118.22	424.756	316.574	228.34	245.214	373.553	332.121
3120.16	423.165	330.635	230.486	252.364	371.586	334.559
3122.1	424.813	328.078	230.704	262.162	376.034	321.823
3124.04	412.474	314.05	227.162	263.894	361.093	345.957
3125.98	416.17	339.701	222.49	239.353	370.905	326.81
3127.93	421.477	334.41	227.766	250.834	371.816	327.919
3129.87	422.222	326.663	236.724	256.811	380.601	330.469
3131.81	431.198	316.838	237.665	255.432	380.944	333.827
3133.75	418.673	324.556	231.721	261.98	392.154	353.835
3135.7	424.601	323.033	231.598	254.664	372.603	341.88
3137.64	406.517	333.789	227.407	257.555	385.876	337.494
3139.58	423.935	342.872	237.245	267.149	388.836	335.044
3141.52	434.413	340.6	235.975	263.586	376.919	342.395
3143.46	428.278	334.618	235.706	264.147	389.731	339.544
3145.41	426.592	339.753	235.074	259.823	389.935	333.223
3147.35	435.543	329.703	240.378	275.63	391.071	338.805
3149.29	430.444	342.816	230.804	267.201	399.535	340.228
3151.23	416.396	342.46	237.703	275.143	379.875	337.099
3153.18	407.739	346.761	236.976	261.591	404.363	340.565
3155.12	425.223	341.433	251.213	262.947	399.72	341.872
3157.06	409.912	335.419	253.95	269.642	408.369	345.246
3159	418.285	332.003	248.333	272.003	396.233	347.312
3160.94	421.776	334.31	242.65	278.369	401.848	343.007
3162.89	419.055	336.279	260.196	273.286	410.7	343.558
3164.83	427.831	328.159	252.245	269.807	407.142	344.418
3166.77	429.031	341.685	241.775	290.279	405.704	344.2
3168.71	415.098	339.162	244.523	281.602	404.981	344.297
3170.66	418.177	324.935	244.355	283.47	411.29	351.037
3172.6	425.599	332.841	247.868	272.06	397.261	348.292
3174.54	419.336	345.98	254.048	298.67	417.873	349.93
3176.48	423.663	345.335	251.336	277.683	398.348	353.332
3178.43	424.965	327.912	251.291	294.28	409.82	351.115
3180.37	428.965	334.3	261.735	299.267	409.897	349.869
3182.31	430.729	330.113	254.315	290.824	417.128	342.051
3184.25	414.301	334.019	249.458	286.48	423.431	347.545
3186.19	409.85	340.174	245.575	286.653	430.749	338.026
3188.14	430.316	330.707	245.302	279.932	412.257	343.96
3190.08	434.727	334.468	257.058	292.532	410.839	337.089
3192.02	421.784	338.207	258.42	288.513	415.767	345.05
3193.96	433.299	342.427	258.548	285.901	421.852	351.42
3195.91	419.256	342.593	260.132	297.81	424.52	357.388
3197.85	411.942	346.004	258.414	293.732	409.442	350.285
3199.79	420.239	345.509	253.469	293.513	418.017	344.077
3201.73	409.91	348.921	254.305	292.05	422.652	355.409
3203.67	437.735	336.293	257.533	292.202	434.793	360.462
3205.62	436.194	346.977	260.903	296.148	424.785	346.794
3207.56	427.185	352.963	268.223	301.629	427.926	338.85
3209.5	433.67	354.534	265.534	300.596	423.732	344.398
3211.44	431.704	353.82	260.533	301.125	422.919	346.197
3213.39	407.772	348.462	254.404	315.76	429.394	335.763
3215.33	429.427	347.708	271.129	309.778	422.644	354.69
3217.27	428.771	354.79	263.545	311.041	453.268	341.353
3219.21	417.836	349.28	267.653	299.316	441.802	354.872
3221.15	420.266	339.686	273.044	311.282	444.616	355.753
3223.1	431.141	339.775	273.978	315.298	442.801	358.773
3225.04	437.784	345.18	266.2	299.796	427.796	366.265
3226.98	425.96	340.552	267.087	301.175	436.559	363.525
3228.92	419.93	337.214	273.129	311.223	437.079	356.547
3230.87	405.75	344.276	279.068	314.709	450.536	354.641
3232.81	417.167	340.833	270.167	304.833	435	354.833
3234.75	433.212	343.774	277.557	312.349	433.764	362.291
3236.69	439.178	341.808	263.394	311.64	445.044	356.174
3238.64	434.74	362.959	250.153	315.904	449.65	356.627
3240.58	415.571	342.933	269.633	312.463	451.758	361.155
3242.52	428.63	351.98	273.798	311.836	446.138	360.065
3244.46	417.035	348.858	274.403	320.122	434.006	347.136
3246.4	414.906	351.755	277.946	313.151	435.216	348.299
3248.35	423.205	340.068	277.068	311.129	452.25	354.765
3250.29	441.347	344.993	259.734	317.408	454.401	339.707
3252.23	409.518	356.741	267.374	331.136	444.403	344.539
3254.17	421.42	334.882	270.83	323.083	451.521	348.876
3256.12	419.389	330.406	278.968	317.73	450.183	352.53
3258.06	417.373	334.716	266.364	321.735	450.206	349.98
3260	419.771	330.94	271.123	309.266	450.072	341.342
3261.94	436.503	352.78	273.717	323.983	443.356	345.944
3263.88	416.916	340.475	259.824	315.575	445.667	342.923
3265.83	425.749	340.503	275.242	325.073	455.06	346.655
3267.77	415.456	342.837	270.755	336.952	471.368	356.021
3269.71	412.297	342.438	277.411	332.791	446.802	346.196
3271.65	404.316	345.423	270.091	326.82	433.676	338.199
3273.6	419.216	338.384	269.269	330.427	454.245	360.816
3275.54	407.423	346.466	275.506	312.411	469.489	352.719
3277.48	423.149	342.492	271.922	328.167	464.587	350.474
3279.42	422.5	341.986	267.681	322.292	461.861	351.222
3281.36	421.589	346.573	262.131	331.552	447.045	345.34
3283.31	411.162	329.374	276.286	348.64	458.559	352.97
3285.25	414.789	362.454	287.456	343.264	463.958	331.791
3287.19	418.507	344.122	270.966	313.889	461.708	347.009
3289.13	409.885	351.586	276.621	335.862	475.885	344.379
3291.08	421.123	347.375	276.955	329.719	480.136	350.871
3293.02	419.886	336.013	282.128	328.641	464.219	356.936
3294.96	405.768	341.174	276.986	333.768	449.551	353.189
3296.9	405.665	328.362	290.636	338.66	465.963	347.344
3298.85	417.808	346.76	290.014	333.895	455.929	346.746
3300.79	404.169	334.159	284.41	337.18	458.617	349.159
3302.73	409.567	341.837	282.781	335.114	458.329	350.821
3304.67	407.409	341.024	286.696	323.562	461.69	358.341
3306.61	414.915	332.309	283.197	338.34	470.027	350.037
3308.56	400.028	339.654	297.359	335.029	480.109	341.653
3310.5	401.824	350.037	283.245	342.899	465.452	344.154
3312.44	404.43	361.392	284.941	340.548	476.391	348.446
3314.38	406.547	351.391	284.523	339.523	460.432	342.365
3316.33	412.978	339.114	291.865	343.141	480.849	337.717
3318.27	406.63	343.501	302.931	352.931	450.845	360.513
3320.21	379.992	364.998	292.809	350.017	460.297	356.695
3322.15	403.266	332.898	294.074	345.877	452.765	343.231
3324.09	410.149	335.185	304.252	355.792	468.705	350.359
3326.04	413.597	339.53	293.963	356.967	469.284	355.474
3327.98	424.327	354.408	293.621	352.374	476.305	353.632
3329.92	411.162	360.959	302.907	346.708	451.929	346.402
3331.86	402.015	357.724	292.009	358.991	469.892	348.869
3333.81	404.063	338.682	296.03	352.53	464.843	345.5
3335.75	415.065	350.437	297.862	343.318	456.329	348.437
3337.69	403.146	354.66	294.314	345.771	473.657	348.922
3339.63	415.158	362.121	304.234	356.008	476.997	365.2
3341.57	408.381	361.19	304.714	350.357	451.715	340.072
3343.52	408.073	350.716	298.605	362.065	484.977	353.276
3345.46	413.161	356.853	303.319	358.348	473.202	347.031
3347.4	415.101	353.557	305.087	358.638	462.168	347.014
3349.34	406.801	348.735	309.666	352.935	485.06	348.798
3351.29	414.849	356.172	301.156	364.449	478.879	357.555
3353.23	419.333	363.78	306.666	352.501	465.555	368.223
3355.17	422.199	345.242	312.191	355.697	469.008	362.143
3357.11	410.277	342.303	309.882	366.302	472.77	351.077
3359.06	416.258	365.522	300.467	364.386	473.885	356.781
3361	409.365	356.714	322.016	356.524	469.429	369.079
3362.94	430.618	342.057	319.977	357.963	480.143	351.847
3364.88	392.243	345.724	314.932	363.045	479.226	353.299
3366.82	403.62	343.306	319.384	356.279	462.726	352.333
3368.77	413.107	351.493	333.15	353.414	474.576	352.549
3370.71	414.776	356.443	324.289	341.466	466.863	346.818
3372.65	418.086	344.503	309.195	352.434	459.012	345.896
3374.59	409.228	364.228	319.07	344.018	475.614	366.825
3376.54	412.35	361.645	327.919	352.989	479.409	361.502
3378.48	402.224	358.707	333.138	350.151	472.673	372.355
3380.42	405.539	344.794	320.847	356.194	459.99	364.944
3382.36	406.69	352.972	323.124	360.298	486.595	361.07
3384.3	401.291	361.54	328.596	362.01	468.267	373.019
3386.25	407.414	363.356	335.964	353.814	473.209	368.011
3388.19	415.657	366.094	337.479	356.089	472.958	365.277
3390.13	425.543	369.994	334.032	355.263	462.55	353.382
3392.07	403.996	357.247	332.139	341.719	484.755	359.474
3394.02	404.818	368.037	318	362.588	461.116	367.05
3395.96	416.699	360.979	327.017	334.227	468.852	377.069
3397.9	411.731	363.844	343.238	332.419	487.388	373.93
3399.84	402.536	353.494	337.42	342.569	484.352	364.135
3401.78	406.483	363.997	333.779	344.959	464.754	369.695
3403.73	411.063	374.231	337.433	341.883	469.027	376.997
3405.67	404.665	366.192	340.433	340.064	470.48	370.631
3407.61	418.954	365.049	335.326	329.326	465.345	366.38
3409.55	414.497	358.321	345.303	339.521	479.267	356.654
3411.5	416.399	364.331	336.305	332.621	460.825	370.776
3413.44	400.637	372.469	344.79	328.935	468.21	367.333
3415.38	403.935	368.105	337.763	339.9	474.434	369.582
3417.32	407.736	356.699	329.667	334.042	478.543	382.349
3419.27	397.3	375.769	335.581	337.891	460.826	384.597
3421.21	404.311	375.842	332.355	329.259	457.758	372.254
3423.15	394.963	362.38	337.294	327.054	473.915	378.64
3425.09	394.946	365.053	330.879	322.299	459.71	383.39
3427.03	402.3	370.644	353.898	328.315	462.978	370.345
3428.98	400.734	374.578	343.468	316.652	462.971	382.407
3430.92	398.154	372.87	327.088	311.551	455.586	383.94
3432.86	399.431	358.562	339.472	332.512	453.902	389.256
3434.8	417.402	364.831	332.931	323.388	459.325	372.631
3436.75	402.382	355.783	336.197	317.387	447.096	379.856
3438.69	404.681	363.279	328.607	323.821	454.706	376.974
3440.63	390.848	374.68	336.84	310.49	450.572	379.274
3442.57	404.115	365.407	347.985	317.16	461.195	367.116
3444.51	396.941	383.145	332.482	318.373	452.914	376.506
3446.46	406.284	377.217	342.083	301.215	449.357	392.135
3448.4	419.436	364.55	344.495	297.627	447.426	387.177
3450.34	400.422	376.945	329.53	302.08	444.718	406.313
3452.28	399.479	372.964	336.235	302.548	431.969	391.647
3454.23	400.974	364.075	339.278	314.849	438.766	400.983
3456.17	393.216	362.019	332.481	307.344	434.285	405.53
3458.11	399.281	356.205	336.634	303.395	440.851	404.407
3460.05	396.615	366.269	327.114	302.918	442.483	403.601
3461.99	400.316	359.814	317.033	284.831	417.057	401.243
3463.94	393.725	364.158	335.883	294.029	418.503	395.39
3465.88	397.601	364.821	328.754	291.021	434.911	395.288
3467.82	398.618	367.516	324.516	283.988	438.376	398.291
3469.76	396.88	378.371	315.138	288.611	427.178	420.767
3471.71	401.687	354.787	318.263	295.679	424.811	408.548
3473.65	390.647	364.446	313.902	292.467	426.431	416.688
3475.59	394.52	341.999	312.496	275.331	423.823	421.497
3477.53	378.223	357.053	319.855	276.324	431.652	420.903
3479.48	391.684	350.168	305.575	280.98	417.936	431.104
3481.42	378.238	358.529	308.639	275.256	426.14	425.391
3483.36	397.299	348.971	305.246	277.787	427.102	428.873
3485.3	387.687	355.13	298.386	276.781	441.719	428.005
3487.24	397.032	347.829	293.977	273.657	424.868	435.976
3489.19	400.355	343.474	297.75	266.561	430.975	416.716
3491.13	395.321	357.857	287.369	267.321	419.214	434.441
3493.07	404.179	343.453	292.886	260.847	413.857	436.311
3495.01	403.666	344.158	298.852	264.784	439.562	439.485
3496.96	373.87	350.418	294.039	258.078	432.374	430.583
3498.9	378.476	348.457	275.44	242.739	447.068	455.673
3500.84	398.471	349.971	290.63	258.942	423.565	430.855
3502.78	398.184	337.013	280.089	261.793	428.81	430.239
3504.72	387.223	330.557	275.109	257.224	433.338	436.442
3506.67	377.276	350.756	274.652	254.493	426.732	446.63
3508.61	384.302	322.442	278.047	258.775	420.572	429.935
3510.55	379.871	329.18	280.221	268.853	426.48	444.958
3512.49	372.417	326.094	273.499	260.144	441.492	449.211
3514.44	377.458	328.777	588.511	251.672	426.758	439.768
3516.38	387.596	345.54	315.065	245.391	430.277	441.029
3518.32	365.302	320.875	275.058	247.902	419.538	437.889
3520.26	374.71	311.683	268.827	239.804	441.774	444.769
3522.2	384.261	317.151	259.882	240.196	436.725	444.739
3524.15	374.372	310.605	259.566	251.861	427.191	446.165
3526.09	368.521	313.492	247.65	236.607	424.578	420.274
3528.03	373.103	315.08	251.874	241.881	434.799	426.944
3529.97	375.615	314.475	248.808	231.012	443.205	437.481
3531.92	376.533	319.667	253.3	229.835	423.197	443.733
3533.86	372.961	321.506	247.788	231.187	417	444.173
3535.8	371.64	310.887	238.487	232.58	416.26	425.306
3537.74	367.135	317.294	239.056	233.122	414.471	445.385
3539.69	362.008	309.126	236.567	235.956	419.902	436.88
3541.63	375.25	309.486	243.368	229.455	412.052	417.357
3543.57	370.405	301.15	242.945	230.573	437.313	411.388
3545.51	366.942	307.333	237.225	214.311	394.76	423.728
3547.45	350.767	299.218	231.817	216.304	397.058	420.002
3549.4	360.198	293.227	223.608	211.695	393.369	410.817
3551.34	378.525	297.411	226.482	203.958	389.362	413.064
3553.28	357.867	293.569	229.621	218.21	394.067	398.01
3555.22	363.4	295.541	227.158	223.908	392.025	395.517
3557.17	361.174	297.06	217.269	215.53	385.023	398.188
3559.11	369.305	285.749	215.976	210.957	382.329	390.116
3561.05	350.184	291.088	219.654	209.149	390.213	383.785
3562.99	353.513	287.116	218.108	204.071	377.021	404.333
3564.93	343.956	288.623	215.807	206.918	367.142	404.496
3566.88	347.392	280.855	218.43	207.329	363.766	403.713
3568.82	351.628	285.023	212.721	208.512	361.233	394.857
3570.76	330.752	289.924	205.926	204.417	351.039	399.132
3572.7	348.411	285.515	214.961	195.662	362.878	402.892
3574.65	345.085	282.876	207.875	201.25	363.583	405.999
3576.59	346.855	268.762	203.303	197.744	350.546	399.34
3578.53	334.886	284.577	206.055	196.941	359.753	415.251
3580.47	340.033	285.913	205.006	197.093	355.962	407.274
3582.41	341.671	278.455	199.89	195.898	353.486	403.212
3584.36	339.543	274.725	196.353	190.306	356.933	398.86
3586.3	329.999	267.67	193.021	177.673	353.979	401.999
3588.24	331.505	269.457	202.726	183.861	336.984	398.076
3590.18	340.368	271.688	187.962	188.917	335.282	393.674
3592.13	330.506	272.623	184.738	178.622	344.479	401.464
3594.07	342.965	286.466	184.475	186.112	324.966	387.747
3596.01	332.618	269.148	200.491	195.557	328.058	393
3597.95	340.176	274.942	193.94	185.249	345.609	397.717
3599.89	327.952	260.792	188.74	175.989	340.436	400.407
3601.84	317.157	266.538	189.154	183.323	328.885	411.144
3603.78	338.09	264.09	192.215	174.353	346.07	400.051
3605.72	331.306	258.073	187.955	172.868	332.881	403.361
3607.66	338.715	263.103	179.447	174.309	325.746	411.533
3609.61	314.689	258.936	188.449	180.993	334.398	410.465
3611.55	323.118	270.942	172.829	181.667	342.394	398.516
3613.49	329.793	266.532	177.243	181.125	344.658	390.99
3615.43	318.905	261.03	178.184	176.791	325.731	383.861
3617.38	313.738	261.014	170.646	174.745	320.072	375.986
3619.32	320.478	258.37	171.594	178.272	317.976	377.903
3621.26	310.634	248.249	165.967	163.985	309.106	345.575
3623.2	303.992	238.751	171.076	170.345	318.908	345.59
3625.14	305.558	244.165	173.328	167.691	325.185	333.968
3627.09	294.966	241.698	171.936	162.86	316.182	334.399
3629.03	316.841	246.967	160.192	173.825	317.033	325.807
3630.97	309.845	255.496	164.049	167.196	315.137	309.293
3632.91	307.348	259.505	169.711	162.274	310.89	316.57
3634.86	310.534	246.967	163.008	171.464	305.229	300.871
3636.8	299.419	240.034	163.801	173.567	311.319	325.248
3638.74	315.081	247.659	156.696	154.63	312.326	302.659
3640.68	296.45	250.132	158.545	161.245	307.774	303.273
3642.62	293.586	252.667	159.609	164.667	302.264	319.898
3644.57	303.998	241.967	165.932	157.593	302.63	306.512
3646.51	307.346	240.642	158.97	165.2	307.652	298.639
3648.45	296.492	247.361	158.456	161.305	309.958	284.387
3650.39	294.784	241.546	164.289	157.934	305.319	279.238
3652.34	283.868	247.481	160.391	156.254	303.321	285.402
3654.28	282.009	242.416	154.198	156.09	286.05	281.685
3656.22	286.837	235.195	151.825	153.112	304.36	278.056
3658.16	294.531	235.963	157.086	147.494	305.407	277.963
3660.11	293.089	235.939	145.204	138.042	286.861	282.291
3662.05	281.151	229.673	155.388	151.049	296.216	272.255
3663.99	289.881	220.439	144.119	160.472	294.519	269.897
3665.93	276.969	224.537	151.153	157.119	308.064	256.448
3667.87	281.843	227.35	155.559	145.049	592.796	265
3669.82	276.195	232.122	144.228	145.406	306.442	260.94
3671.76	282.97	236.303	141.667	144	290.848	261.697
3673.7	273.324	241.852	140.236	147.441	295.892	261.599
3675.64	287.71	226.307	143.29	150.567	294.261	243.766
3677.59	286.221	216.673	144.094	140.609	287.483	251.964
3679.53	277.617	232.869	151.412	139.304	284.779	250.115
3681.47	287.767	231.296	148.445	140.852	289.561	241.016
3683.41	265.704	223.57	141.408	141.326	292.926	245.43
3685.35	275.147	225.014	151.509	145.174	264.345	250.619
3687.3	274.65	216.333	138.397	135.841	283.486	237.714
3689.24	274.8	217.933	144.067	131.133	281.333	247.267
3691.18	281.808	215.333	125.297	140.37	297.703	242.492
3693.12	271.723	215.435	138.194	130.222	293.86	241.369
3695.07	266.793	222.747	139.803	139.149	292.675	240.224
3697.01	275.105	213.707	132.645	136.416	295.772	232.687
3698.95	286.193	226.644	148.155	130.978	292.707	221.268
3700.89	271.297	223.869	143.096	133.559	283.25	226.178
3702.83	275.832	220.396	137.282	143.126	287.048	230.012
3704.78	272.398	218.894	140.05	129.86	291.555	224.067
3706.72	281.893	212.706	130.803	143.716	296.51	211.088
3708.66	278.366	211.388	133.372	133.088	292.481	211.656
3710.6	270.115	215.468	124.793	128.807	284.138	207.193
3712.55	265.908	216	129.725	123.036	271.981	214.68
3714.49	274.011	222.855	124.066	133.766	267.474	197.322
3716.43	273.734	213.858	133.902	125.953	264.131	205.946
3718.37	276.189	212.941	131.731	132.88	259.525	194.936
3720.31	267.953	216.87	137.021	122.864	250.354	204
3722.26	275.551	212.069	132.584	124.901	239.616	194.715
3724.2	280.442	228.535	131.131	126.722	235.852	185.306
3726.14	268.487	213.242	136.377	126.242	232.972	199.723
3728.08	275.601	225.689	135.417	128.333	234.963	198.843
3730.03	266.69	209.637	130.858	122.603	227.839	189.713
3731.97	276.818	212.484	127.442	121.73	218.902	208.912
3733.91	266.764	206.954	131.617	121.238	218.523	201.335
3735.85	279.264	214.755	121.665	124.588	219.373	199.968
3737.8	263.087	207.703	127.254	127.362	210.174	190.014
3739.74	263.694	207.988	129.343	125.166	217.651	186.155
3741.68	263.445	205	136.259	117.346	209.408	185.885
3743.62	277.12	209.305	131.853	127.795	215.618	195.128
3745.56	254.752	202.422	127.685	121.587	216.055	187.355
3747.51	268.954	213.923	133.797	127.464	221	187.79
3749.45	264.041	214.431	129.651	125.787	213.043	194.939
3751.39	265.839	210.519	121.384	119.019	213.465	184.495
3753.33	259.107	202.613	124.624	131.011	218	185.549
3755.28	259.434	198.87	123.333	121.955	200.978	186.083
3757.22	258.259	203.963	127.478	115.229	212.428	186.674
3759.16	255.327	199.272	123.554	119.207	212.723	182.029
3761.1	253.5	208.141	128.193	118.359	222.424	188.089
3763.04	261.525	206.722	128.295	111.062	216.223	190.674
3764.99	257.607	202.164	122.675	121.147	220.224	177.186
3766.93	259.323	221.268	123.667	123.019	202.305	185.572
3768.87	260.012	197.385	122.339	123.508	204.827	183.498
3770.81	261.171	208.513	120.488	117.062	213.241	173.511
3772.76	265.992	192.083	125.642	111.842	211.288	193.029
3774.7	271.252	210.82	123.048	115.512	215.483	195.965
3776.64	269.352	199.63	121.176	117.72	205.631	179.929
3778.58	271.583	202.539	124.134	116.698	213.589	170.446
3780.52	273.445	204.57	116.163	119.13	209.178	173.204
3782.47	263.615	209.456	119.043	120.034	207.508	180.191
3784.41	248.427	210.889	128.342	116.769	206.106	185.107
3786.35	260.477	206.611	129.159	121.798	211.524	180.825
3788.29	261.908	208.025	123.166	113.551	200.832	173.16
3790.24	253.088	207.944	121.096	113.669	196.485	184.048
3792.18	261.28	205.758	118.271	116.6	207.539	188.609
3794.12	254.11	208.974	129.53	108.431	199.58	186.456
3796.06	250.624	199.875	125.896	106.499	200.041	180.271
3798.01	259.392	194.254	129.196	113.902	202.274	181.216
3799.95	264.304	198.065	125.042	122.748	203.411	178.68
3801.89	252.795	201.196	119.599	112.851	194.881	178.744
3803.83	259.945	202.095	125.99	119.204	210.931	185.244
3805.77	262.188	202.697	120.638	115.785	206.207	188.36
3807.72	247.109	202.288	116.442	108.442	204.576	184.514
3809.66	254.507	202.442	117.156	107.08	200.928	178.776
3811.6	261.358	209.835	116.438	105.863	195.18	178.216
3813.54	254.084	204.397	114.463	115.234	205.23	174.362
3815.49	253.985	205.163	124.334	115.422	193.296	185.385
3817.43	259.069	203.073	113.986	116.702	199.898	177.142
3819.37	256.333	203.789	113.824	108.245	209.895	182.047
3821.31	255.713	213.735	117.797	114.494	195.568	170.002
3823.25	255.574	211.3	119.46	119.029	207.044	183.729
3825.2	252.45	205.287	122.681	112.324	198.957	176.3
3827.14	249.542	195.633	116.758	105.508	194.767	173.5
3829.08	254.647	191.449	109.897	103.718	197.494	177.821
3831.02	251.95	203.424	115.256	109.546	198.526	179.879
3832.97	253.156	198.612	116.254	113.865	203.921	186.07
3834.91	255.456	187.569	117.118	116.697	212.652	171.574
3836.85	255.435	205.116	113.719	115.129	193.242	163.074
3838.79	259.461	198.729	118.505	109.779	202.985	178.384
3840.73	265.412	195.048	114.685	115.571	198.763	173.89
3842.68	252.619	196.682	122.111	119.746	196.826	171.89
3844.62	257.778	199.89	115.001	114.222	193.222	167.888
3846.56	247.576	196.879	119.997	114.78	197.132	174.361
3848.5	246.534	195.133	107.896	109.319	202.991	172.031
3850.45	247.527	197.676	107.722	110.498	207.443	168.932
3852.39	245.444	198.099	111.741	110.197	203.605	172.876
3854.33	248.491	195.895	113.82	110.825	199.079	172.388
3856.27	248.963	196.511	116.593	109.093	202.965	172.924
3858.22	245.201	197.707	109.648	117.395	191.782	172.125
3860.16	253.368	206.366	118.151	111.487	187.116	180.239
3862.1	267.1	200.226	120.139	103.372	198.857	164.452
3864.04	249.362	192.377	116.971	107.971	204.102	169.319
3865.98	255.579	191.77	115.497	110.126	192.65	164.989
3867.93	257.935	200.664	108.939	109.798	195.93	175.257
3869.87	243.94	195.97	118.848	113.242	192.394	173.121
3871.81	249.475	199.128	115.277	106.575	195.042	172.149
3873.75	248.596	187.85	111.929	101.09	199.459	173.324
3875.7	249.228	199.764	106.105	103.561	183.537	177.842
3877.64	237.355	198.579	108.955	113.502	196.281	171.63
3879.58	248.813	195.556	117.002	108.518	182.668	162.334
3881.52	239.074	194.183	119.513	110.366	190.56	165.531
3883.46	252.106	192.288	104.397	106.25	203.26	172.763
3885.41	252.511	190.043	109.537	113.227	183.629	172.161
3887.35	248.342	189.411	112.066	109.236	194.28	161.601
3889.29	263.113	189.687	115.186	108.783	189.399	176.794
3891.23	237.516	191.206	118.054	103.309	178.818	165.75
3893.18	247.62	195.706	114.498	105.376	191.817	164.451
3895.12	251.921	184.126	116	109.915	190.047	162.269
3897.06	254.351	196.758	110.173	113.178	204.772	175.333
3899	247.079	191.988	105.219	107.581	194.256	163.235
3900.94	253.915	186.499	116.731	104.475	196.056	156.339
3902.89	241.808	189.615	123.193	110.834	186.436	164.397
3904.83	239.852	196.611	110.301	105.895	193.162	169.171
3906.77	250.953	193.049	115.002	105.524	189.569	164.903
3908.71	239.233	197.071	109.294	101.363	191.677	170.498
3910.66	250.981	179.772	108.141	104.702	189.49	158.807
3912.6	256.161	185.141	108.454	104.993	187.652	156.227
3914.54	253.309	189.252	113.098	106.089	189.721	162.989
3916.48	239.389	192.68	114.356	107.455	186.839	159.147
3918.43	249.174	180.259	106.679	105.489	194.554	152.514
3920.37	244.926	193.239	112.813	105.636	189.882	162.529
3922.31	244.729	184.771	107.796	95.562	194.074	160.4
3924.25	253.442	182.879	106.932	103.381	193.634	158.629
3926.19	249.667	182.136	105.651	101.041	195.579	160.74
3928.14	239.724	182.896	104.022	107.534	169.632	159.187
3930.08	242.624	189.624	118.405	108.752	187.842	160.898
3932.02	243.923	200.949	113.833	102.885	181.718	152.846
3933.96	243.64	187.74	114.572	116.115	184.25	157.398
3935.91	243.404	193.109	108.376	104.953	186.288	154.156
3937.85	226.124	193.64	103.68	107.12	196.791	158.445
3939.79	254	185.612	110.092	101.119	198.049	167.872
3941.73	237.981	180.466	103.717	106.352	189.465	162.384
3943.67	247.777	181.856	109.501	105.993	184.139	163.532
3945.62	244.786	178.602	107.991	104.583	183.231	160.815
3947.56	231.575	177.587	103.233	97.5667	185.18	152.843
3949.5	233.311	186.79	101.58	100.159	183.151	161.881
3951.44	230.401	193.095	107.578	109.463	176.124	157.988
3953.39	243.968	178.178	111.699	104.017	172.649	155.69
3955.33	246.414	188.762	103.196	105.171	184.44	167.596
3957.27	239.333	183.882	102.45	113.101	195.447	157.345
3959.21	232.803	178.075	111.837	103.796	177.394	146.306
3961.15	244.691	181.676	109.891	99.9972	177.339	153.667
3963.1	235.659	182.881	113.868	98.9677	178.39	153.868
3965.04	234.388	179.602	115.529	114.844	185.122	150.024
3966.98	235.693	179.925	99.2344	99.4891	188.541	151.484
3968.92	236.546	178.092	105.031	103.152	190.94	147.696
3970.87	236.766	180.305	102.807	100.707	181.215	155.398
3972.81	227.953	186.393	102.848	103.626	179.223	153.31
3974.75	234.491	175.907	100.145	104.019	178.089	150.445
3976.69	225.591	176.968	93.5377	104.344	191.204	142.452
3978.64	232.784	178.363	105.982	104.409	182.292	153.105
3980.58	235.414	184.798	101.753	103.818	182.146	148.142
3982.52	232.901	177.839	103.118	97.0635	180.82	152.496
3984.46	225.112	182.148	100.878	100.951	183.111	157.331
3986.4	226.347	183.084	105.703	102.69	181.381	141.714
3988.35	237.207	180.245	113.096	103.726	188.452	145.704
3990.29	241.303	182.527	98.2093	102.323	190.04	141.866
3992.23	238.585	178.816	103.018	102	187.02	151.015
3994.17	234.441	177.432	103.797	96.6439	178.107	158.678
3996.12	220.145	183.587	95.1139	100.268	177.007	158.021
3998.06	243.153	177.883	107.698	104.874	178.667	138.604
4000	238.767	178.037	104.597	95.0125	177.824	138.066

## Sheet: Supplementary Figure 19
Supplementary Figure 19
Raman shift (cm−1)	Intensity (counts)
400	56.6692
402.181	57.787
404.361	59.7375
406.542	56.701
408.723	58.7156
410.903	59.511
413.084	58.4253
415.265	57.2019
417.445	55.8554
419.626	54.5766
421.807	54.4235
423.988	55.0038
426.168	59.1865
428.349	57.5159
430.53	55.2721
432.71	55.3382
434.891	55.2896
437.072	54.3086
439.252	60.0686
441.433	56.4558
443.614	56.6986
445.794	56.1674
447.975	56.6343
450.156	55.3902
452.336	54.032
454.517	58.0046
456.698	56.9705
458.879	53.6391
461.059	54.162
463.24	55.8351
465.421	56.5047
467.601	57.4015
469.782	58.8426
471.963	57.0855
474.143	56.3598
476.324	56.753
478.505	58.1361
480.685	58.2784
482.866	57.3183
485.047	54.9218
487.227	52.2965
489.408	54.6896
491.589	52.944
493.769	56.1041
495.95	55.9115
498.131	53.2397
500.312	53.4016
502.492	56.0942
504.673	56.7605
506.854	57.1252
509.034	56.542
511.215	54.6043
513.396	55.5424
515.576	52.9724
517.757	51.3794
519.938	52.8683
522.118	54.1149
524.299	55.977
526.48	55.6847
528.66	51.6873
530.841	51.8844
533.022	53.4905
535.203	53.4963
537.383	52.5
539.564	52.0376
541.745	51.0845
543.925	58.2652
546.106	55.5239
548.287	54.635
550.467	54.6016
552.648	52.5443
554.829	51.4436
557.009	52.9993
559.19	51.8027
561.371	50.5021
563.551	50.649
565.732	52.9935
567.913	55.748
570.093	56.5636
572.274	54.4346
574.455	51.9856
576.635	52.4893
578.816	53.0491
580.997	51.5765
583.178	53.8727
585.358	54.4536
587.539	54.7019
589.72	54.5883
591.9	53.1472
594.081	51.5129
596.262	52.355
598.442	51.5356
600.623	52.5686
602.804	52.533
604.984	53.1883
607.165	53.7875
609.346	52.1538
611.526	51.6837
613.707	54.6762
615.888	53.4677
618.069	48.5822
620.249	55.0952
622.43	50.8471
624.611	49.5
626.791	48.6529
628.972	50.1183
631.153	54.0972
633.333	56.0179
635.514	53.4358
637.695	54.1362
639.875	52.0596
642.056	52.8916
644.237	53.0526
646.417	52.5201
648.598	50.2196
650.779	49.3164
652.959	52.3778
655.14	53.6884
657.321	49.0891
659.502	55.4872
661.682	54.0832
663.863	53.1902
666.044	55.2303
668.224	53.1523
670.405	50.7889
672.586	52.5484
674.766	51.6804
676.947	47.9445
679.128	54.8065
681.308	55.5801
683.489	56.1771
685.67	52.364
687.85	50.7981
690.031	52.7558
692.212	53.4979
694.393	51.127
696.573	50.258
698.754	49.1314
700.935	55.4149
703.115	53.5983
705.296	53.1667
707.477	52.3203
709.657	53.0781
711.838	52.3639
714.019	50.5537
716.199	51.0489
718.38	49.3942
720.561	51.9948
722.741	51.8446
724.922	47.9473
727.103	49.734
729.284	51.7243
731.464	53.495
733.645	53.478
735.826	52.7896
738.006	53.1535
740.187	50.5481
742.368	50.857
744.548	51.3084
746.729	50.7644
748.91	51.8024
751.09	51.3955
753.271	49.6819
755.452	50.7004
757.632	51.0674
759.813	48.8554
761.994	51.6838
764.174	52.5596
766.355	53.1633
768.536	54.3683
770.716	52.3472
772.897	49.9294
775.078	51.4425
777.259	51.9542
779.439	50.8768
781.62	50.1005
783.801	50.4173
785.981	53.1914
788.162	50.5113
790.343	48.3906
792.523	49.5122
794.704	49.2699
796.885	52.3292
799.065	50.6038
801.246	48.231
803.427	50.0706
805.607	50.7676
807.788	48.0683
809.969	53.1347
812.15	55.1678
814.33	51.2189
816.511	48.0166
818.692	48.8852
820.872	48.3214
823.053	50.2305
825.234	51.4083
827.414	49.7881
829.595	47.8744
831.776	48.5392
833.956	51.0424
836.137	52.4604
838.318	52.105
840.498	50.4275
842.679	51.7724
844.86	51.2211
847.041	49.8421
849.221	50.8603
851.402	49.8138
853.583	49.2556
855.763	49.0932
857.944	47.0163
860.125	49.7315
862.305	49.6074
864.486	46.5986
866.667	49.6593
868.847	51.2771
871.028	50.5841
873.209	52.0935
875.389	51.2749
877.57	49.1571
879.751	50.4019
881.931	51.0888
884.112	48.9078
886.293	50.7396
888.474	50.0255
890.654	51.0143
892.835	48.8643
895.016	49.1361
897.196	47.3675
899.377	50.387
901.558	51.0499
903.738	50.5344
905.919	49.3781
908.1	46.2783
910.28	46.3209
912.461	51.7503
914.642	52.5189
916.822	50.1433
919.003	50.0325
921.184	50.495
923.365	49.4323
925.545	47.0915
927.726	47.1776
929.907	47.5642
932.087	47.9762
934.268	48.7126
936.449	47.5119
938.629	45.6
940.81	45.5545
942.991	45.7092
945.171	46.6569
947.352	49.5887
949.533	43.834
951.713	47.7038
953.894	49.4796
956.075	47.4606
958.255	47
960.436	52.0401
962.617	52.2753
964.797	51
966.978	51.4787
969.159	52.41
971.34	52.8863
973.52	54.2118
975.701	59.0492
977.882	62.0161
980.062	62.5195
982.243	53.8279
984.424	51.1833
986.604	50.421
988.785	49.5314
990.966	50.1921
993.146	48.4895
995.327	49.7174
997.508	49.3684
999.688	48.4657
1001.87	47.5284
1004.05	46.7778
1006.23	49.5992
1008.41	48.9276
1010.59	48.6667
1012.77	48.6214
1014.95	48.1984
1017.13	49.2922
1019.31	50.536
1021.5	49.5466
1023.68	48.2961
1025.86	47.7612
1028.04	47.3392
1030.22	47.5627
1032.4	45.7894
1034.58	48.0965
1036.76	50.5344
1038.94	47.6176
1041.12	48.3217
1043.3	49.7727
1045.48	49.9691
1047.66	46.9177
1049.84	48.6896
1052.02	46.3361
1054.21	45.8628
1056.39	49.6626
1058.57	49.8913
1060.75	48.2953
1062.93	48.9019
1065.11	48.4586
1067.29	48.7995
1069.47	49.1521
1071.65	50.1388
1073.83	49.8914
1076.01	47.2454
1078.19	46.9678
1080.37	47.3907
1082.55	44.677
1084.74	50.3796
1086.92	47.8762
1089.1	46.9831
1091.28	49.6662
1093.46	45.7204
1095.64	48.3331
1097.82	49.6496
1100	48.252
1102.18	50.6648
1104.36	47.7726
1106.54	45.7879
1108.72	46.74
1110.9	47.4108
1113.08	48.0605
1115.26	48.6884
1117.45	47.28
1119.63	46.1732
1121.81	46.9248
1123.99	45.2619
1126.17	47.2299
1128.35	46.958
1130.53	43.9938
1132.71	47.1056
1134.89	45.8353
1137.07	47.1019
1139.25	45.9605
1141.43	44.9752
1143.61	49.8401
1145.79	50.4893
1147.98	46.6118
1150.16	45.0541
1152.34	45.9457
1154.52	46.3048
1156.7	47.1587
1158.88	49.0765
1161.06	49.4118
1163.24	47.7497
1165.42	48.07
1167.6	48.4521
1169.78	45.0551
1171.96	46.9763
1174.14	46.0292
1176.32	46.4473
1178.5	44.8595
1180.69	48.7384
1182.87	45.3686
1185.05	46.4883
1187.23	49.1902
1189.41	46.454
1191.59	45.1525
1193.77	47.7671
1195.95	47.4106
1198.13	47.0414
1200.31	47.5945
1202.49	49.6335
1204.67	49.0133
1206.85	47.3674
1209.03	44.2116
1211.21	44.2656
1213.4	48.8503
1215.58	49.4096
1217.76	48.2583
1219.94	48.7936
1222.12	46.4582
1224.3	47.0767
1226.48	46.4091
1228.66	46.643
1230.84	47.5222
1233.02	45.4523
1235.2	47.4402
1237.38	46.085
1239.56	46.7759
1241.74	46.0534
1243.93	47.5078
1246.11	49.9259
1248.29	45.7769
1250.47	47.6147
1252.65	45.3543
1254.83	47.6725
1257.01	48.3021
1259.19	49.637
1261.37	46.4905
1263.55	45.8145
1265.73	46.346
1267.91	47.936
1270.09	46.1331
1272.27	46.3794
1274.45	47.9801
1276.64	48.79
1278.82	47.174
1281	45.1693
1283.18	45
1285.36	44.7811
1287.54	43.4042
1289.72	43.0501
1291.9	45.1194
1294.08	46.9952
1296.26	47.9805
1298.44	44.4978
1300.62	48.6534
1302.8	47.6685
1304.98	48.9533
1307.17	48.0498
1309.35	50.0214
1311.53	47.4546
1313.71	47.0537
1315.89	46.437
1318.07	48.7501
1320.25	43.3397
1322.43	50.4844
1324.61	49.8258
1326.79	45.4219
1328.97	47.5715
1331.15	49.7
1333.33	44.9374
1335.51	46.146
1337.69	47.0649
1339.88	49.8846
1342.06	48.096
1344.24	46.5733
1346.42	46.3333
1348.6	47.7686
1350.78	50.0785
1352.96	44.8159
1355.14	45.2647
1357.32	46.6414
1359.5	44.7465
1361.68	45.418
1363.86	47.4923
1366.04	47.3043
1368.22	45.3609
1370.4	46.4505
1372.59	47.266
1374.77	47.1954
1376.95	48.0002
1379.13	48.5
1381.31	47.5934
1383.49	46.745
1385.67	46.4944
1387.85	46.5854
1390.03	46.5055
1392.21	45.6076
1394.39	46.8693
1396.57	47.101
1398.75	45.7217
1400.93	47.3387
1403.12	45.8171
1405.3	45.3731
1407.48	47.527
1409.66	45.3333
1411.84	46.2257
1414.02	47.48
1416.2	46.9845
1418.38	47.7342
1420.56	47.8714
1422.74	43.7642
1424.92	45.5409
1427.1	48.9171
1429.28	43.7693
1431.46	45.8787
1433.64	44.5
1435.83	44.947
1438.01	45.708
1440.19	46.8148
1442.37	50.3961
1444.55	47.9539
1446.73	47.0174
1448.91	46.0369
1451.09	48.2354
1453.27	46.2917
1455.45	48.3886
1457.63	46.3072
1459.81	48.4979
1461.99	44.9586
1464.17	44.7513
1466.36	45.354
1468.54	47.2721
1470.72	45.8456
1472.9	47.9785
1475.08	46.3333
1477.26	45.9338
1479.44	45.4664
1481.62	47.6795
1483.8	46.3855
1485.98	44.9764
1488.16	44.5891
1490.34	49.4382
1492.52	49.6602
1494.7	41.9982
1496.88	43.9612
1499.07	45.9684
1501.25	47.3188
1503.43	45.6595
1505.61	46.5339
1507.79	49.9302
1509.97	48.9244
1512.15	48.6571
1514.33	48.2295
1516.51	48.2891
1518.69	42.8823
1520.87	43.9001
1523.05	45.3874
1525.23	45.8254
1527.41	48.7673
1529.6	45.3554
1531.78	44.2825
1533.96	47.1757
1536.14	47.7165
1538.32	46.3034
1540.5	44.5346
1542.68	44.978
1544.86	46.7292
1547.04	48.2162
1549.22	45.8387
1551.4	44.9443
1553.58	44.0689
1555.76	46.8895
1557.94	49.0417
1560.12	49.2692
1562.31	49
1564.49	49
1566.67	49.5817
1568.85	49.0587
1571.03	48.6122
1573.21	48.6282
1575.39	49.7311
1577.57	49.4902
1579.75	50.6565
1581.93	51.6384
1584.11	49.6401
1586.29	48.9798
1588.47	46.2774
1590.65	43.7889
1592.83	49.8555
1595.02	51.848
1597.2	47.4368
1599.38	44.9866
1601.56	44.7906
1603.74	49.0216
1605.92	52.1534
1608.1	49.6056
1610.28	47.4705
1612.46	45.9114
1614.64	46.9516
1616.82	47.3127
1619	51.967
1621.18	51.7357
1623.36	47.7573
1625.55	47.8199
1627.73	48.8143
1629.91	49.9889
1632.09	46.3789
1634.27	48.0556
1636.45	45.8216
1638.63	45.7446
1640.81	46.9491
1642.99	50.0982
1645.17	48.7491
1647.35	49.5457
1649.53	50.273
1651.71	46.9201
1653.89	47.1079
1656.07	48.6724
1658.26	48.6023
1660.44	46.7811
1662.62	47.8009
1664.8	47.4472
1666.98	45.9647
1669.16	48.1028
1671.34	48.113
1673.52	46.0625
1675.7	46.3541
1677.88	46.1578
1680.06	48.2736
1682.24	48.9377
1684.42	49.5281
1686.6	48.0491
1688.79	46.1648
1690.97	46.7047
1693.15	46.8703
1695.33	45.0789
1697.51	45.5083
1699.69	48.7255
1701.87	47.0516
1704.05	44.9546
1706.23	44.8333
1708.41	44.5
1710.59	44.5599
1712.77	46.0864
1714.95	47.0219
1717.13	45.8333
1719.31	45.8929
1721.5	45.4158
1723.68	44.0017
1725.86	47.3795
1728.04	47.0707
1730.22	48.2885
1732.4	46.6269
1734.58	45.9503
1736.76	44.0509
1738.94	43.9863
1741.12	44.9801
1743.3	44.1779
1745.48	44.965
1747.66	46.6664
1749.84	47.3041
1752.02	44.7637
1754.21	43.309
1756.39	47.0287
1758.57	44.2141
1760.75	45.638
1762.93	41.8668
1765.11	44.8139
1767.29	45.5977
1769.47	48.0479
1771.65	46.7684
1773.83	47.196
1776.01	46.1205
1778.19	47.3258
1780.37	46.2308
1782.55	47.7955
1784.74	48.418
1786.92	47.2832
1789.1	45.6422
1791.28	42.7658
1793.46	42.8341
1795.64	43.2146
1797.82	42.9443
1800	43.8322
1802.18	42.1378
1804.36	47.7025
1806.54	45.4499
1808.72	44.8333
1810.9	45.7888
1813.08	50.6387
1815.26	45.4573
1817.45	50.2031
1819.63	47.3299
1821.81	46.0501
1823.99	46.6238
1826.17	43.7618
1828.35	47.153
1830.53	46.5582
1832.71	44.7717
1834.89	44.5478
1837.07	45.4526
1839.25	46.5203
1841.43	45.976
1843.61	44.7226
1845.79	40.8272
1847.98	44.4633
1850.16	46.0808
1852.34	42.0388
1854.52	43.3348
1856.7	43.4029
1858.88	42.7277
1861.06	47.4655
1863.24	45.9024
1865.42	47.1732
1867.6	44.453
1869.78	46.9015
1871.96	46.7662
1874.14	46.149
1876.32	42.8074
1878.5	44.8605
1880.69	41.9963
1882.87	46.4692
1885.05	47.2605
1887.23	45.5213
1889.41	45.4914
1891.59	44.83
1893.77	44.5239
1895.95	45.325
1898.13	48.0072
1900.31	45.1767
1902.49	43.749
1904.67	45.7312
1906.85	46.4348
1909.03	47.3384
1911.21	44.3108
1913.4	45.6556
1915.58	48.3772
1917.76	43.2345
1919.94	45.0362
1922.12	46.7268
1924.3	46.6708
1926.48	47.1912
1928.66	44.1283
1930.84	45.2557
1933.02	45.3796
1935.2	44.5524
1937.38	45.3692
1939.56	45.746
1941.74	44.8333
1943.93	46.1156
1946.11	47.2206
1948.29	46.3565
1950.47	47.6067
1952.65	45.5216
1954.83	47.0599
1957.01	43.0485
1959.19	45.6062
1961.37	45.3261
1963.55	46.6849
1965.73	46.1828
1967.91	47.1417
1970.09	46.2235
1972.27	43.8165
1974.45	44.6574
1976.64	49.12
1978.82	49.365
1981	48.8613
1983.18	42.7751
1985.36	44.9584
1987.54	45.4794
1989.72	45.213
1991.9	45.5361
1994.08	46.5013
1996.26	49.3074
1998.44	48.938
2000.62	45.2435
2002.8	45.255
2004.98	46.3963
2007.17	45.8592
2009.35	45.9498
2011.53	44.1401
2013.71	48.641
2015.89	46.4565
2018.07	47.5216
2020.25	46.7052
2022.43	45.3175
2024.61	44.1058
2026.79	45.9233
2028.97	45.9808
2031.15	43.1493
2033.33	44.3933
2035.51	46.7071
2037.69	43.2999
2039.88	52.2688
2042.06	45.8725
2044.24	45.0299
2046.42	47.2032
2048.6	48.8441
2050.78	48.5778
2052.96	45.0126
2055.14	46.3012
2057.32	47.3746
2059.5	51.1956
2061.68	48.0713
2063.86	45.0734
2066.04	48.8636
2068.22	49.0579
2070.41	47.0194
2072.59	45.3345
2074.77	45.1406
2076.95	44.7347
2079.13	47.3922
2081.31	47.7579
2083.49	45.2903
2085.67	45.2741
2087.85	45.6583
2090.03	44.1358
2092.21	46.2429
2094.39	46.8604
2096.57	45.1168
2098.75	45.5559
2100.93	48.8954
2103.12	47.0484
2105.3	46.3293
2107.48	46.172
2109.66	45.3837
2111.84	49.6344
2114.02	48.0873
2116.2	47.031
2118.38	45.5957
2120.56	45.7535
2122.74	45.849
2124.92	44.5648
2127.1	44.5172
2129.28	47.8357
2131.46	46.3754
2133.64	48.1201
2135.83	44.0382
2138.01	45.8443
2140.19	45.9225
2142.37	46.5425
2144.55	48.3016
2146.73	46.7745
2148.91	43.9166
2151.09	49.4906
2153.27	46.6376
2155.45	42.0138
2157.63	46.6927
2159.81	46.2018
2161.99	46.6899
2164.17	46.4133
2166.36	45.9996
2168.54	45.3908
2170.72	46.9594
2172.9	46.1564
2175.08	48.9705
2177.26	47.9904
2179.44	44.9364
2181.62	44.8615
2183.8	43.1982
2185.98	43.9322
2188.16	47.4759
2190.34	48.4158
2192.52	50.4907
2194.7	51.1579
2196.88	51.4412
2199.07	48.4121
2201.25	46.6678
2203.43	49.2873
2205.61	47.2825
2207.79	45.0276
2209.97	46.2591
2212.15	44.4642
2214.33	44.1667
2216.51	45.0993
2218.69	44.7515
2220.87	46.0525
2223.05	48.0981
2225.23	46.0137
2227.41	45.9933
2229.59	46.2735
2231.78	46.4561
2233.96	45.4707
2236.14	44.9906
2238.32	47.7449
2240.5	47.436
2242.68	47.2496
2244.86	47.8916
2247.04	48.5804
2249.22	46.5143
2251.4	45.3487
2253.58	50.7559
2255.76	45.964
2257.94	46.3688
2260.12	46.0215
2262.31	46.1175
2264.49	47.277
2266.67	45.6372
2268.85	46.6019
2271.03	48.8899
2273.21	44.3112
2275.39	46.3311
2277.57	45.8348
2279.75	45.4124
2281.93	45.2465
2284.11	47.4902
2286.29	48.3188
2288.47	47.5003
2290.65	45.8419
2292.84	45.8248
2295.02	44.7325
2297.2	46.9773
2299.38	47.8522
2301.56	45.6817
2303.74	45.3333
2305.92	49.0229
2308.1	45.9408
2310.28	45.1534
2312.46	48.1688
2314.64	47.3937
2316.82	46.2939
2319	50.0631
2321.18	46.1002
2323.36	49.5333
2325.55	48.8333
2327.73	47.4125
2329.91	46.8998
2332.09	46.4956
2334.27	46.5241
2336.45	46.5061
2338.63	47.1706
2340.81	44.3229
2342.99	44.8333
2345.17	45.3404
2347.35	47.228
2349.53	45.9183
2351.71	49.1606
2353.89	50.0165
2356.07	47.4028
2358.26	47
2360.44	46.2129
2362.62	46.1491
2364.8	49.172
2366.98	48.2169
2369.16	45.4035
2371.34	47.038
2373.52	45.8301
2375.7	47.2393
2377.88	47.0316
2380.06	45.4001
2382.24	47.9074
2384.42	46.8288
2386.6	46.1262
2388.79	44.0771
2390.97	47.552
2393.15	48.3555
2395.33	44.1709
2397.51	46.0001
2399.69	43.0808
2401.87	45.3115
2404.05	45.7214
2406.23	44.1537
2408.41	46.3846
2410.59	46.2071
2412.77	44.6013
2414.95	47.191
2417.13	47.1302
2419.31	46.637
2421.5	47.4791
2423.68	48.1186
2425.86	48.9406
2428.04	46.7302
2430.22	46.8091
2432.4	47.1635
2434.58	43.7586
2436.76	45.9568
2438.94	47.2663
2441.12	44.5646
2443.3	48.9801
2445.48	44.9528
2447.66	46.8914
2449.84	47.7549
2452.02	47.9513
2454.21	47.124
2456.39	47.485
2458.57	43.6767
2460.75	50.3366
2462.93	48.9133
2465.11	46.971
2467.29	48.1822
2469.47	47.3101
2471.65	48.2244
2473.83	47.3349
2476.01	48.0222
2478.19	46.7756
2480.37	48.4225
2482.55	43.7695
2484.74	46.9945
2486.92	46.8657
2489.1	46.4063
2491.28	44.8147
2493.46	46.1492
2495.64	43.342
2497.82	43.8641
2500	47.5155
2600	48.4846
2601.65	50.7822
2603.31	50.7741
2604.96	50.8515
2606.61	49.0119
2608.26	47.8516
2609.92	49.4908
2611.57	50.465
2613.22	49.8577
2614.88	47.3425
2616.53	48.4921
2618.18	50.1975
2619.83	48.9729
2621.49	50.3554
2623.14	48.8443
2624.79	48.9936
2626.45	50.1443
2628.1	49.0752
2629.75	48.5581
2631.41	48.7745
2633.06	50.4886
2634.71	51.6451
2636.36	50.3736
2638.02	50.1738
2639.67	48.2932
2641.32	51.2894
2642.98	49.1328
2644.63	51.6042
2646.28	49.0771
2647.93	48.155
2649.59	50.5375
2651.24	51.6681
2652.89	50.5659
2654.55	51.6211
2656.2	53.3932
2657.85	50.5412
2659.5	48.1057
2661.16	52.5792
2662.81	53.2695
2664.46	51.2269
2666.12	51.326
2667.77	51.5653
2669.42	49.0799
2671.07	50.3303
2672.73	53.0796
2674.38	51.5746
2676.03	50.498
2677.69	50.8415
2679.34	52.665
2680.99	54.1652
2682.64	53.006
2684.3	52.3037
2685.95	52.7948
2687.6	49.7737
2689.26	51.7138
2690.91	52.1663
2692.56	52.0158
2694.21	50.7835
2695.87	52.1737
2697.52	51.3784
2699.17	52.8862
2700.83	53.5429
2702.48	51.8961
2704.13	51.6623
2705.79	49.4542
2707.44	48.4224
2709.09	49.6335
2710.74	48.1948
2712.4	49.8475
2714.05	47.18
2715.7	48.0682
2717.36	47.8577
2719.01	49.1886
2720.66	52.8873
2722.31	51.8826
2723.97	48.8682
2725.62	45.6824
2727.27	48.1097
2728.93	53.9497
2730.58	47.8591
2732.23	47.8289
2733.88	51.0988
2735.54	49.5434
2737.19	48.1015
2738.84	49.4267
2740.5	49.7719
2742.15	50.6937
2743.8	46.1724
2745.45	50.7849
2747.11	46.8262
2748.76	51.1117
2750.41	50.1186
2752.07	49.9443
2753.72	48.9084
2755.37	49.7338
2757.02	49.6535
2758.68	48.2478
2760.33	50.2311
2761.98	48.542
2763.64	49.7752
2765.29	51.1494
2766.94	50.7143
2768.59	50.3929
2770.25	49.9643
2771.9	48.9598
2773.55	47.1645
2775.21	47.8812
2776.86	50.0063
2778.51	50.8256
2780.17	50.9718
2781.82	49.063
2783.47	47.7206
2785.12	48.3331
2786.78	49.7116
2788.43	50.5318
2790.08	52.4347
2791.74	50.0639
2793.39	50.559
2795.04	48.9852
2796.69	49.8405
2798.35	52.9557
2800	51.2018
2801.65	52.7643
2803.31	51.6688
2804.96	50.3649
2806.61	47.5989
2808.26	48.6856
2809.92	47.3446
2811.57	49.3268
2813.22	50.8243
2814.88	52.0378
2816.53	52.5826
2818.18	50.5731
2819.83	49.2319
2821.49	51.0859
2823.14	49.4654
2824.79	47.8765
2826.45	51.6834
2828.1	51.9917
2829.75	52.1502
2831.41	52.8553
2833.06	49.1142
2834.71	48.5118
2836.36	47.1197
2838.02	47.7705
2839.67	49.5623
2841.32	50.2827
2842.98	51.4688
2844.63	51.8993
2846.28	49.86
2847.93	49.5837
2849.59	53.4516
2851.24	51.595
2852.89	49.443
2854.55	52.8136
2856.2	50.0906
2857.85	50.6181
2859.5	52.8979
2861.16	53.657
2862.81	51.8164
2864.46	49.1185
2866.12	48.8551
2867.77	51.2116
2869.42	52.6505
2871.07	51.4911
2872.73	48.8793
2874.38	49.8109
2876.03	52.108
2877.69	52.7546
2879.34	51.8001
2880.99	49.0222
2882.64	52.7029
2884.3	51.79
2885.95	51.7073
2887.6	54.0193
2889.26	52.83
2890.91	50.494
2892.56	49.8584
2894.21	52.4099
2895.87	51.7693
2897.52	49.916
2899.17	48.3564
2900.83	51.561
2902.48	53.1208
2904.13	51.8762
2905.79	49.7942
2907.44	50.9476
2909.09	51.9342
2910.74	52.452
2912.4	51.6331
2914.05	50.0546
2915.7	49.904
2917.36	50.4803
2919.01	51.1046
2920.66	51.4571
2922.31	49.4963
2923.97	54.7003
2925.62	52.1948
2927.27	51.5472
2928.93	51.7898
2930.58	55.072
2932.23	53.0826
2933.88	51.5908
2935.54	51.4387
2937.19	51.3089
2938.84	51.7673
2940.5	52.7138
2942.15	53.5653
2943.8	54.7915
2945.45	55.0084
2947.11	53.2535
2948.76	54.1993
2950.41	46.8028
2952.07	51.9634
2953.72	54.1664
2955.37	53.852
2957.02	51.0211
2958.68	49.8341
2960.33	54.3298
2961.98	53.741
2963.64	55.669
2965.29	53.9349
2966.94	53.0246
2968.59	53.0762
2970.25	51.2813
2971.9	51.06
2973.55	54.3314
2975.21	57.1116
2976.86	55.8091
2978.51	55.3171
2980.17	57.6084
2981.82	54.0273
2983.47	54.2936
2985.12	53.0284
2986.78	57.0182
2988.43	52.9526
2990.08	52.471
2991.74	58.4422
2993.39	57.6304
2995.04	58.1287
2996.69	57.479
2998.35	55.8032
3000	54.9912
3001.65	53.4015
3003.31	52.619
3004.96	53.9834
3006.61	56.0483
3008.26	57.8417
3009.92	54.8148
3011.57	56.1794
3013.22	57.1012
3014.88	53.6036
3016.53	53.2615
3018.18	58.5053
3019.83	62.1626
3021.49	62.7879
3023.14	60.9619
3024.79	58.8943
3026.45	56.1813
3028.1	56.349
3029.75	60.3097
3031.41	60.7224
3033.06	59.5046
3034.71	60.2677
3036.36	61.5892
3038.02	62.3091
3039.67	61.7561
3041.32	61.6954
3042.98	64.3925
3044.63	63.8829
3046.28	60.0424
3047.93	62.4583
3049.59	61.4998
3051.24	60.6248
3052.89	60.4313
3054.55	61.2981
3056.2	56.8545
3057.85	64.2128
3059.5	60.6565
3061.16	61.2156
3062.81	64.4229
3064.46	61.7869
3066.12	65.8408
3067.77	63.1008
3069.42	63.2176
3071.07	64.7569
3072.73	65.6756
3074.38	63.8034
3076.03	63.3262
3077.69	64.4992
3079.34	63.899
3080.99	65.0482
3082.64	65.3808
3084.3	63.3722
3085.95	66.7808
3087.6	65.9686
3089.26	65.1009
3090.91	67.8957
3092.56	68.0218
3094.21	70.2912
3095.87	69.0174
3097.52	68.9788
3099.17	66.6455
3100.83	70.4892
3102.48	66.4622
3104.13	66.0214
3105.79	71.4171
3107.44	65.4702
3109.09	66.7351
3110.74	70.3905
3112.4	69.3608
3114.05	75.1416
3115.7	74.017
3117.36	75.9523
3119.01	77.0673
3120.66	73.7419
3122.31	70.0698
3123.97	68.1824
3125.62	70.7479
3127.27	73.6662
3128.93	72.5037
3130.58	74.743
3132.23	78.8829
3133.88	76.9789
3135.54	75.4516
3137.19	75.7755
3138.84	76.5479
3140.5	79.8243
3142.15	84.068
3143.8	82.2246
3145.45	86.7223
3147.11	82.5463
3148.76	84.8734
3150.41	81.6459
3152.07	78.8189
3153.72	78.92
3155.37	82.6598
3157.02	78.0143
3158.68	79.3152
3160.33	86.5471
3161.98	85.7391
3163.64	80.945
3165.29	86.2881
3166.94	84.1087
3168.59	86.0583
3170.25	86.3631
3171.9	85.934
3173.55	82.7267
3175.21	85.1043
3176.86	87.5102
3178.51	82.9016
3180.17	85.8962
3181.82	88.9475
3183.47	89.9819
3185.12	89.2861
3186.78	89.0722
3188.43	89.2353
3190.08	90.5881
3191.74	89.1945
3193.39	89.8189
3195.04	90.2062
3196.69	92.1106
3198.35	95.1301
3200	94.0906
3201.65	90.2696
3203.31	86.8339
3204.96	89.878
3206.61	92.0535
3208.26	91.8028
3209.92	90.8052
3211.57	93.2992
3213.22	95.4272
3214.88	94.2893
3216.53	96.2031
3218.18	93.1956
3219.83	89.7682
3221.49	92.6835
3223.14	97.0211
3224.79	93.5339
3226.45	91.4156
3228.1	94.7464
3229.75	95.495
3231.41	90.6963
3233.06	90.2781
3234.71	92.4128
3236.36	96.1692
3238.02	96.9505
3239.67	93.8796
3241.32	93.1086
3242.98	95.4975
3244.63	91.9938
3246.28	96.4126
3247.93	97.3726
3249.59	91.5368
3251.24	88.4932
3252.89	93.7882
3254.55	91.5687
3256.2	97.9935
3257.85	93.3677
3259.5	93.1693
3261.16	94.143
3262.81	90.9396
3264.46	90.033
3266.12	99.2157
3267.77	93.3595
3269.42	93
3271.07	90.2014
3272.73	96.9485
3274.38	94.4327
3276.03	95.6912
3277.69	95.5303
3279.34	92.4879
3280.99	97.1112
3282.64	94.5373
3284.3	96.6881
3285.95	93.3101
3287.6	96.5083
3289.26	90.4133
3290.91	101.022
3292.56	92.9319
3294.21	90.9205
3295.87	94.0104
3297.52	92.0507
3299.17	91.8104
3300.83	94.8456
3302.48	93.0425
3304.13	93.0957
3305.79	93.1667
3307.44	94.7368
3309.09	95
3310.74	98.5681
3312.4	92.8872
3314.05	91.5477
3315.7	89.6414
3317.36	90.0488
3319.01	93.1763
3320.66	96.9697
3322.31	89.4444
3323.97	93.7907
3325.62	98.1376
3327.27	94.0237
3328.93	92.4602
3330.58	89.12
3332.23	95.266
3333.88	98.5234
3335.54	93.5058
3337.19	92.8333
3338.84	98.6604
3340.5	94.0757
3342.15	96.6728
3343.8	90.6168
3345.45	94.8943
3347.11	94.1018
3348.76	93.0701
3350.41	101.428
3352.07	97.5985
3353.72	97.0166
3355.37	100.67
3357.02	97.1337
3358.68	90.5131
3360.33	100.144
3361.98	93.407
3363.64	94.4978
3365.29	96.3476
3366.94	98.3713
3368.59	100.465
3370.25	92.7447
3371.9	90.5304
3373.55	94.4902
3375.21	91.6224
3376.86	93.3592
3378.51	93.4597
3380.17	91.1331
3381.82	90.2269
3383.47	97.1685
3385.12	95.9091
3386.78	94.4659
3388.43	90.0113
3390.08	94.1791
3391.74	100.424
3393.39	95.6596
3395.04	92.5848
3396.69	93.7684
3398.35	96.2959
3400	101.377
3401.65	100.082
3403.31	96.7676
3404.96	98.3927
3406.61	97.0976
3408.26	92.2851
3409.92	94.3257
3411.57	94.7224
3413.22	94.5116
3414.88	97.7736
3416.53	95.2188
3418.18	93.2875
3419.83	94.6184
3421.49	89.5373
3423.14	93.1902
3424.79	97.0954
3426.45	91.8217
3428.1	92.5585
3429.75	93.3531
3431.41	94.1744
3433.06	90.9652
3434.71	92.8597
3436.36	93.9208
3438.02	94.2391
3439.67	94.1358
3441.32	91.7959
3442.98	90.5058
3444.63	92.37
3446.28	92.0824
3447.93	91.5636
3449.59	84.0093
3451.24	95.766
3452.89	86.7097
3454.55	88.0275
3456.2	90.1888
3457.85	86.9993
3459.5	87.485
3461.16	90.4959
3462.81	89.0092
3464.46	89.2977
3466.12	88.2157
3467.77	83.5999
3469.42	88.4017
3471.07	86.2947
3472.73	84.7688
3474.38	86.7023
3476.03	87.5184
3477.69	88.7223
3479.34	86.5641
3480.99	87.4456
3482.64	87.1556
3484.3	85.8078
3485.95	84.8565
3487.6	83.985
3489.26	81.8245
3490.91	83.9314
3492.56	83.607
3494.21	82.4201
3495.87	84.5896
3497.52	84.7255
3499.17	82.8487
3500.83	83.2035
3502.48	79.2044
3504.13	81.2799
3505.79	83.946
3507.44	81.8683
3509.09	77.0561
3510.74	76.1851
3512.4	78.32
3514.05	78.819
3515.7	78.5027
3517.36	77.1018
3519.01	80.8538
3520.66	81.1022
3522.31	79.9908
3523.97	77.5938
3525.62	81.1089
3527.27	76.678
3528.93	75.8058
3530.58	75.4828
3532.23	72.5891
3533.88	69.2191
3535.54	70.7855
3537.19	75.0446
3538.84	74.9929
3540.5	72.882
3542.15	70.6945
3543.8	69.3773
3545.45	70.987
3547.11	72
3548.76	72.2475
3550.41	76.1193
3552.07	77.7163
3553.72	73.9392
3555.37	73.7868
3557.02	67.5106
3558.68	71.4592
3560.33	75.5452
3561.98	72.0126
3563.64	71.5744
3565.29	67.2206
3566.94	67.5341
3568.59	67.2934
3570.25	66.8016
3571.9	68.3896
3573.55	67.2274
3575.21	66.5185
3576.86	68.5694
3578.51	67.7975
3580.17	69.1812
3581.82	66.6327
3583.47	65.9101
3585.12	66.1803
3586.78	66.583
3588.43	63.6456
3590.08	66.7746
3591.74	68.8388
3593.39	64.61
3595.04	62.3549
3596.69	66.2526
3598.35	64.0084
3600	62.6499
3601.65	64.0488
3603.31	62.0786
3604.96	63.8805
3606.61	62.5016
3608.26	62.6398
3609.92	62.3333
3611.57	61.3544
3613.22	63.2192
3614.88	65.469
3616.53	63.0755
3618.18	58.9268
3619.83	60.7948
3621.49	59.9576
3623.14	60.3573
3624.79	62.777
3626.45	63.8039
3628.1	61.5
3629.75	61.4384
3631.41	60.6023
3633.06	60.4116
3634.71	60.4621
3636.36	57.8062
3638.02	59.3919
3639.67	58.7525
3641.32	59.3688
3642.98	59.6825
3644.63	58.8418
3646.28	58.803
3647.93	60.1197
3649.59	56.1963
3651.24	57.7743
3652.89	58.9346
3654.55	55.9049
3656.2	55.9959
3657.85	62.183
3659.5	55.9227
3661.16	56.3315
3662.81	53.7928
3664.46	53.3381
3666.12	59.2084
3667.77	59.3526
3669.42	58.7558
3671.07	55.4834
3672.73	52.673
3674.38	52.4368
3676.03	52.2306
3677.69	55.2756
3679.34	54.3255
3680.99	54.4569
3682.64	57.1082
3684.3	53.714
3685.95	51.3209
3687.6	53.5699
3689.26	52.0145
3690.91	54.3226
3692.56	54.604
3694.21	54.6757
3695.87	55.9948
3697.52	52.9838
3699.17	51.8333
3700.83	52.4189
3702.48	52.5383
3704.13	48.5868
3705.79	50.2517
3707.44	51.8008
3709.09	50.6
3710.74	49.4513
3712.4	50.9947
3714.05	47.9578
3715.7	48.3182
3717.36	49.7926
3719.01	50.0356
3720.66	49.6785
3722.31	50.9455
3723.97	50.9884
3725.62	51.9169
3727.27	52.4704
3728.93	48.322
3730.58	55.0941
3732.23	48.9707
3733.88	51.6132
3735.54	47.6158
3737.19	49.1836
3738.84	50.279
3740.5	50.8429
3742.15	49.4682
3743.8	46.4697
3745.45	49.9154
3747.11	48.7681
3748.76	48.9123
3750.41	51.4981
3752.07	50.8909
3753.72	49.6833
3755.37	50.5486
3757.02	50.3576
3758.68	47.7128
3760.33	49.1093
3761.98	48.7101
3763.64	49.941
3765.29	49.5416
3766.94	50.9456
3768.59	51.4237
3770.25	50.2948
3771.9	50.1667
3773.55	49.1976
3775.21	49.6584
3776.86	50.0478
3778.51	53.56
3780.17	53.4126
3781.82	52.3015
3783.47	49.0401
3785.12	48.319
3786.78	49.7322
3788.43	51.8495
3790.08	50.4814
3791.74	51.17
3793.39	46.8438
3795.04	46.4645
3796.69	52.0809
3798.35	49.0069
3800	48.3889
3801.65	48.9532
3803.31	49.8943
3804.96	50.6671
3806.61	47.6611
3808.26	48.7524
3809.92	48.5388
3811.57	49.549
3813.22	46.8338
3814.88	46.8525
3816.53	45.8949
3818.18	48.722
3819.83	50.4603
3821.49	50.049
3823.14	46.5537
3824.79	48.3574
3826.45	48.7112
3828.1	48.3333
3829.75	52.8268
3831.41	46.7314
3833.06	49.128
3834.71	47.4437
3836.36	49.4427
3838.02	47.18
3839.67	46.9714
3841.32	49.2474
3842.98	50.7067
3844.63	49.7994
3846.28	49.6667
3847.93	48.8972
3849.59	47.6181
3851.24	45.3606
3852.89	48.411
3854.55	48.6717
3856.2	47.7024
3857.85	47.2546
3859.5	46.3968
3861.16	46.7821
3862.81	47.6236
3864.46	50.2011
3866.12	48.6928
3867.77	44.9908
3869.42	48.0728
3871.07	46.7315
3872.73	48.1667
3874.38	48.0864
3876.03	48.5816
3877.69	48.4318
3879.34	47.1232
3880.99	49.9249
3882.64	48.8559
3884.3	49.0377
3885.95	44.8261
3887.6	46.9883
3889.26	44.4817
3890.91	46.392
3892.56	47.9676
3894.21	47.1848
3895.87	50.0228
3897.52	47.478
3899.17	47.0708
3900.83	51.1665
3902.48	48.101
3904.13	49.3394
3905.79	48.3215
3907.44	48.082
3909.09	46.9504
3910.74	47.4631
3912.4	49.1046
3914.05	46.0997
3915.7	46.3093
3917.36	48
3919.01	47.0703
3920.66	45.906
3922.31	46.9888
3923.97	47.3273
3925.62	50.5101
3927.27	49.8203
3928.93	47.2832
3930.58	49.7224
3932.23	48.6019
3933.88	49.7547
3935.54	46.7795
3937.19	47.7347
3938.84	47.4273
3940.5	46.9042
3942.15	48.8889
3943.8	46.6227
3945.45	45.4501
3947.11	48.0099
3948.76	52.2024
3950.41	49.7821
3952.07	47.5089
3953.72	47.9875
3955.37	48.6714
3957.02	47.0879
3958.68	39.7483
3960.33	53.8512
3961.98	47.8902
3963.64	47.5181
3965.29	50.4412
3966.94	50.0195
3968.59	47.7839
3970.25	48.6512
3971.9	51.0109
3973.55	47.5236
3975.21	47.9169
3976.86	47.1187
3978.51	47.3839
3980.17	49.2543
3981.82	48.4714
3983.47	48
3985.12	46.5194
3986.78	48.4817
3988.43	46.579
3990.08	46.6349
3991.74	48.9391
3993.39	49.4172
3995.04	46.2628
3996.69	48.4758
3998.35	46.9361
4000	46.9967

## Sheet: Supplementary Figure 21
Supplementary Figure 21d						Supplementary Figure 21e							Supplementary Figure 21f							Supplementary Figure 21g					Supplementary Figure 21h
Raman shift (cm−1)	Intensity (counts)					Raman shift (cm−1)	Intensity (counts)						Raman shift (cm−1)	Intensity (counts)						Raman shift (cm−1)	Intensity (counts)				Raman shift (cm−1)	Intensity (counts)
	−0.6 V	−0.9 V	−1.2 V	bulk × 8			−0.6 V	−0.9 V	−1.2 V	−1.4 V	−1.6 V			−0.6 V	−0.9 V	−1.2 V	−1.4 V	−1.6 V			−1.2 V	−1.3 V	−1.4 V			−1.6 V	−1.7 V
2600	2266.1	1072.92	872.138	48.4846		2600	380.155	445.716	494.508	433.145	422.078		2600	751.889	996.147	780.47	661.962	497.848		2600	682.659	558.179	401.058		2600	1990.97	1875.56
2601.65	2251.16	1066.61	870.672	50.7822		2601.65	379.563	446.588	495.19	440.691	425.888		2601.65	740.033	998.866	789.005	654.132	489.36		2601.65	679	554.361	402.195		2601.65	1980.22	1867.83
2603.31	2245.88	1059.6	874.539	50.7741		2603.31	373.441	451.721	494.951	439.761	433.338		2603.31	742.212	995.415	802.482	646.708	482.607		2603.31	671.38	554.443	404.524		2603.31	1989.07	1869.63
2604.96	2231.49	1077.43	881.238	50.8515		2604.96	374.741	447.942	497.812	431.35	421.795		2604.96	758.814	985.891	809.516	649.204	489.109		2604.96	662.838	547.909	398.35		2604.96	1989.48	1890.64
2606.61	2205.82	1072.56	865.927	49.0119		2606.61	377.314	435.726	482.638	423.247	415.105		2606.61	750.206	995.478	793.762	651.138	480.379		2606.61	685.322	553.284	390.943		2606.61	1974.56	1857.16
2608.26	2223.36	1064.19	862.928	47.8516		2608.26	377.162	446.337	487.474	427.619	427.138		2608.26	734.079	991.579	784.234	656.01	482.023		2608.26	669.987	547.855	400.796		2608.26	1998.9	1855.82
2609.92	2210.69	1066.28	871.422	49.4908		2609.92	376.715	446.635	485.089	423.297	409.554		2609.92	741.232	998.732	775.293	656.904	484.109		2609.92	668.795	549.792	412.419		2609.92	1974.76	1854.33
2611.57	2209.87	1061.71	865.547	50.465		2611.57	372.409	445.602	493.216	422.833	413.255		2611.57	733.351	996.839	784.18	654.206	482.47		2611.57	671.062	552.262	400.36		2611.57	1980.02	1864.41
2613.22	2222.13	1066.39	866.26	49.8577		2613.22	370.524	451.111	492.098	427.571	413.395		2613.22	740.758	996.745	798.338	653.153	480.729		2613.22	676.636	554.913	404.396		2613.22	1980.04	1863.88
2614.88	2236.03	1057.82	874.296	47.3425		2614.88	374.482	456.314	488.509	428.588	422.738		2614.88	735.88	995.627	794.38	657.315	484.089		2614.88	686.384	553.97	411.884		2614.88	1993.29	1845.63
2616.53	2219.6	1042.35	880.617	48.4921		2616.53	380.562	450.674	490.545	431.137	423.866		2616.53	737.637	986.852	777.768	654.613	483.449		2616.53	679.018	549.122	408.63		2616.53	1985.6	1860.98
2618.18	2195.79	1048.55	871.692	50.1975		2618.18	385.853	445.569	489.79	431.133	417.036		2618.18	740.591	984.305	765.95	647.175	481.79		2618.18	666.131	545.144	404.272		2618.18	1978.95	1881.86
2619.83	2198.51	1075.27	855.185	48.9729		2619.83	387.979	446.953	485.12	424.328	418.01		2619.83	734.913	994.793	766.784	646.599	485.548		2619.83	664.426	542.412	406.629		2619.83	1993.63	1863.43
2621.49	2205.51	1078.24	854.651	50.3554		2621.49	383.616	438.736	493.151	424.384	422.513		2621.49	745.23	994.984	772.126	650.154	487.821		2621.49	657.053	534.076	403.679		2621.49	1977.26	1850.91
2623.14	2207.51	1051.5	843.594	48.8443		2623.14	378.006	441.873	494.986	437.689	418.04		2623.14	746.466	983.533	768.075	646.614	492.14		2623.14	657.289	525.28	406.606		2623.14	1964.5	1857.78
2624.79	2212.14	1037.91	849.419	48.9936		2624.79	382.636	435.6	476.616	437.987	411.767		2624.79	736.907	983.981	760.01	643.627	496.322		2624.79	668.042	533.644	401.229		2624.79	1962.26	1891.08
2626.45	2166.42	1051.49	865.4	50.1443		2626.45	371.677	442.485	479.409	436.713	411.643		2626.45	733.067	982.856	770.394	646.075	477.334		2626.45	670.646	534.286	411.012		2626.45	1962.02	1867.9
2628.1	2153.3	1030.56	864.351	49.0752		2628.1	380.024	439.641	492.833	420.396	412.296		2628.1	738.413	994.367	784.245	634.171	473.538		2628.1	662.822	538.359	405.873		2628.1	1950.93	1849.99
2629.75	2147.92	1032.78	853.066	48.5581		2629.75	372.689	436.704	480.6	427.005	414.781		2629.75	741.963	987.631	781.976	637.552	482.674		2629.75	651.369	534.128	402.906		2629.75	1950.27	1856.47
2631.41	2158.17	1038.55	831.288	48.7745		2631.41	376.425	438.304	475.585	423.908	414.353		2631.41	746.676	985.294	777.111	640.768	481.627		2631.41	652.797	526.775	394.814		2631.41	1957.69	1858.03
2633.06	2165.71	1039.07	836.292	50.4886		2633.06	383.274	445.99	482.239	418.995	407.79		2633.06	747.079	989.638	772.037	638.157	483.514		2633.06	655.154	526.144	396.687		2633.06	1952.68	1851.67
2634.71	2165.59	1039.45	853.833	51.6451		2634.71	382.396	445.086	485.348	424.909	402.595		2634.71	739.767	991.38	775.133	635.724	486.38		2634.71	652.808	525.188	406.26		2634.71	1940.79	1846.85
2636.36	2164.15	1036.69	845.803	50.3736		2636.36	382.833	429.194	483.922	428.452	405.605		2636.36	732.253	987.931	788.106	638.373	476.876		2636.36	652.853	520.525	403.192		2636.36	1934.28	1842.44
2638.02	2140.3	1025.12	851.335	50.1738		2638.02	381.459	428.228	487.45	423.676	408.409		2638.02	730.742	980.79	778.882	643.957	479.176		2638.02	648.168	531.989	397.513		2638.02	1912.91	1836.45
2639.67	2127.62	1017.52	843.774	48.2932		2639.67	372.899	437.808	487.762	415.025	414.171		2639.67	723.645	991.935	758.844	629.662	470.481		2639.67	653.327	521.698	400.787		2639.67	1916.88	1835.51
2641.32	2099.01	1014.08	834.486	51.2894		2641.32	370.502	437.209	478.174	427.459	418.216		2641.32	738.926	970.662	763.039	637.453	481.867		2641.32	629.507	522.447	403.633		2641.32	1902.2	1820.08
2642.98	2079.87	1024.83	834.39	49.1328		2642.98	372.004	439.395	477.779	432.65	409.171		2642.98	716.189	986.433	753.168	634.937	475.426		2642.98	634.656	510.107	392.833		2642.98	1919.69	1826.94
2644.63	2084.21	1015.98	841.477	51.6042		2644.63	364.255	430.164	479.792	422.239	408.925		2644.63	738.061	994.362	756.063	625.521	473.388		2644.63	625.596	500.812	404.62		2644.63	1910.73	1831.32
2646.28	2089.11	1016.54	836.715	49.0771		2646.28	364.712	433.846	474.799	421.017	402.743		2646.28	734.364	981.747	752.238	629.301	464.615		2646.28	641.682	504.562	397.525		2646.28	1898.88	1837.3
2647.93	2102.68	1021.21	830.901	48.155		2647.93	364.268	436.579	470.612	415.293	398.3		2647.93	727.377	979.364	759.839	629.78	468.373		2647.93	630.867	514.563	387.657		2647.93	1900.35	1829.24
2649.59	2109.17	1021.56	826.542	50.5375		2649.59	369.814	435.261	467.885	415.687	401.801		2649.59	723.815	970.864	770.632	624.502	472.032		2649.59	620.352	515.477	390.938		2649.59	1896.53	1818.01
2651.24	2107.33	1018.5	820.227	51.6681		2651.24	377.006	435.998	469.935	421.396	407.222		2651.24	723.988	961.205	767.954	632.588	468.663		2651.24	630.005	509.666	397.89		2651.24	1880.95	1819.27
2652.89	2101.36	1015.31	816.767	50.5659		2652.89	367.884	437.705	478.314	416.577	403.636		2652.89	732.969	974.256	759.322	649.423	472.295		2652.89	623.923	507.814	397.868		2652.89	1871.05	1817.21
2654.55	2059.65	1012.28	822.053	51.6211		2654.55	357.74	436.616	474.327	422.156	392.016		2654.55	724.591	961.982	757.974	632.467	470.506		2654.55	616.683	499.301	399.199		2654.55	1863.79	1787.58
2656.2	2081.09	1010.18	824.936	53.3932		2656.2	366.064	428.745	467.167	421.084	402.899		2656.2	720.513	955.581	746.401	630.717	459.92		2656.2	607.534	498.421	382.242		2656.2	1856.05	1787.05
2657.85	2074.48	992.769	805.422	50.5412		2657.85	372.218	430.847	480.527	423.336	400.197		2657.85	711.957	962.185	761.562	618.708	466.674		2657.85	621.794	509.68	388.696		2657.85	1888.63	1788.4
2659.5	2068.01	1002.5	811.24	48.1057		2659.5	367.376	432.114	469.526	409.438	397.076		2659.5	737.09	955.288	748.187	625.212	466.053		2659.5	617.543	511.335	382.901		2659.5	1896.57	1773.88
2661.16	2040.55	1015.84	821.509	52.5792		2661.16	363.877	432.456	464.342	407.526	392.693		2661.16	720.675	960.956	741.035	630.965	461.903		2661.16	609.991	505.482	387.07		2661.16	1877.53	1785
2662.81	2064.68	1004.19	823.603	53.2695		2662.81	364.17	422.287	475.036	406.131	399.738		2662.81	723.851	959.989	739.925	629.096	464.862		2662.81	617.454	495.993	385.276		2662.81	1867.99	1803.19
2664.46	2059.01	995.423	821.74	51.2269		2664.46	362.764	421.989	476.537	411.376	399.551		2664.46	730.36	961.24	739.447	620.958	475.612		2664.46	619.76	490.394	381.817		2664.46	1849.93	1805.45
2666.12	2039.55	986.955	815.51	51.326		2666.12	365.641	426.888	471.577	416.372	396.07		2666.12	733.024	960.243	748.042	618.466	477.51		2666.12	617.737	486.809	386.118		2666.12	1847.53	1797.83
2667.77	2047.93	981.504	814.854	51.5653		2667.77	370.065	427.454	474.047	416.115	400.328		2667.77	732.786	955.213	757.314	619.188	472.836		2667.77	612.985	493.188	391.623		2667.77	1867.66	1788.96
2669.42	2054.66	991.584	821.891	49.0799		2669.42	368.648	427.014	476.387	415.429	403.051		2669.42	724.612	953.393	753.08	615.6	472.594		2669.42	604.221	503.851	386.822		2669.42	1876.64	1779.67
2671.07	2032.86	989.693	809.805	50.3303		2671.07	371.747	423.826	464.386	413.039	391.553		2671.07	719.849	949.177	753.908	622.143	462.335		2671.07	608.487	481.752	380.713		2671.07	1873.68	1784.84
2672.73	2007.79	981.135	812.439	53.0796		2672.73	366.274	422.938	461.285	415.454	389.287		2672.73	728.474	948.039	754.699	628.58	468.956		2672.73	597.566	481.109	384.748		2672.73	1872.09	1812.64
2674.38	2064.68	994.98	811.386	51.5746		2674.38	362.361	424.744	451.804	420.42	394.254		2674.38	728.022	960.229	761.02	627.075	468.204		2674.38	607.348	494.502	400.55		2674.38	1876.61	1783.45
2676.03	2033.58	998.816	803.747	50.498		2676.03	369.467	425.692	467.794	415.371	395.359		2676.03	724.565	956.682	746.161	627.286	468.024		2676.03	611.555	494.308	387.306		2676.03	1875.4	1787.87
2677.69	2050.23	993.997	807.836	50.8415		2677.69	369.269	429.137	472.279	418.184	387.115		2677.69	729.717	964.131	747.605	623.141	471.303		2677.69	597.429	497.724	388.939		2677.69	1868.18	1784.13
2679.34	2040.41	998.438	806.392	52.665		2679.34	369.166	425.949	474.165	422.33	385.61		2679.34	716.071	945.022	763.596	622.832	463.786		2679.34	600.714	487.734	391.166		2679.34	1870.33	1777.12
2680.99	2028.1	994.563	800.557	54.1652		2680.99	364.772	426.209	468.182	421.933	390.158		2680.99	703.772	950.036	758.742	619.627	458.265		2680.99	597.065	485.683	380.549		2680.99	1852.83	1783.46
2682.64	2026.12	984.747	800.576	53.006		2682.64	355.877	422.939	463.72	414.253	393.088		2682.64	706.106	961.684	751.161	623.555	460.022		2682.64	592.44	488.571	380.707		2682.64	1843.22	1780.13
2684.3	2025.46	982.32	800.124	52.3037		2684.3	352.928	417.649	466.418	412.513	390.916		2684.3	711.805	966.071	749.021	623.167	465.4		2684.3	594.867	488.454	386.819		2684.3	1844.77	1779.13
2685.95	2016.56	985.153	790.851	52.7948		2685.95	359.419	417.362	469.928	419.723	389.581		2685.95	712.464	961.203	738.905	612.509	466.542		2685.95	597.306	488.827	382.8		2685.95	1843.04	1785.69
2687.6	2007.62	977.244	788.916	49.7737		2687.6	363.377	415.774	469.758	415.714	392.789		2687.6	713.571	932.133	732.35	617.874	460.349		2687.6	597.305	492.686	385.493		2687.6	1847.89	1758.53
2689.26	2035.66	961.644	808.392	51.7138		2689.26	365.518	418.075	466.901	412.977	384.204		2689.26	700.701	943.664	741.77	616.109	464.188		2689.26	592.81	497.009	381.826		2689.26	1814.36	1754.25
2690.91	2038.83	980.652	799.34	52.1663		2690.91	370.496	421.997	456.342	419.162	386.165		2690.91	718.653	938.837	728.344	604.343	465.999		2690.91	598.995	482.678	388.162		2690.91	1833.82	1759.83
2692.56	2048.19	981.723	789.677	52.0158		2692.56	357.223	411.288	465.235	401.213	384.507		2692.56	701.618	945.321	746.589	630.585	463.888		2692.56	597.19	482.516	379.567		2692.56	1824.93	1770.85
2694.21	2010.37	972.507	786.91	50.7835		2694.21	370.431	424.764	462.382	411.363	385.415		2694.21	709.7	948.974	740.796	634.279	461.639		2694.21	607.273	479.932	377.45		2694.21	1828.05	1797.68
2695.87	2013.29	975.713	786.261	52.1737		2695.87	370.008	420.396	460.663	415.601	381.722		2695.87	706.979	934.843	737.804	631.392	451.603		2695.87	591.735	478.496	388.643		2695.87	1811.19	1780
2697.52	2016.55	978.145	787.414	51.3784		2697.52	366.11	411.098	461.684	410.347	390.559		2697.52	708.43	932.326	737.437	611.356	452.198		2697.52	586.537	476.192	384.333		2697.52	1801.67	1772.02
2699.17	2021.41	973.296	782.599	52.8862		2699.17	366.169	410.603	460.467	411.252	393.033		2699.17	719.338	952.451	742.449	602.475	452.977		2699.17	591.379	473.94	373.432		2699.17	1815.81	1780.7
2700.83	2023.08	979.616	784.588	53.5429		2700.83	365.97	413.646	460.415	416.624	393.164		2700.83	717.841	958.519	747.78	611.807	452.936		2700.83	589.494	472.854	377.971		2700.83	1820.71	1775.21
2702.48	2014.65	984.152	793.615	51.8961		2702.48	364.631	412.457	459.57	414.428	394.57		2702.48	715.698	941.939	745.559	614.577	457.294		2702.48	582.088	472.667	386.554		2702.48	1805.67	1759.05
2704.13	2009.39	967.55	793.833	51.6623		2704.13	364.366	411.637	457.022	407.254	388.834		2704.13	729.3	933.449	735.393	605.185	460.912		2704.13	581.799	477.196	380.254		2704.13	1801.85	1759.38
2705.79	2020.01	972.893	792.983	49.4542		2705.79	361.381	418.567	464.663	408.044	387.474		2705.79	715.347	932.202	728.385	613.959	458.003		2705.79	584.742	486.258	381.734		2705.79	1813.02	1767.72
2707.44	2038	982.412	788.979	48.4224		2707.44	368.522	425.508	453.369	403.379	377.856		2707.44	722.264	947.612	747.343	615.099	455.224		2707.44	583.057	464.103	380.166		2707.44	1825.64	1800.66
2709.09	2031.19	988.013	795.488	49.6335		2709.09	366.554	407.494	467.447	408.526	380.429		2709.09	707.732	951.396	738.412	609.649	465.064		2709.09	590.626	479.089	377.896		2709.09	1804.9	1766.6
2710.74	2033.8	973.595	802.437	48.1948		2710.74	360.024	412.004	448.257	418.234	375.348		2710.74	714.987	934.721	723.006	612.002	446.493		2710.74	572.288	469.05	377.833		2710.74	1803.45	1762.13
2712.4	2013.45	987.635	788.157	49.8475		2712.4	364.313	412.799	464.274	404.192	372.423		2712.4	708.61	930.521	725.751	605.735	453.633		2712.4	576.696	464.763	382.98		2712.4	1791.19	1770.38
2714.05	2005.31	975.716	776.459	47.18		2714.05	364.849	423.111	460.057	396.429	386.082		2714.05	711.922	939.577	742.299	613.694	458.97		2714.05	570.325	465.518	380.83		2714.05	1787.65	1755.03
2715.7	2012.29	974.725	760.977	48.0682		2715.7	357.796	420.186	460.535	402.554	383.532		2715.7	713.354	930.766	745.989	613.465	457.729		2715.7	572.624	463.729	384.412		2715.7	1786.28	1770.36
2717.36	2013.78	966.658	764.749	47.8577		2717.36	359.723	414.808	460.135	407.154	380.766		2717.36	707.301	944.282	742.611	616.89	447.696		2717.36	578.149	462.512	379.801		2717.36	1781.96	1765.47
2719.01	2009.83	964.232	779.569	49.1886		2719.01	362.788	415.166	456.239	407.904	376.481		2719.01	701.381	952.508	735.385	616.528	445.116		2719.01	575.194	461.334	374.427		2719.01	1770.67	1746.76
2720.66	2010.8	975.723	784.099	52.8873		2720.66	359.279	419.767	452.747	407.475	369.755		2720.66	704.896	934.247	728.005	607.319	451.491		2720.66	566.634	461.586	375.367		2720.66	1764.84	1747.07
2722.31	2012.35	971.748	781.673	51.8826		2722.31	361.687	418.698	451.222	404.865	378.296		2722.31	709.996	930.411	728.254	607.438	449.713		2722.31	561.464	464.391	375.22		2722.31	1786.01	1746.57
2723.97	2008.68	962.861	777.692	48.8682		2723.97	366.833	398.448	460.527	407.473	388.043		2723.97	698.755	932.957	726.684	613.017	449.413		2723.97	560.149	459.474	384.079		2723.97	1811.71	1742.69
2725.62	2014.04	979.877	767.896	45.6824		2725.62	359.974	412.549	461.828	404.621	378.568		2725.62	701.08	936.882	724.897	608.382	455.224		2725.62	562.574	459.561	381.879		2725.62	1762.01	1762.02
2727.27	1990.23	956.059	777.605	48.1097		2727.27	375.144	426.506	441.803	404.014	379.479		2727.27	702.142	933.089	723.532	604.589	455.982		2727.27	572.435	462.595	382.486		2727.27	1795.38	1733.5
2728.93	1997.38	964.545	780.058	53.9497		2728.93	365.565	406.815	446.375	405.186	379.945		2728.93	714.919	938.783	716.976	608.504	454.072		2728.93	566.439	452.732	375.234		2728.93	1744.27	1770.05
2730.58	1980.71	959.527	770.189	47.8591		2730.58	362.465	423.822	466.755	404.132	375.061		2730.58	708.491	928.288	734.187	619.545	459.84		2730.58	559.927	442.156	377.403		2730.58	1777.08	1765.32
2732.23	1978.83	955.507	764.224	47.8289		2732.23	368.293	417.506	466.324	402.883	373.833		2732.23	704.956	916.002	734.036	612.787	456.228		2732.23	563.605	462.155	382.797		2732.23	1759.88	1764.19
2733.88	1986.59	967.494	760.65	51.0988		2733.88	360.854	410.505	463.023	403.643	374.977		2733.88	704.645	915.389	729.672	612.222	448.449		2733.88	560.573	460.044	378.534		2733.88	1769.27	1747.83
2735.54	1976.66	967.213	767.9	49.5434		2735.54	352.067	410.963	460.816	403.263	377.808		2735.54	709.652	929.38	720.939	618.361	453.477		2735.54	564.639	451.459	378.67		2735.54	1759.46	1736.15
2737.19	1957.41	960.241	768.023	48.1015		2737.19	358.842	409.981	459.127	406.287	381.681		2737.19	710.924	934.462	728.542	614.018	451.359		2737.19	563.821	447.968	386.849		2737.19	1745.48	1739.91
2738.84	1942.49	956.553	763.62	49.4267		2738.84	367.107	405.287	459.447	411.347	385.067		2738.84	715.733	921.533	738.827	597.327	442.067		2738.84	552.227	449.867	384.313		2738.84	1768.63	1747.07
2740.5	1934.63	949.47	770.153	49.7719		2740.5	359.124	404.468	458.245	408.851	379.674		2740.5	726.035	920.595	723.397	590.071	447.423		2740.5	550.179	459.467	370.847		2740.5	1793.14	1741.49
2742.15	1943	948.069	767.176	50.6937		2742.15	353.75	406.862	453.366	402.658	362.54		2742.15	714.714	945.197	718.825	604.583	452.212		2742.15	557.619	464.027	374.841		2742.15	1775.63	1730.25
2743.8	1943.24	947.243	773.344	46.1724		2743.8	360.343	397.987	462.04	409.136	370.231		2743.8	718.583	932.295	736.318	610.181	460.174		2743.8	554.958	458.543	373.336		2743.8	1760.73	1763.89
2745.45	1945.05	956.872	768.71	50.7849		2745.45	363.349	396.374	459.33	414.922	378.474		2745.45	711.71	927.199	728.507	604.122	457.111		2745.45	572.806	454.337	379.53		2745.45	1753.68	1751.73
2747.11	1908.67	932.816	758.661	46.8262		2747.11	351.016	399.724	459.025	408.527	376.342		2747.11	715.211	916.237	729.117	600.468	452.543		2747.11	556.972	454.642	381.966		2747.11	1755.05	1716.1
2748.76	1921.6	950.957	752.104	51.1117		2748.76	356.708	405.031	456.485	415.966	380.359		2748.76	717.596	917.989	742.163	588.987	456.499		2748.76	562.375	449.636	383.983		2748.76	1751.95	1731.05
2750.41	1921.28	937.524	753.885	50.1186		2750.41	352.481	411.393	448.6	405.083	374.268		2750.41	709.095	930.667	737.517	594.986	462.852		2750.41	554.636	453.558	380.57		2750.41	1759.86	1767.36
2752.07	1929.28	931.056	753.056	49.9443		2752.07	354.332	408.613	448.61	399.889	369.556		2752.07	707.389	921.226	732.501	603.332	460.557		2752.07	552.889	439.394	375.223		2752.07	1743.56	1754.95
2753.72	1926.57	936.474	748.779	48.9084		2753.72	358.006	408.463	449.446	400.592	369.398		2753.72	708.29	898.433	721.682	596.004	456.951		2753.72	550.79	434.016	384.878		2753.72	1735.84	1749.04
2755.37	1909.36	932.658	750.379	49.7338		2755.37	358.177	402.9	452.222	406.536	370.662		2755.37	710.647	897.401	723.998	596.675	448.072		2755.37	548.998	434.347	378.472		2755.37	1732.13	1737.56
2757.02	1901.06	922.79	749.508	49.6535		2757.02	357.684	394.299	456.086	409.478	377.8		2757.02	705.789	905.5	730.529	600.798	440.509		2757.02	545.816	436.8	371.95		2757.02	1743.28	1728.1
2758.68	1914.7	920.659	742.984	48.2478		2758.68	356.117	395.426	456.624	405.086	378.653		2758.68	700.495	904.379	723.516	596.899	445.503		2758.68	537.908	441.686	381.729		2758.68	1751.58	1734.95
2760.33	1922.54	923.622	742.848	50.2311		2760.33	351.275	399.384	452.609	400.974	363.718		2760.33	707.328	909.277	720.103	598.866	455.074		2760.33	531.54	439.679	376.333		2760.33	1714.79	1730.48
2761.98	1896.53	928.903	741.428	48.542		2761.98	353.215	390.884	446.135	398.176	373.777		2761.98	698.481	907.078	725.676	594.884	454.79		2761.98	533.989	439.084	376.438		2761.98	1703.41	1733.04
2763.64	1906.25	918.729	758.433	49.7752		2763.64	355.998	387.908	458.754	408.072	374.889		2763.64	704.884	907.681	710.089	606.375	448.479		2763.64	545.813	441.382	376.397		2763.64	1734.79	1738.02
2765.29	1913.57	921.63	751.257	51.1494		2765.29	353.86	403.635	438.752	396.315	358.704		2765.29	707.632	909.971	728.107	600.573	439.776		2765.29	537.11	441.992	368.763		2765.29	1717.39	1729.77
2766.94	1909.29	934.333	742.722	50.7143		2766.94	361.373	396.445	444.984	394.357	365.889		2766.94	689.421	905.476	735.571	593.413	455.047		2766.94	549.365	449.087	380.579		2766.94	1719.88	1717.15
2768.59	1903.63	905.962	742.655	50.3929		2768.59	353.269	401.005	449.91	405.391	369.268		2768.59	705.569	919.647	729.215	602.386	456.393		2768.59	540.811	439.704	369.377		2768.59	1722.9	1726.1
2770.25	1906.31	894.948	746.032	49.9643		2770.25	359.084	413.362	445.543	401.313	359.622		2770.25	719.588	915.452	721.023	605.607	453.75		2770.25	546.171	436.516	370.234		2770.25	1709.11	1720.46
2771.9	1889.87	906.982	753.5	48.9598		2771.9	357.684	408.489	443.667	392.667	359.276		2771.9	704.496	896.564	721.178	603.052	443.443		2771.9	545.23	431.144	377.287		2771.9	1700.18	1706.86
2773.55	1875.83	921.321	753.208	47.1645		2773.55	353.401	406.791	452.538	399.064	368.632		2773.55	702.298	892.961	732.039	597.207	446.608		2773.55	527.689	434.128	373.751		2773.55	1698.26	1699.74
2775.21	1890.62	922.013	752.215	47.8812		2775.21	351.833	402.958	453.615	406.987	369.19		2775.21	709.551	899.769	725.287	591.224	452.34		2775.21	524.818	438.333	366.057		2775.21	1700.54	1717.04
2776.86	1908.04	924.572	746.459	50.0063		2776.86	351.562	397.55	447.358	406.58	366.958		2776.86	706.072	902.932	714.026	594.04	449.622		2776.86	535.97	433.85	369.145		2776.86	1708.61	1733.45
2778.51	1899.16	926.163	737.453	50.8256		2778.51	353.663	394.492	447.752	403.535	368.624		2778.51	702.899	905.981	720.566	591.969	446.764		2778.51	539.756	428.473	373.872		2778.51	1712.5	1728.63
2780.17	1887.78	911.717	742.313	50.9718		2780.17	361.271	386.15	449.391	400.866	364.698		2780.17	710.692	911.972	727.588	577.082	447.756		2780.17	537.523	429.168	369.729		2780.17	1701.74	1726.91
2781.82	1900.93	928.942	744.887	49.063		2781.82	365.211	387.896	447.797	400.594	370.757		2781.82	710.694	908.928	735.788	597.284	447.568		2781.82	525.775	424.46	380.36		2781.82	1696.66	1724.19
2783.47	1932.32	944.838	744.965	47.7206		2783.47	347.268	386.513	449.616	393.562	368.624		2783.47	724.515	901.518	729.044	596.059	450.352		2783.47	531.702	425.85	370.665		2783.47	1692.01	1708.78
2785.12	1901.84	943.001	742.667	48.3331		2785.12	355.997	386.667	452.832	396.166	358.67		2785.12	703.84	899.834	733.332	594.834	448.667		2785.12	533.999	414.67	376.332		2785.12	1678.84	1708.17
2786.78	1901.99	936.568	729.191	49.7116		2786.78	351.865	392.333	450.843	381.772	356.676		2786.78	716.391	901.671	716.795	580.898	449.126		2786.78	528.64	435.34	365.154		2786.78	1674.24	1687.03
2788.43	1938.32	927.898	726.044	50.5318		2788.43	358.624	391.436	444.38	398.241	362.088		2788.43	699.759	906.164	720.921	586.651	452.24		2788.43	525.512	423.756	368.358		2788.43	1671.46	1724
2790.08	1927.27	902.591	727.308	52.4347		2790.08	359.369	392.303	444.303	393.71	363.419		2790.08	706.815	893.992	718.59	579.791	445.508		2790.08	526.515	420.661	367.02		2790.08	1670.49	1725.69
2791.74	1936.52	919.279	734.044	50.0639		2791.74	353.972	394.022	448.732	393.312	367.227		2791.74	713.442	893.334	727.55	579.538	446.667		2791.74	529.823	423.323	371.302		2791.74	1672.14	1715.48
2793.39	1934.01	921.87	736.9	50.559		2793.39	356.081	392.376	449.372	391.246	364.518		2793.39	714.203	903.167	718.688	582.559	445.943		2793.39	507.861	428.75	370.081		2793.39	1670.61	1700.74
2795.04	1940.45	927.916	743.738	48.9852		2795.04	365.64	393.164	446.688	389.512	366.333		2795.04	706.072	909.702	712.78	593.327	442.693		2795.04	507.098	427.875	370.86		2795.04	1678.23	1704.46
2796.69	1956.23	926.526	738.988	49.8405		2796.69	367.648	390.876	444.415	389.176	363.819		2796.69	702.288	906.137	718.975	595.81	442.92		2796.69	520.562	420.189	370.765		2796.69	1674.05	1712.91
2798.35	1963.52	910.812	725.086	52.9557		2798.35	361.781	389	444.206	390.669	356.151		2798.35	708.596	904.287	725.875	589.284	447.024		2798.35	520.24	413.109	367.193		2798.35	1666.41	1700.6
2800	1971.51	915.082	732.15	51.2018		2800	359.237	394.383	445.12	394.88	402.807		2800	712.52	910.07	726.275	590.716	451.69		2800	518.702	414.638	365.494		2800	1676.95	1689.54
2801.65	1980.74	923.968	743.081	52.7643		2801.65	357.616	391.003	442.711	396.65	538.889		2801.65	710.879	904.578	717.129	587.673	452.642		2801.65	515.586	427.013	360.981		2801.65	1664.61	1704.17
2803.31	1984.4	925.611	724.143	51.6688		2803.31	363.506	390.688	434.119	400.76	623.619		2803.31	704.187	897.394	726.633	591.259	443.119		2803.31	521.542	432.004	367.759		2803.31	1669.18	1693.67
2804.96	2005.53	933.523	736.287	50.3649		2804.96	359.459	379.27	436.973	384.245	581.967		2804.96	715.371	909.471	711.593	597.623	446.333		2804.96	510.015	429.239	373.898		2804.96	1683.15	1702.77
2806.61	2040.26	933.984	721.688	47.5989		2806.61	348.395	384.802	429.597	396.077	366.373		2806.61	699.082	905.476	723.733	593.32	446.333		2806.61	510.322	420.48	364.985		2806.61	1652.11	1694.62
2808.26	2030.83	926.738	738.654	48.6856		2808.26	362.375	398.041	449.636	392.499	378.673		2808.26	716.135	890.218	711.57	598.946	446.63		2808.26	518.484	417.499	375.04		2808.26	1655.74	1691.96
2809.92	2031.39	924.886	733.66	47.3446		2809.92	365.791	392.087	443.234	393.489	365.331		2809.92	714.544	914.59	716.497	590.193	444.23		2809.92	512.327	421.768	373.762		2809.92	1624.93	1682.33
2811.57	2048	933.729	727.714	49.3268		2811.57	363.84	381.639	440.432	394.323	368.28		2811.57	717.096	909.033	712.367	586.653	437.911		2811.57	516.912	420.996	374.146		2811.57	1636.89	1688.74
2813.22	2059.86	943.029	731.099	50.8243		2813.22	358.287	383.542	441.811	395.706	363.542		2813.22	706.824	894.311	711.539	596.909	445.37		2813.22	520.372	420.005	372.527		2813.22	1639.34	1683.83
2814.88	2070.84	932.616	733.086	52.0378		2814.88	356.608	381.908	439.86	395.656	356.058		2814.88	696.768	894.06	713.231	598.822	442.687		2814.88	510.256	419.543	362.982		2814.88	1630.71	1675.5
2816.53	2095.41	927.12	731.574	52.5826		2816.53	361.37	387.071	437.245	398.949	357.957		2816.53	698.709	904.054	711.478	592.972	442.547		2816.53	505.61	412.44	363.894		2816.53	1633.65	1681.07
2818.18	2118.85	940.112	733.283	50.5731		2818.18	370.924	393.525	443.447	396.886	357.219		2818.18	702.572	910.952	709.928	593.33	442.766		2818.18	505.312	408.165	366.48		2818.18	1635.5	1690.93
2819.83	2132.43	943.268	728.963	49.2319		2819.83	373.943	388.752	450.036	387.935	352.689		2819.83	702.272	907.952	708.116	598.645	438.053		2819.83	503.239	412.204	363.307		2819.83	1626.58	1685.68
2821.49	2150.65	929.294	718.538	51.0859		2821.49	362.486	383.908	443.199	388.059	353.79		2821.49	703.908	899.672	707.883	593.438	440.131		2821.49	505.136	410.095	368.075		2821.49	1623.94	1673.93
2823.14	2165.4	936.205	728.029	49.4654		2823.14	357.377	385.137	437.033	392.195	346.605		2823.14	706.473	897.767	720.864	580.242	436.87		2823.14	499.436	403.806	370.105		2823.14	1626.94	1681.24
2824.79	2170.19	946.525	720.376	47.8765		2824.79	372.888	391.313	436.5	385.15	355.251		2824.79	717.103	899.377	715.853	593.163	441.625		2824.79	503.626	414.062	376.868		2824.79	1635.48	1692.64
2826.45	2170.88	957.384	721.7	51.6834		2826.45	354.424	393.116	436.508	396.11	356.983		2826.45	713.242	903.543	712.776	584.31	440.707		2826.45	506.825	411.498	361.034		2826.45	1631.98	1671.79
2828.1	2202.48	961.392	719.233	51.9917		2828.1	349.953	386.024	436.663	407.364	356.675		2828.1	714.629	910.48	717.863	593.097	429.144		2828.1	506.671	399.164	364.734		2828.1	1634.6	1655.6
2829.75	2207.99	953.392	715.112	52.1502		2829.75	366.801	380.728	440.421	398.357	361.321		2829.75	712.865	898.354	716.649	593.634	437.843		2829.75	506.216	401.987	359.428		2829.75	1613.34	1680.09
2831.41	2197.34	950.985	744.003	52.8553		2831.41	367.565	387.466	429.126	387.968	353.156		2831.41	713.768	908.018	718.29	586.367	429.33		2831.41	498.178	404.675	364.342		2831.41	1624.08	1684.21
2833.06	2198.89	958.689	734.122	49.1142		2833.06	370.968	394.014	442.335	393.019	353.966		2833.06	713.875	908.955	711.271	583.831	446.762		2833.06	510.288	405.668	370.138		2833.06	1618.18	1668.46
2834.71	2213.06	971.849	724.197	48.5118		2834.71	367.418	393.292	441.394	389.001	352.459		2834.71	704.901	891.426	710.19	590.058	445.704		2834.71	513.137	408.095	365.222		2834.71	1612.05	1678.77
2836.36	2225.62	980.26	725.83	47.1197		2836.36	364.159	389.243	435.678	385.194	347.906		2836.36	710.142	908.634	710.329	591.755	438.941		2836.36	505.076	412.493	364.082		2836.36	1612.42	1680.02
2838.02	2231.69	990.379	718.33	47.7705		2838.02	368.9	395.212	437.551	387.234	351.155		2838.02	713.766	912.507	712.833	592.073	430.725		2838.02	500.953	413.693	369.406		2838.02	1615.08	1671.49
2839.67	2259.06	996.341	715.454	49.5623		2839.67	375.728	395.449	430.452	384.92	354.55		2839.67	713.637	906.066	717.776	592.861	427.547		2839.67	502.95	407.948	368.649		2839.67	1597.25	1657.58
2841.32	2304.84	993.048	728.92	50.2827		2841.32	376.112	391.352	426.128	383.673	352.384		2841.32	721.239	904.476	719.318	594.362	433.056		2841.32	509.161	408.073	365.94		2841.32	1579.87	1650.84
2842.98	2337.2	1005.61	736.979	51.4688		2842.98	370.229	396.719	440.24	387.937	349.739		2842.98	724.854	897.948	715.552	596.812	437.719		2842.98	514.354	417.865	372.542		2842.98	1600.41	1653.36
2844.63	2369.76	1045.83	732.527	51.8993		2844.63	368.905	394.64	445.496	386.151	348.463		2844.63	713.959	907.752	712.24	591.182	438.794		2844.63	513.764	418.106	377.539		2844.63	1616	1640.21
2846.28	2430.37	1068.05	737.502	49.86		2846.28	382.469	393.276	449.926	396.019	358.897		2846.28	711.591	905.901	713.756	580.751	443.149		2846.28	524.827	417.481	373.8		2846.28	1580.14	1641.59
2847.93	2498.5	1097.31	755.185	49.5837		2847.93	380.635	392.985	438.69	389.371	362.547		2847.93	716.648	912.143	717.372	597.136	448.111		2847.93	520.667	423.183	370.558		2847.93	1580.3	1665.21
2849.59	2563.62	1098.56	743.426	53.4516		2849.59	380.313	400.243	445.465	380.583	347.341		2849.59	720.949	898.035	716.102	576.565	433.665		2849.59	520.376	423.305	372.719		2849.59	1583.23	1658.14
2851.24	2600.13	1094.54	766.17	51.595		2851.24	379.54	383.998	456.914	390.176	347.651		2851.24	712.594	905.771	713.627	579.04	440.009		2851.24	509.236	422.222	374.73		2851.24	1585.55	1669.74
2852.89	2602.59	1116.23	764.983	49.443		2852.89	370.537	393.305	442.367	391.989	341.79		2852.89	720.101	912.338	709.533	588.129	437.395		2852.89	510.577	417.759	368.956		2852.89	1573.77	1659.9
2854.55	2574.57	1117.55	772.771	52.8136		2854.55	378.518	390.75	435.606	392.302	342.351		2854.55	719.681	908.034	725.479	595.141	437.81		2854.55	523.395	417.707	385.861		2854.55	1574.6	1664.04
2856.2	2546.79	1109.4	758.513	50.0906		2856.2	376.351	395.259	450.53	375.563	349.202		2856.2	729.075	908.19	724.524	591.321	441.576		2856.2	534.472	410.928	378.532		2856.2	1589.72	1676.55
2857.85	2544.13	1101.2	761.757	50.6181		2857.85	365.798	385.566	446.685	380.71	354.066		2857.85	727.146	896.285	709.782	587.381	439.822		2857.85	522.944	419.432	378.069		2857.85	1593.27	1659.64
2859.5	2519.14	1110.88	767.864	52.8979		2859.5	374.114	384.526	442.599	377.979	352.038		2859.5	725.199	902.848	715.815	585.634	442.128		2859.5	515.534	415.048	373.543		2859.5	1575.23	1641.74
2861.16	2489.99	1097.92	764.68	53.657		2861.16	373.585	389.077	440.002	381.317	348.07		2861.16	722.316	912.92	727.253	577.937	439.112		2861.16	517.802	409.911	373.742		2861.16	1576.8	1639.4
2862.81	2462.96	1084.97	755.782	51.8164		2862.81	369.403	393.854	441.542	384.422	347.265		2862.81	710.992	907.905	724.107	581.143	428.427		2862.81	514.643	409.866	381.493		2862.81	1566.23	1630.97
2864.46	2431.91	1091.48	744.18	49.1185		2864.46	367.437	390.007	442.341	377.404	348.297		2864.46	703.441	901.893	711.318	585.352	424.786		2864.46	506.644	408.463	381.126		2864.46	1543.18	1620.31
2866.12	2415.76	1083.77	737.311	48.8551		2866.12	362.618	380.6	434.497	379.015	347.805		2866.12	703.473	900.485	707.191	571.708	431.377		2866.12	502.557	411.339	371.576		2866.12	1545.23	1628.48
2867.77	2417.25	1073.06	744.141	51.2116		2867.77	373.161	385.867	432.463	385.7	343.902		2867.77	699.228	891.621	710.665	570.105	436.719		2867.77	501.219	412.641	364.44		2867.77	1534.26	1639.55
2869.42	2417.23	1082.11	747.734	52.6505		2869.42	369.953	381.269	433.096	379.657	337.307		2869.42	708.346	889.256	695.428	582.296	440.584		2869.42	505.724	399.941	357.162		2869.42	1528.94	1638.69
2871.07	2410.99	1069.91	730.378	51.4911		2871.07	368.525	379.787	426.588	372.87	339.444		2871.07	705.52	886.988	718.389	587.541	434.183		2871.07	501.802	401.357	365.942		2871.07	1563.43	1623.74
2872.73	2425.21	1064	743.965	48.8793		2872.73	365.01	393.008	436.456	378.571	334.201		2872.73	700.423	879.242	687.112	577.117	428.086		2872.73	493.274	402.979	370.621		2872.73	1527.77	1627.88
2874.38	2453.16	1064	750.021	49.8109		2874.38	368.581	379.655	438.94	383.384	341.654		2874.38	698.871	907.813	726.552	569.353	433.21		2874.38	508.956	405.929	369.689		2874.38	1550.13	1622.14
2876.03	2411.37	1084.47	746.224	52.108		2876.03	371.245	386.916	419.438	380.619	342.44		2876.03	695.497	905.315	713.397	577.81	438.793		2876.03	499.173	397.811	358.9		2876.03	1523.98	1624.12
2877.69	2391.3	1080.74	748.922	52.7546		2877.69	361.952	386.684	440.528	384.265	348.117		2877.69	713.561	895.873	722.25	574.735	429.925		2877.69	500.132	407.952	372.577		2877.69	1532.01	1615.49
2879.34	2380.45	1066.75	750.662	51.8001		2879.34	361.071	389.987	431.013	382.804	345.938		2879.34	717	880.088	720.292	560.697	432.171		2879.34	495.463	395.405	365.13		2879.34	1528.7	1624.81
2880.99	2379.46	1054.74	726.222	49.0222		2880.99	357.322	384.864	429.95	386.178	341.342		2880.99	720.304	903.728	711.615	575.712	434.395		2880.99	492.702	394.47	367.24		2880.99	1519.38	1617.38
2882.64	2404.9	1069.61	722.948	52.7029		2882.64	367.21	383.616	426.036	382.489	347.422		2882.64	725.301	910.036	718.868	583.286	434.833		2882.64	496.228	394.978	361.531		2882.64	1524.4	1610.76
2884.3	2400.35	1078.49	735.069	51.79		2884.3	365.527	374.278	430.541	375.095	342.09		2884.3	713.926	893.281	718.825	581.634	430.428		2884.3	498.692	392.872	362.625		2884.3	1531.68	1627.22
2885.95	2387.17	1076.31	736.678	51.7073		2885.95	359.077	371.491	437.44	378.016	332.121		2885.95	704.339	881.137	720.005	584.057	428.776		2885.95	499.172	398.865	369.038		2885.95	1524.35	1632.63
2887.6	2372.71	1074.06	734.912	54.0193		2887.6	358.888	378.432	433.454	387.832	333.239		2887.6	705.919	886.776	716.27	582.489	425.175		2887.6	495.005	400.233	372.881		2887.6	1527.86	1622.29
2889.26	2362.49	1066.08	739.985	52.83		2889.26	361.111	379.368	428.736	391.914	339.107		2889.26	706.873	890.837	705.398	577.985	426.254		2889.26	493.848	394.672	371.196		2889.26	1534.64	1618.48
2890.91	2358.93	1058.69	741.448	50.494		2890.91	360.556	377.075	432.736	387.769	339.89		2890.91	706.403	888.054	705.971	574.325	435.78		2890.91	498.022	398.771	369.306		2890.91	1515.27	1622.56
2892.56	2318.68	1064.99	739.839	49.8584		2892.56	353.475	378.975	434.204	380.638	336.695		2892.56	703.497	897.249	705.739	561.871	429.041		2892.56	488.051	402.252	376.129		2892.56	1503.54	1620.81
2894.21	2319.75	1062.8	744.118	52.4099		2894.21	359.032	375.372	435.224	378.65	332.197		2894.21	692.74	884.167	702.543	570.368	430.278		2894.21	482.494	402.24	368.323		2894.21	1496.12	1587.35
2895.87	2331	1072.88	738.199	51.7693		2895.87	365.846	371.654	434.558	379.968	332.583		2895.87	702.34	885.82	683.25	575.699	434.622		2895.87	493.641	401.66	365.942		2895.87	1490.66	1601.02
2897.52	2327.52	1064.28	739.883	49.916		2897.52	364.272	376.053	416.295	384.388	334.433		2897.52	703.096	898.458	708.444	575.591	429.595		2897.52	492.133	389.069	365.282		2897.52	1498.4	1633.69
2899.17	2334.07	1063.35	719.14	48.3564		2899.17	356.942	364.668	424.873	376.122	333.185		2899.17	692.49	897.678	713.591	592.746	437.549		2899.17	491.509	393.435	361.227		2899.17	1524.45	1597.04
2900.83	2355.07	1066.41	721.6	51.561		2900.83	364.365	371.109	427.459	368.315	332.552		2900.83	712.16	890.443	700.756	575.94	433.978		2900.83	470.29	398.418	361.013		2900.83	1503.16	1600.96
2902.48	2306.62	1065.38	735.853	53.1208		2902.48	361.281	381.823	424.09	374.962	326.206		2902.48	699.242	888.26	707.535	580.222	439.103		2902.48	484.379	397.117	361		2902.48	1497.76	1605.2
2904.13	2324.16	1058.54	721.211	51.8762		2904.13	357.487	385.884	421.513	374.312	328.346		2904.13	707.431	867.997	710.953	582.756	429.668		2904.13	483.291	394.714	363.119		2904.13	1514.25	1617.89
2905.79	2347.89	1065.61	729.992	49.7942		2905.79	361.418	368.346	430.382	377.245	339.523		2905.79	706.024	874.896	695.417	579.39	434.189		2905.79	486.232	395.994	366.103		2905.79	1505.51	1611.01
2907.44	2342.37	1065.72	723.369	50.9476		2907.44	354.485	365.451	431.83	370.041	334.763		2907.44	718.525	881.337	701.41	572.546	431.045		2907.44	479.43	385.091	368.447		2907.44	1508.01	1600.54
2909.09	2316.13	1050.15	716.154	51.9342		2909.09	346.234	371.367	433.254	368.657	329.29		2909.09	723.685	888.081	703.501	580.019	433.007		2909.09	481.888	383.871	368.259		2909.09	1494.83	1595.55
2910.74	2287.1	1048.87	711.641	52.452		2910.74	341.858	377.345	429.68	373.303	332.207		2910.74	714.454	888.85	698.649	582.508	430.38		2910.74	481.285	395.693	365.135		2910.74	1483.47	1596.13
2912.4	2295.12	1051.42	716.828	51.6331		2912.4	341.854	377.286	432.375	375.747	333.893		2912.4	713.748	885.933	695.867	568.678	425.1		2912.4	483.408	394.285	363.96		2912.4	1489.33	1599.82
2914.05	2320.12	1049.65	721.556	50.0546		2914.05	345.103	373.958	430.524	376.809	333.239		2914.05	720.055	893.792	702.595	569.693	426.827		2914.05	488.843	389.335	365.139		2914.05	1499.76	1600.8
2915.7	2296.49	1043.19	713.163	49.904		2915.7	352.08	368.683	420.715	375.675	335.924		2915.7	714.742	896.018	714.769	577.885	433.512		2915.7	487.415	391.205	370.851		2915.7	1492.66	1592.02
2917.36	2261.47	1028.65	710.832	50.4803		2917.36	356.208	361.822	425.07	370.187	339.088		2917.36	703.678	878.824	714.776	562.98	435.316		2917.36	482.434	385.332	375.689		2917.36	1473.27	1585
2919.01	2285.05	1039.69	717.841	51.1046		2919.01	344.725	365.76	420.756	371.166	339.88		2919.01	699.624	882.728	707.872	571.224	424.829		2919.01	469.907	389.395	363.101		2919.01	1474.75	1592.54
2920.66	2260.67	1046.12	720.91	51.4571		2920.66	342.081	363.753	421.1	380.109	334.633		2920.66	705.133	896.476	706.743	587.095	428.838		2920.66	474.6	384.429	362.105		2920.66	1462.85	1585.89
2922.31	2245.77	1045.77	718.801	49.4963		2922.31	341.354	372.71	423.337	370.94	320.622		2922.31	714.238	886.966	701.33	571.657	429.575		2922.31	478.826	391.573	361.129		2922.31	1493.08	1622.18
2923.97	2203.76	1031.58	712.565	54.7003		2923.97	340.106	364.307	418.391	377.242	332.816		2923.97	717.242	882.858	706.317	585.36	428.359		2923.97	488.618	393.392	362.225		2923.97	1482.18	1601.96
2925.62	2205.48	1026.89	726.345	52.1948		2925.62	364.064	376.364	425.751	378.651	341.898		2925.62	712.388	886.459	699.741	567.039	419.434		2925.62	472.02	391.356	363.321		2925.62	1466.67	1623.1
2927.27	2165.39	1037.52	722.164	51.5472		2927.27	351.789	368.911	416.386	372.317	328.371		2927.27	700.408	875.969	715.773	566.678	429.71		2927.27	481.59	390.404	367.825		2927.27	1471.46	1590.04
2928.93	2152.05	1021.96	699.085	51.7898		2928.93	351.413	365.001	421.028	370.384	333.564		2928.93	700.804	882.122	719.898	574.926	431.659		2928.93	465.67	397.868	356.72		2928.93	1462.56	1572.29
2930.58	2137.01	1017.75	716.583	55.072		2930.58	350.016	360.587	424.667	367.873	329.237		2930.58	703.294	891.533	725.866	572.928	425.761		2930.58	474.637	386.99	366.065		2930.58	1454.82	1568.79
2932.23	2119.45	1012.21	711.873	53.0826		2932.23	343.04	361.292	416.581	361.832	330.876		2932.23	700.457	902.627	719.165	570.166	415.206		2932.23	482.085	392.669	370.667		2932.23	1442.58	1592.38
2933.88	2087.83	1024.9	707.285	51.5908		2933.88	342.906	356.535	420.923	374.742	333.906		2933.88	714.536	901.52	709.014	558.098	429.097		2933.88	475.835	385.825	365.344		2933.88	1457.31	1606.78
2935.54	2066.88	1017.74	714.252	51.4387		2935.54	343.201	363.016	419.531	380.385	335.149		2935.54	710.693	891.239	702.506	567.96	430.451		2935.54	476.337	378.445	367.197		2935.54	1452.44	1599.87
2937.19	2048.1	997.315	713.506	51.3089		2937.19	340.54	360.235	423.427	381.076	329.982		2937.19	707.749	893.118	704.489	577.049	421.291		2937.19	474.844	382.018	366.68		2937.19	1429.83	1585.57
2938.84	2019.29	989.716	706.492	51.7673		2938.84	339.52	363.343	418.723	374.535	327.545		2938.84	700.813	890.186	703.815	572.7	423.173		2938.84	477.32	385.571	360.3		2938.84	1437.12	1595.38
2940.5	2000.98	986.996	708.142	52.7138		2940.5	337.275	367.876	413.472	369.859	329.685		2940.5	694.131	885.635	705.523	564.757	425.789		2940.5	480.735	388.287	360.229		2940.5	1457.47	1603.67
2942.15	1978.64	973.994	704.632	53.5653		2942.15	330.312	367.352	419.528	375.191	329.902		2942.15	701.251	884.583	710.969	567.608	422.964		2942.15	465.945	390.671	362.474		2942.15	1457.35	1600.98
2943.8	1934.41	961.769	691.568	54.7915		2943.8	325.625	367.816	415.187	374.74	331.329		2943.8	711.291	880.109	708.065	577.595	425.7		2943.8	454.623	384.747	357.746		2943.8	1450.07	1604.84
2945.45	1901.47	951.273	688.983	55.0084		2945.45	325.511	352.486	402.05	365.131	333.519		2945.45	715.822	881.67	703.292	573.947	426.967		2945.45	469.058	377.356	356.7		2945.45	1447.94	1592.29
2947.11	1863.53	928.55	679.403	53.2535		2947.11	325.482	345.762	404.611	364.53	328.156		2947.11	710.945	878.301	703.12	571.385	422.968		2947.11	464.1	375.422	359.342		2947.11	1445.06	1581.49
2948.76	1818.45	932.408	679.402	54.1993		2948.76	334.777	356.598	417.411	372.615	327.58		2948.76	706.967	888.87	708.216	579.298	424.451		2948.76	459.744	365.223	355.16		2948.76	1427.86	1582.63
2950.41	1798.79	917.478	685.798	46.8028		2950.41	323.263	352.054	425.316	365.196	317.473		2950.41	705.597	864.891	705.177	567.151	425.413		2950.41	465.928	358.997	361.134		2950.41	1445.05	1616.94
2952.07	1780.7	899.73	700.488	51.9634		2952.07	312.52	350.879	425.283	372.915	325.055		2952.07	709.158	881.566	699.252	569.63	415.946		2952.07	454.243	384.107	350.863		2952.07	1436.78	1597.93
2953.72	1770	892.334	686.169	54.1664		2953.72	318.499	346.001	404.669	365.834	323.167		2953.72	711.833	888.332	709.165	569	423.499		2953.72	466.832	363.336	359.832		2953.72	1424.67	1596.83
2955.37	1718.56	889.502	685.38	53.852		2955.37	322.747	346.944	417.251	367.878	327.414		2955.37	705.541	877.322	704.919	558.146	422.556		2955.37	455.979	371.356	360.62		2955.37	1433.63	1563.48
2957.02	1728.08	899.102	683.113	51.0211		2957.02	326.108	355.437	416.372	359.563	319.526		2957.02	698.21	880.663	703.631	578.222	432.713		2957.02	454.889	369.761	351.638		2957.02	1440.68	1592.14
2958.68	1690.67	888.816	683.111	49.8341		2958.68	317.203	350.672	409.645	370.433	325.993		2958.68	711.903	872.008	719.041	568.206	434.416		2958.68	456.082	370.055	360.907		2958.68	1436.64	1578.38
2960.33	1721.17	887.148	656.742	54.3298		2960.33	313.52	346.262	414.292	373.611	327.111		2960.33	709.911	873.794	714.265	558.413	419.086		2960.33	445.841	366.799	362.482		2960.33	1425.05	1577.68
2961.98	1684.63	863.744	666.738	53.741		2961.98	314.204	346.778	413.473	372.389	328.204		2961.98	723.304	873.509	718.62	563.434	413.343		2961.98	463.414	367.518	354.27		2961.98	1388.78	1593.18
2963.64	1646.54	852.887	672.388	55.669		2963.64	312.665	345.22	413.056	365.272	324.218		2963.64	710.65	866.995	714.383	566.278	417.838		2963.64	452.984	358.047	349.276		2963.64	1406.81	1587.6
2965.29	1618.89	848.322	667.644	53.9349		2965.29	315.549	338.854	415.479	364.146	327.517		2965.29	700.887	858.891	704.052	573.077	418.494		2965.29	450.985	364.034	357.937		2965.29	1440.25	1579.14
2966.94	1627.23	850.378	669.378	53.0246		2966.94	310.455	344.442	413.387	363.823	325.132		2966.94	697.24	863.584	701.064	574.259	417.333		2966.94	450.377	362.71	358.597		2966.94	1425.96	1584.97
2968.59	1625.17	843.402	660.888	53.0762		2968.59	307.36	343.34	408.059	363.846	327.146		2968.59	705.939	873.955	698.045	576.208	422.044		2968.59	443.978	364.158	358.203		2968.59	1418.28	1576.03
2970.25	1596.73	839.704	654.502	51.2813		2970.25	307.311	339.617	406.176	361.485	326.152		2970.25	709.936	880.63	702.116	575.916	423.36		2970.25	443.395	367.717	362.451		2970.25	1422.1	1566.82
2971.9	1581.08	841.505	666.764	51.06		2971.9	305.556	341.057	407.398	362.101	319.849		2971.9	702.857	878.202	701.002	573.381	417.015		2971.9	448.283	362.898	361.476		2971.9	1409.22	1575.09
2973.55	1569.15	831.478	665.454	54.3314		2973.55	311.209	333.496	405.359	371.556	320.722		2973.55	707.75	870.241	694.839	579.894	417.863		2973.55	447.506	359.309	359.511		2973.55	1409.98	1575.89
2975.21	1618.99	824.39	648.13	57.1116		2975.21	314.621	334.515	404.411	371.338	314.701		2975.21	703.152	869.246	710.027	575.927	419.613		2975.21	437.029	353.955	360.701		2975.21	1424.08	1571.86
2976.86	1733.06	816.928	653.295	55.8091		2976.86	311.137	344.984	412.863	362.754	313.537		2976.86	685.284	860.949	697.38	559.963	406.13		2976.86	436.295	362.757	358.345		2976.86	1427.02	1560.08
2978.51	1565.7	837.288	655.709	55.3171		2978.51	317.819	341.32	407.981	362.655	309.197		2978.51	701.052	852.215	697.121	565.015	415.115		2978.51	441.097	369.788	350.073		2978.51	1395.48	1537.25
2980.17	1511.95	831.621	653.894	57.6084		2980.17	313.337	332.321	407.569	361.569	324.734		2980.17	696.189	857.928	709.534	555.324	419.263		2980.17	441.544	366.6	364.062		2980.17	1404.26	1572.13
2981.82	1475.6	814.158	646.103	54.0273		2981.82	303.544	332.312	409.73	351.203	324.976		2981.82	697.67	852.268	711.324	572.214	415.018		2981.82	453.979	365.035	357.441		2981.82	1391.27	1591.73
2983.47	1481.45	802.6	650.662	54.2936		2983.47	302.534	344.779	404.65	362.62	323.017		2983.47	712.364	866.892	716.153	568.901	420.858		2983.47	433.241	352.467	351.296		2983.47	1396.85	1584.59
2985.12	1453.46	795.167	639.909	53.0284		2985.12	314.237	332.444	398.798	355.82	328.868		2985.12	702.717	879.386	694.487	565.738	421.649		2985.12	435.613	356.737	355.408		2985.12	1418.51	1571.46
2986.78	1451.29	809.682	656.512	57.0182		2986.78	303.218	340.049	411.494	365.867	309.372		2986.78	702.964	849.839	710.537	573.394	427.694		2986.78	437.83	358.533	353.645		2986.78	1381.44	1556.48
2988.43	1425.9	801.342	641.187	52.9526		2988.43	303.794	337.6	412.792	378.349	314.258		2988.43	701.102	849.398	707.015	571.226	421.888		2988.43	442.965	362.755	353.208		2988.43	1390.33	1585.12
2990.08	1424.4	797.66	647.366	52.471		2990.08	312.257	339.231	395.356	374.358	317.919		2990.08	697.943	861.089	704.544	552.392	413.706		2990.08	428.666	358.104	366.103		2990.08	1386.91	1555.62
2991.74	1433.36	801.946	656.788	58.4422		2991.74	312.967	333.079	403.551	366.32	329.222		2991.74	714.385	874.222	696.674	560.384	416.688		2991.74	432.605	369.143	356.045		2991.74	1390.87	1558.96
2993.39	1420.62	794.154	637.26	57.6304		2993.39	307.473	338.172	409.899	365.058	330.039		2993.39	702.062	852.454	698.848	556.345	410.995		2993.39	434.063	355.034	353.179		2993.39	1387.5	1550.28
2995.04	1396.95	799.102	641.371	58.1287		2995.04	306.287	339.146	402.115	365.108	324.78		2995.04	703.485	846.037	692.177	563.285	408.108		2995.04	439.232	359.692	350.238		2995.04	1375.21	1567.09
2996.69	1391.77	793.27	636.186	57.479		2996.69	309.792	331.249	404.188	360.208	319.75		2996.69	698.583	849.583	686.812	557.999	405.812		2996.69	433.395	354.228	348.562		2996.69	1366.83	1554.94
2998.35	1385.77	786.566	634.873	55.8032		2998.35	300.729	331.797	399.173	363.09	323.085		2998.35	701.681	850.737	699.912	559.484	411.792		2998.35	431.116	358.125	353.681		2998.35	1367.23	1548.79
3000	1387.91	774.418	641.992	54.9912		3000	297.844	330.42	398.37	365.403	318.585		3000	703.095	850.93	707.973	569.3	414.359		3000	432.201	363.64	355.657		3000	1369.26	1561.45
3001.65	1382.12	776.409	636.242	53.4015		3001.65	302.818	331.012	402.307	366.292	317.849		3001.65	694.776	851.644	701.625	566.564	412.231		3001.65	432.208	356.416	355.114		3001.65	1362.42	1552.81
3003.31	1363.05	785.929	629.619	52.619		3003.31	299.881	330.215	402.214	366.167	320.596		3003.31	694.904	849.881	694.262	562.047	416.809		3003.31	431.167	354.381	352.048		3003.31	1356.02	1532.52
3004.96	1351.22	776.066	633.713	53.9834		3004.96	294.55	321.707	406.557	360.139	319.821		3004.96	702.33	849.304	690.2	565.857	420.243		3004.96	426.599	358.383	347.474		3004.96	1362.9	1532.04
3006.61	1343.16	767.396	628.306	56.0483		3006.61	294.438	325.094	408.18	360.815	323.468		3006.61	697.754	857.149	696.3	565.005	410.861		3006.61	424.993	352.188	351.545		3006.61	1367.02	1540
3008.26	1349.85	765.636	615.883	57.8417		3008.26	295.299	333.327	401.885	365.474	315.037		3008.26	685.397	862.136	705.935	565.553	400.3		3008.26	427.101	346.43	356.379		3008.26	1358	1545.03
3009.92	1353.14	763.818	620.006	54.8148		3009.92	293.393	335.401	400.294	359.243	316.304		3009.92	689.68	857.301	696.282	569.922	404.905		3009.92	425.935	354.87	353.635		3009.92	1356.84	1549.25
3011.57	1323.62	753.889	633.873	56.1794		3011.57	302.669	334.409	400.355	364.109	308.954		3011.57	692.179	862.062	703.258	561.821	407.707		3011.57	432.237	350.442	342.894		3011.57	1357.59	1541.86
3013.22	1326.2	776.051	626.072	57.1012		3013.22	297.03	336.591	399.4	354.823	319.476		3013.22	689.492	853.447	700.133	568.065	406.342		3013.22	440.961	343.442	349.981		3013.22	1354.73	1563.65
3014.88	1320.77	773.766	626.651	53.6036		3014.88	293.797	338.599	389.361	360.865	318.955		3014.88	706.468	842.495	692.732	570.065	401.207		3014.88	422.642	361.851	359.817		3014.88	1359.05	1532.47
3016.53	1316.01	768.167	636.882	53.2615		3016.53	300.095	332.984	395.675	361.587	315.524		3016.53	694.952	837.912	701.912	556.65	401.046		3016.53	423.715	347.984	349.11		3016.53	1339.22	1553.54
3018.18	1329.47	764.824	621.166	58.5053		3018.18	305.329	329.329	389.168	370.003	319.337		3018.18	694.008	842.807	713.501	562.972	421.97		3018.18	418.004	354.322	361.328		3018.18	1346.98	1534.34
3019.83	1305.93	758.623	620.848	62.1626		3019.83	301.989	326.308	390.441	372.07	322.2		3019.83	699.414	824.679	713.978	543.891	401.457		3019.83	420.548	346.53	357.511		3019.83	1332.83	1538.79
3021.49	1287.71	778.335	622.197	62.7879		3021.49	302.743	336.471	408.684	368.53	325.819		3021.49	700.121	852.018	697.938	568.912	407.622		3021.49	423.697	358.592	365.061		3021.49	1343.53	1550.82
3023.14	1299.24	752.406	621.901	60.9619		3023.14	299.954	323.824	403.878	361.977	309.756		3023.14	692.105	843.893	687.12	562.287	404.591		3023.14	430.766	355.083	348.559		3023.14	1338.62	1527.53
3024.79	1290.84	770.495	621.697	58.8943		3024.79	301.681	328.347	398.334	363.045	318.073		3024.79	683.744	831.942	697.119	556.607	405.227		3024.79	426.925	344.654	350.878		3024.79	1352.39	1537.85
3026.45	1279.61	769.317	626.046	56.1813		3026.45	298.946	313.989	398.75	370.327	317.537		3026.45	691.699	833.789	703.531	559.145	407.303		3026.45	431.372	349.971	354.447		3026.45	1348.2	1550.15
3028.1	1290.58	756.706	633.64	56.349		3028.1	298.728	321.462	404.625	368.816	320.184		3028.1	707.841	849.433	703.575	559.56	406.863		3028.1	425.965	350.711	351.043		3028.1	1340.66	1562.17
3029.75	1285.88	763.482	629.397	60.3097		3029.75	295.585	326.683	398.811	365.792	319.678		3029.75	685.966	837.188	689.278	560.244	396.937		3029.75	425.269	357.68	348.703		3029.75	1324.89	1544.95
3031.41	1279.74	762.431	632.083	60.7224		3031.41	291.977	324.764	392.824	355.844	319.259		3031.41	690.003	840.073	695.503	559.176	397.078		3031.41	424.676	357.334	347.695		3031.41	1316.8	1538.31
3033.06	1291.81	756.523	625.425	59.5046		3033.06	301.435	325.878	396.454	354.035	313.06		3033.06	683.48	844.451	704.549	555.757	405.909		3033.06	424.031	353.284	348.72		3033.06	1332.38	1536.43
3034.71	1288.19	748.869	616.189	60.2677		3034.71	301.051	319.058	390.566	363.307	317.75		3034.71	679.548	844.726	702.071	550.88	403.285		3034.71	425.818	347.229	355.631		3034.71	1341.19	1539.41
3036.36	1282.65	745.69	619.998	61.5892		3036.36	294.411	319.942	390.775	361.563	320.012		3036.36	694.716	845.408	702.211	549.263	402.568		3036.36	427.167	345.531	356.866		3036.36	1329.11	1541.55
3038.02	1282.38	756.605	627.907	62.3091		3038.02	297.091	323.019	400.342	360.437	314.382		3038.02	703.073	853.332	694.13	554.339	403.47		3038.02	421.14	352.534	349.238		3038.02	1314.39	1538.87
3039.67	1275.99	760.819	626.087	61.7561		3039.67	299.756	321.686	400.916	363.788	316.048		3039.67	695.906	852.52	687.891	559.727	400.261		3039.67	419.63	356.275	348.142		3039.67	1319.24	1536.37
3041.32	1269.36	747.618	626.166	61.6954		3041.32	299.003	328.51	398.123	360.68	320.592		3041.32	693.162	833.618	699.998	559.808	402.629		3041.32	429.495	350.773	354.488		3041.32	1332.7	1538.26
3042.98	1266.08	740.443	631.643	64.3925		3042.98	298.717	329.269	394.987	360.594	321.327		3042.98	694.348	830.687	700.982	557.997	402.997		3042.98	429.537	344.548	359.849		3042.98	1324.52	1535.89
3044.63	1277.99	741.024	621.699	63.8829		3044.63	295.525	326.028	391.219	351.932	318.91		3044.63	686.261	836.034	693.179	553.107	399.375		3044.63	423.414	345.519	360.608		3044.63	1312.88	1515.05
3046.28	1271.91	742.583	618.499	60.0424		3046.28	293	324.081	398.42	351.253	318.207		3046.28	702.914	830.626	693.46	544.375	394.501		3046.28	424.206	351.789	347.876		3046.28	1313.37	1518.38
3047.93	1250.48	740.354	614.507	62.4583		3047.93	293.959	317.875	406.998	363.452	314.16		3047.93	693.09	830.339	697.625	545.737	396.396		3047.93	416.82	342.597	352.397		3047.93	1309.51	1536.78
3049.59	1248.91	744.558	617.972	61.4998		3049.59	299.917	323.641	392.696	364.555	312.582		3049.59	689.695	820.753	699.336	552.778	395.833		3049.59	417.665	343.168	359.664		3049.59	1313.28	1540.03
3051.24	1235.73	754.328	616.501	60.6248		3051.24	300.912	331.872	400.291	361.877	308.439		3051.24	695.259	834.005	709.155	556.151	396.192		3051.24	413.441	348.191	350.165		3051.24	1312.62	1547.36
3052.89	1239.44	744.3	618.917	60.4313		3052.89	293.473	326.235	400.532	364.304	312.018		3052.89	708.825	841.733	691.242	564.475	404.738		3052.89	419.169	353.285	348.001		3052.89	1310.43	1523.58
3054.55	1237.43	736.494	619.314	61.2981		3054.55	294.841	324.806	405.677	362.246	317.912		3054.55	698.424	837.937	699.384	567.271	407.11		3054.55	423.244	343.652	349.869		3054.55	1314.01	1539.36
3056.2	1246.79	732.696	607.867	56.8545		3056.2	291.332	316.823	391.206	363.999	323.321		3056.2	711.454	858.619	700.486	554.871	402.164		3056.2	432.297	343.349	350.666		3056.2	1288.43	1506.95
3057.85	1233.2	742.773	619.705	64.2128		3057.85	290.692	313.144	404.803	363.519	319.002		3057.85	695.618	842.143	695.687	567.988	401.365		3057.85	419.82	348.948	350.346		3057.85	1322.02	1547.58
3059.5	1235.28	759.156	607.56	60.6565		3059.5	299.276	317.151	396.878	370.88	328.058		3059.5	698.997	822.129	689.043	582.183	409.635		3059.5	420.256	346.553	350.641		3059.5	1298.73	1555.32
3061.16	1249.76	743.738	610.764	61.2156		3061.16	290.59	315.147	396.755	367.089	315.159		3061.16	689.041	817.559	693.793	555.69	400.776		3061.16	419.304	353.832	348.167		3061.16	1309.31	1551.57
3062.81	1249.56	744.309	601.643	64.4229		3062.81	288.491	313.991	398.799	359.9	314.035		3062.81	694.407	830.367	707.841	553.685	406.381		3062.81	410.6	354.131	348.114		3062.81	1304.12	1527.83
3064.46	1237.79	743.361	609.339	61.7869		3064.46	298.24	320.527	408.672	358.131	324.609		3064.46	690.044	826.139	716.492	562.97	414.093		3064.46	421.852	344.361	350.844		3064.46	1302.83	1529.12
3066.12	1232.96	737.65	614.724	65.8408		3066.12	295.571	325.224	396.732	361.949	318.886		3066.12	690.832	823.354	701.439	566.441	402.163		3066.12	431.369	360.853	357.36		3066.12	1307.04	1542.6
3067.77	1221.93	744.465	605.63	63.1008		3067.77	299.079	326.167	397.17	367.52	314.882		3067.77	695.732	825.781	698.752	572.517	401.265		3067.77	428.133	360.62	358.078		3067.77	1310.75	1546.21
3069.42	1213.31	749.155	610.192	63.2176		3069.42	306.267	327.884	399.458	369.739	310.784		3069.42	694.356	828.093	692.682	565.392	394.828		3069.42	423.418	350.776	354.575		3069.42	1303.77	1540.33
3071.07	1208.25	744.968	615.189	64.7569		3071.07	299.151	328.126	403.884	369.243	312.086		3071.07	685.755	817.421	710.909	548.191	400.632		3071.07	423.356	350.145	364.304		3071.07	1304.71	1534.1
3072.73	1221.22	751.291	610.54	65.6756		3072.73	294.611	328.444	406.777	372.6	320.894		3072.73	690.079	817.136	707.74	555.927	402.206		3072.73	425.221	352.481	357.813		3072.73	1304.93	1524.74
3074.38	1214.36	748.405	614.425	63.8034		3074.38	295	324.918	403.155	379.011	321.775		3074.38	697.721	828.569	692.221	566.384	393.219		3074.38	424.663	356.438	353.271		3074.38	1301.21	1523.72
3076.03	1201.71	743.07	624.828	63.3262		3076.03	289.381	319.949	402.664	369.513	321.587		3076.03	695.843	828.179	685.615	566.632	391.556		3076.03	422.686	352.935	352.355		3076.03	1293.52	1538.45
3077.69	1207.14	742.175	624.937	64.4992		3077.69	290.388	321.318	398.696	370.36	320.599		3077.69	694.491	824.409	701.333	569.816	406.194		3077.69	427.141	351.565	350.08		3077.69	1289.91	1539.96
3079.34	1212.4	739.566	619.055	63.899		3079.34	298.943	323.118	393.344	374.567	317.717		3079.34	705.622	828.073	709.865	568.817	411.782		3079.34	431.809	351.431	347.379		3079.34	1285.36	1534.53
3080.99	1204.72	739.444	615.754	65.0482		3080.99	297.833	328.068	401.113	364.678	318.944		3080.99	697.431	824.426	700.932	560.226	401.675		3080.99	427.327	346.596	351.809		3080.99	1292.72	1537.11
3082.64	1193.18	735.853	616.609	65.3808		3082.64	287.713	331.578	409.946	366.302	322.711		3082.64	671.306	818.555	706.56	560.582	401.77		3082.64	424.786	347.533	362.752		3082.64	1311.6	1537.26
3084.3	1190.26	730.899	611.288	63.3722		3084.3	282.656	318.144	405.94	370.649	325.771		3084.3	675.622	822.801	705.348	566.195	403.027		3084.3	426.268	349.342	362.769		3084.3	1299.05	1541.13
3085.95	1196.13	735.123	602.678	66.7808		3085.95	291.268	310.479	401.294	368.11	323.973		3085.95	690.572	825.242	695.977	560.384	398.296		3085.95	420.731	353.184	361.35		3085.95	1287.58	1535.47
3087.6	1198.11	733.317	621.93	65.9686		3087.6	299.906	313.938	400.273	367.211	323.883		3087.6	700.544	828.388	706.398	554.752	401.997		3087.6	417.123	359.391	354.826		3087.6	1303.47	1530.38
3089.26	1177.27	730.565	614.861	65.1009		3089.26	294.094	317.368	391.506	373.916	323.559		3089.26	689.155	832.744	718.262	559.286	388.775		3089.26	418.387	353.514	353.961		3089.26	1297.68	1552.08
3090.91	1177.04	734.745	605.706	67.8957		3090.91	294.815	323.097	401.841	369.591	330.492		3090.91	689.845	847.318	711.486	571.495	397.398		3090.91	431.374	346.729	348.91		3090.91	1307.4	1549.41
3092.56	1185.33	740.841	620.71	68.0218		3092.56	300.507	322.572	405.435	371.312	326.957		3092.56	707.754	840.804	712.718	573.514	401.507		3092.56	428.42	349.435	354.384		3092.56	1294.39	1544.62
3094.21	1183.2	736.702	616.839	70.2912		3094.21	292.529	322.679	406.189	367.65	328.055		3094.21	709.559	831.747	724.137	558.742	395.153		3094.21	427.894	363.331	372.729		3094.21	1291.55	1572.06
3095.87	1204.08	744.644	622.046	69.0174		3095.87	297.165	330.93	416.411	361.153	326.264		3095.87	680.255	834.601	718.909	573.69	408.75		3095.87	440.219	357.19	354.279		3095.87	1292.78	1554.89
3097.52	1161.78	740.894	631.34	68.9788		3097.52	301.15	329.089	406.418	367.474	326.207		3097.52	691.963	827.582	709.451	565.181	402.627		3097.52	427.951	348.822	369.488		3097.52	1300.63	1538.38
3099.17	1178.57	749.627	635.185	66.6455		3099.17	315.26	312.818	415.612	358.988	333.291		3099.17	703.836	817.788	690.243	563.239	406.67		3099.17	429.409	348.551	368.933		3099.17	1298.19	1559.2
3100.83	1175.97	726.503	617.985	70.4892		3100.83	286.859	316.904	396.511	376.343	332.146		3100.83	681.875	821.051	723.139	565.191	411.159		3100.83	427.044	345.508	358.339		3100.83	1303.12	1568.96
3102.48	1165.66	727.631	612.347	66.4622		3102.48	296.363	343.322	400.699	379.887	324.576		3102.48	697.5	840.059	712.668	574.211	408.259		3102.48	443.474	348.407	360.433		3102.48	1287.02	1555.11
3104.13	1166.58	742.796	612.479	66.0214		3104.13	305.401	334.652	410.192	381.404	335.095		3104.13	711.414	819.298	700.791	573.564	406.607		3104.13	431.522	349.904	377.345		3104.13	1289.93	1547.49
3105.79	1158.39	729.538	631.46	71.4171		3105.79	296.52	327.53	403.159	384.81	332.372		3105.79	695.179	840.254	711.587	578.616	399.879		3105.79	429.162	349.248	372.631		3105.79	1289.56	1542.49
3107.44	1158.52	730.612	613.33	65.4702		3107.44	298.112	327.704	410.169	377.621	336.063		3107.44	684.627	834.396	697.162	571.041	408.308		3107.44	419.278	358.889	369.678		3107.44	1301.83	1564.93
3109.09	1159.37	720.523	605.584	66.7351		3109.09	297.522	330.068	405.606	372.17	327.587		3109.09	708.059	834.424	706.847	570.671	403.52		3109.09	431.383	359.635	372.686		3109.09	1295.7	1572.52
3110.74	1166.35	733.544	616.353	70.3905		3110.74	293.572	327.813	405.44	371.199	326.908		3110.74	702.625	818.951	706.749	575.132	405.96		3110.74	434	359.366	374.139		3110.74	1318.35	1587.44
3112.4	1185.67	735.361	623.552	69.3608		3112.4	295.762	328.07	398.959	385.871	325.748		3112.4	700.554	829.613	703.329	567.395	405.801		3112.4	430.646	355.593	363.756		3112.4	1304.3	1593.93
3114.05	1172.28	739.039	632.255	75.1416		3114.05	300.748	326.478	409.122	382.869	327.683		3114.05	708.583	837.915	724.022	578.192	420.962		3114.05	436.841	369.219	366.357		3114.05	1312.23	1590.01
3115.7	1174.01	741.092	622.989	74.017		3115.7	301.456	327.491	410.846	378.083	342.121		3115.7	710.623	834.596	710.299	570.042	407.62		3115.7	439.096	366.99	372.123		3115.7	1303.14	1585.37
3117.36	1171.33	739.634	624.398	75.9523		3117.36	293.009	335.531	420.823	380.566	335.884		3117.36	696.738	842.637	724.44	578.542	409.744		3117.36	432.089	362.301	378.312		3117.36	1315.4	1586.89
3119.01	1168.61	730.396	628.956	77.0673		3119.01	298.685	333.484	407.287	371.134	338.662		3119.01	700.934	834.029	730.624	579.267	417.578		3119.01	432.619	353.388	374.226		3119.01	1325.67	1574.65
3120.66	1153.83	730.264	617.261	73.7419		3120.66	311.459	332.252	412.727	374.853	343.373		3120.66	700.072	825.082	718.995	575.136	404.391		3120.66	440.643	355.183	362.589		3120.66	1320.38	1586.4
3122.31	1163.48	743.483	622.237	70.0698		3122.31	306.369	332.941	425.273	385.34	341.345		3122.31	701.291	834.385	719.114	579.301	403.593		3122.31	446.195	362.625	369.061		3122.31	1325.61	1596.5
3123.97	1174.06	737.35	625.216	68.1824		3123.97	296.245	337.037	418.035	390.36	348.76		3123.97	702.303	832.926	730.141	580.063	411.546		3123.97	441.828	366.654	371.215		3123.97	1319.63	1602.59
3125.62	1168.13	731.245	622.613	70.7479		3125.62	301.854	332.137	417.886	389.897	343.596		3125.62	698.758	827.321	728.448	570.957	417.128		3125.62	450.01	369.066	373.543		3125.62	1316.35	1620.75
3127.27	1165.08	734.253	628.239	73.6662		3127.27	304.514	328.904	420.844	378.113	340.144		3127.27	698.912	830.743	719.009	568.987	412.774		3127.27	450.532	374.653	377.424		3127.27	1304.55	1619.79
3128.93	1168.71	739.111	638.492	72.5037		3128.93	304.448	336.217	421.088	370.581	339.689		3128.93	691.573	827.994	722.726	576.618	409.135		3128.93	440.918	374.787	377.346		3128.93	1291.84	1612.28
3130.58	1171.53	752.879	628.806	74.743		3130.58	304.382	337.612	427.242	381.206	331.327		3130.58	694.07	821.82	725.636	583.269	418.917		3130.58	443.581	368.659	374.275		3130.58	1306.16	1619.7
3132.23	1163.03	757.857	613.886	78.8829		3132.23	302.741	334.177	423.221	386.337	339.915		3132.23	708.942	816.573	722.889	588.371	420.778		3132.23	446.607	364.287	370.634		3132.23	1324.02	1622.36
3133.88	1153.48	748.848	621.968	76.9789		3133.88	306.298	336.255	414.319	374.816	346.277		3133.88	707.539	822.637	731.521	585.164	420.053		3133.88	445.603	366.166	373.025		3133.88	1332.3	1623.32
3135.54	1153.68	746.279	627.365	75.4516		3135.54	301.575	343.629	415.129	369.484	339.021		3135.54	707.865	840.457	729.189	580.204	419.42		3135.54	436.645	372.995	372.166		3135.54	1334.03	1631.32
3137.19	1150.94	751.551	636.986	75.7755		3137.19	303.67	345.595	417.408	377.048	341.191		3137.19	708.942	836.922	718.174	588.402	405.375		3137.19	430.748	365.983	379.051		3137.19	1336.66	1640.11
3138.84	1149.91	746.322	627.632	76.5479		3138.84	307.567	340.571	419.655	385.923	345.778		3138.84	706.627	837.523	726.259	588.632	413.529		3138.84	434.264	365.902	383.385		3138.84	1331.26	1634.02
3140.5	1156.94	738.52	630.686	79.8243		3140.5	316.052	339.267	415.64	390.009	349.891		3140.5	705.056	830.409	726.294	585.275	416.56		3140.5	439.92	374.757	386.708		3140.5	1338.53	1632.33
3142.15	1182.94	750.444	639.523	84.068		3142.15	309.44	343.887	415.205	388.044	352.729		3142.15	716.386	826.387	738.506	599.184	418.835		3142.15	449.299	377.035	378.084		3142.15	1331.96	1643.55
3143.8	1169.65	744.254	644.217	82.2246		3143.8	303.464	345.529	421.652	399.188	352.094		3143.8	713.623	832.812	733.13	594.181	422.007		3143.8	445.754	383.007	395.551		3143.8	1345.41	1662.83
3145.45	1154.98	752.897	635.381	86.7223		3145.45	310.27	339.135	424.063	399.572	342.436		3145.45	708.508	812.285	738.095	601.643	416.23		3145.45	451.572	382.056	379.968		3145.45	1341.26	1642.84
3147.11	1157.23	749.412	645.882	82.5463		3147.11	301.8	344.749	424.798	391.595	354.92		3147.11	709.937	846.509	745.416	593.262	423.997		3147.11	436.516	382.344	375.041		3147.11	1354.72	1669.69
3148.76	1150.05	760.753	646.293	84.8734		3148.76	305.357	344.293	428.638	395.597	360.051		3148.76	717.815	828.863	737.747	598.897	429.654		3148.76	451.375	380.426	378.856		3148.76	1362.17	1677.26
3150.41	1165.88	769.791	639.331	81.6459		3150.41	317.553	339.579	437.591	393.273	348.082		3150.41	702.162	839.475	740.408	603.307	408.94		3150.41	467.209	387.414	377.386		3150.41	1353.65	1661.55
3152.07	1157.85	762.588	660.659	78.8189		3152.07	313.236	345.471	433.995	409.964	357.078		3152.07	719.838	832.011	741.735	593.603	425.602		3152.07	451.097	373.896	397.263		3152.07	1353.82	1672.21
3153.72	1167.42	761.348	661.158	78.92		3153.72	305.349	344.893	417.681	396.625	347.343		3153.72	725.704	838.579	750.037	591.744	411.664		3153.72	459.856	392.643	393.385		3153.72	1371.57	1670.25
3155.37	1176.42	781.239	643.048	82.6598		3155.37	308.298	341.032	438.356	413.084	347.889		3155.37	733.701	830.11	757.514	600.864	424.356		3155.37	470.033	399.162	399.19		3155.37	1375.09	1687.5
3157.02	1174.17	756.527	644.323	78.0143		3157.02	311.78	350.833	434.367	388.548	358.495		3157.02	725.593	846.573	735.491	606.014	420.636		3157.02	457.409	376.699	395.366		3157.02	1372.83	1700.55
3158.68	1159.04	774.089	643.347	79.3152		3158.68	306.901	350.833	422.334	392.939	373.13		3158.68	718.926	853.241	734.678	592.192	432.995		3158.68	449.115	379.626	398.293		3158.68	1357.71	1674.53
3160.33	1154.51	782.349	654.555	86.5471		3160.33	312.604	358.849	438.678	392.038	372.372		3160.33	707.612	835.219	760.636	596.969	419.861		3160.33	458.458	393.934	392.562		3160.33	1387.64	1701.74
3161.98	1164.81	763.596	650.31	85.7391		3161.98	310.958	341.972	434.175	409.195	367.331		3161.98	716.858	854.665	752.131	598.261	430.119		3161.98	466.806	381.369	386.862		3161.98	1367.26	1699.71
3163.64	1153.47	764.77	658.834	80.945		3163.64	312.356	352.714	445.714	422.823	358.927		3163.64	713.54	816.094	751.043	612.955	428.549		3163.64	471.598	384.612	393.202		3163.64	1372.23	1713.67
3165.29	1152.48	784.888	652.988	86.2881		3165.29	322.741	353.685	438.522	397.434	363.955		3165.29	715.393	845.281	749.368	592.813	437.832		3165.29	461.463	381.883	399.77		3165.29	1378.92	1702.98
3166.94	1147.73	781.117	641.758	84.1087		3166.94	309.399	354.1	436.343	398.215	366.98		3166.94	711.185	833.286	750.034	602.021	432.495		3166.94	450.914	385.259	398.332		3166.94	1346.85	1689.79
3168.59	1153.19	758.923	645.653	86.0583		3168.59	317.155	354.729	432.087	409.947	373.383		3168.59	700.652	829.708	733.566	597.925	432.485		3168.59	448.515	390.335	397.437		3168.59	1372.36	1707.98
3170.25	1155.02	778.96	644.887	86.3631		3170.25	318.179	352.78	435.304	407.071	371.077		3170.25	718.549	838.673	757.746	613.811	430.613		3170.25	464.9	385.006	393.637		3170.25	1390.46	1725.36
3171.9	1160.62	778.842	659.543	85.934		3171.9	320.929	345.278	438.43	400.542	366.073		3171.9	729.623	838.803	764.199	615.769	445.609		3171.9	472.094	383.534	393.1		3171.9	1402.09	1740.58
3173.55	1155.66	772.969	653.884	82.7267		3173.55	319.984	352.432	448.708	407.969	365.129		3173.55	732.887	830.049	751.001	608.473	435.132		3173.55	474.683	393.726	390.189		3173.55	1413.52	1741.85
3175.21	1152.83	767.138	664.88	85.1043		3175.21	323.652	346.319	432.251	402.7	368.689		3175.21	724.527	842.135	744.776	609.645	437.794		3175.21	473.405	390.25	404.808		3175.21	1405.72	1740.33
3176.86	1150.91	774.095	670.31	87.5102		3176.86	322.557	344.111	427.832	404.075	374.353		3176.86	717.514	823.993	761.955	597.597	431.328		3176.86	472.467	393.175	407.513		3176.86	1406.49	1736.46
3178.51	1168.59	775.151	661.3	82.9016		3178.51	315.383	360.103	441.78	400.283	371.85		3178.51	720.505	831.673	761.149	612.753	429.589		3178.51	473.163	390.02	400.738		3178.51	1410.96	1750.58
3180.17	1171.97	759.145	659.686	85.8962		3180.17	315.48	354.418	441.413	407.142	370.512		3180.17	733.265	835.865	759.087	608.176	424.528		3180.17	473.04	397.781	403.281		3180.17	1411.94	1752.23
3181.82	1163.03	780.554	663.232	88.9475		3181.82	311.759	360.489	448.984	415.852	368.77		3181.82	726.789	833.941	761.842	619.232	427.466		3181.82	465.248	398.932	397.134		3181.82	1405.81	1753.07
3183.47	1169.45	790.176	667.419	89.9819		3183.47	459.379	362.059	443.082	414.491	368.806		3183.47	721.923	837.716	767.108	633.878	432.653		3183.47	468.635	395.171	402.189		3183.47	1425.32	1745.74
3185.12	1171.06	789.09	665.23	89.2861		3185.12	595.018	353.026	446.487	404.751	378.549		3185.12	719.925	836.963	776.14	615.027	437.665		3185.12	469.777	394	411.356		3185.12	1422.52	1758.49
3186.78	1166.81	788.718	672.633	89.0722		3186.78	915.436	355.287	462.14	409.799	375.584		3186.78	720.629	833.544	774.996	614.508	429.795		3186.78	479.32	398.664	402.274		3186.78	1433.95	1773.7
3188.43	1167.17	789.471	674.715	89.2353		3188.43	640.246	360.902	453.468	415.118	372.912		3188.43	719.745	839.56	768.333	621.882	429.805		3188.43	485.029	397.745	400.03		3188.43	1430.62	1793.89
3190.08	1168.52	792.395	673.35	90.5881		3190.08	316.886	364.085	446.34	418.196	378.245		3190.08	724.326	836.919	766.19	621.712	434.239		3190.08	478.409	394.81	413.617		3190.08	1436.79	1790.48
3191.74	1166.56	788.797	668.548	89.1945		3191.74	315.434	364.293	444.056	416.513	380.284		3191.74	719.569	832.449	774.208	627.402	434.716		3191.74	483.323	396.04	410.637		3191.74	1440.92	1782.04
3193.39	1163.68	780.777	661.191	89.8189		3193.39	318.37	358.835	445.57	423.707	383.458		3193.39	711.303	836.152	770.235	621.932	438.791		3193.39	487.297	401.499	409.161		3193.39	1429.44	1805.18
3195.04	1157.98	778.441	666.16	90.2062		3195.04	317.835	353.721	450.585	419.184	381.126		3195.04	718.675	838.585	775.064	620.241	444.046		3195.04	479.82	401.498	417.034		3195.04	1434.52	1798.27
3196.69	1156.54	783.113	671.686	92.1106		3196.69	317.454	352.993	449.271	408.541	375.423		3196.69	723.375	831.851	773.227	623.715	435.982		3196.69	477.309	397.587	412.998		3196.69	1429.86	1787.14
3198.35	1159.67	793.081	671.203	95.1301		3198.35	324.067	359.827	446.093	407.388	385.044		3198.35	712.038	826.099	769.442	621.52	430.728		3198.35	478.209	399.943	411.762		3198.35	1428.13	1789.34
3200	1168.57	801.141	673.841	94.0906		3200	322.05	366.377	443.101	409.758	391.677		3200	714.157	831.152	775.286	627.018	440.214		3200	471.931	405.801	412.482		3200	1443.95	1785.16
3201.65	1168.78	797.307	674.005	90.2696		3201.65	318.605	360.055	440.005	416.098	386.626		3201.65	719.86	832.282	769.426	630.757	440.371		3201.65	469.596	409.406	406.183		3201.65	1451.47	1815.51
3203.31	1145.25	792.001	676.581	86.8339		3203.31	319.56	358.353	446.512	417.317	384.894		3203.31	712.826	830.624	769.095	623.129	439.3		3203.31	481.362	405.288	413.135		3203.31	1446.43	1843.64
3204.96	1137.56	791.545	677.344	89.878		3204.96	319.611	361.321	452.274	419.978	383.144		3204.96	718.243	839.114	765.048	618.063	441.562		3204.96	484.681	401.788	421.164		3204.96	1438.76	1841.49
3206.61	1156.09	787.264	667.146	92.0535		3206.61	323.443	358.422	446.057	418.37	389.025		3206.61	721.574	840.928	770.364	614.644	432.792		3206.61	476.075	405.231	417.628		3206.61	1447.95	1841.07
3208.26	1161.8	786.142	671.973	91.8028		3208.26	319.074	363.624	451.475	418.865	391.532		3208.26	721.433	832.697	770.909	610.799	429.549		3208.26	479.431	406.814	418.47		3208.26	1446.38	1842.58
3209.92	1153.67	790.737	681.887	90.8052		3209.92	319.272	362.416	454.182	418.265	383.32		3209.92	722.988	834.815	773.045	622.735	435.226		3209.92	482.884	406.679	412.279		3209.92	1450.29	1841.94
3211.57	1167.13	793.438	676.194	93.2992		3211.57	317.84	365	456.759	424.89	386.852		3211.57	731.681	833.692	791.912	619.038	443.347		3211.57	478.119	404.423	412.83		3211.57	1466.81	1869.23
3213.22	1163.61	786.795	670.015	95.4272		3213.22	317.707	366.717	454.322	421.996	395.962		3213.22	726.251	828.845	794.1	624.988	443.456		3213.22	482.23	408.642	419.755		3213.22	1474.28	1881.78
3214.88	1147.72	795.956	668.334	94.2893		3214.88	317.528	369.364	456.531	419.494	388.758		3214.88	726.456	827.452	790.071	626.993	438.786		3214.88	490.732	407.905	418.599		3214.88	1484.33	1885.04
3216.53	1144.64	802.276	675.794	96.2031		3216.53	323.954	368.476	460.873	427.585	387.015		3216.53	724.933	824.524	786.494	632.036	438.379		3216.53	491.561	406.891	421.642		3216.53	1491.84	1879.84
3218.18	1152.95	793.897	682.235	93.1956		3218.18	325.431	369.23	460.701	426.442	400.488		3218.18	729.983	829.24	785.529	636.127	443.494		3218.18	482.632	397.764	423.868		3218.18	1490.84	1879.27
3219.83	1155.07	789.48	687.971	89.7682		3219.83	318.608	361.877	453.275	427.993	401.919		3219.83	728.172	848.478	786.602	638.487	445.557		3219.83	490.406	395.964	423.812		3219.83	1501.36	1874.78
3221.49	1170.22	804.959	683.947	92.6835		3221.49	317.952	361.343	448.841	429.594	393.379		3221.49	715.444	842.647	788.819	646.698	437.633		3221.49	494.882	398.756	429.396		3221.49	1509.37	1894.73
3223.14	1166.41	804.176	673.602	97.0211		3223.14	327.188	365.177	450.002	423.853	393.235		3223.14	721.969	831.193	785.333	633.163	443.429		3223.14	493.539	410.189	426.044		3223.14	1489.45	1904.65
3224.79	1164.67	799.311	687.125	93.5339		3224.79	322.719	358.886	459.16	416.549	396.648		3224.79	732.983	812.628	792.246	637.431	442.567		3224.79	495.447	420.775	426.048		3224.79	1505.62	1919.91
3226.45	1164.25	794.739	682.872	91.4156		3226.45	318.206	369.323	460.708	429.318	397.988		3226.45	727.597	827.276	791.606	633.204	452.533		3226.45	497.816	406.949	416.322		3226.45	1506.09	1904.9
3228.1	1167.77	813.515	691.755	94.7464		3228.1	325.532	364.918	459.942	421.755	390.485		3228.1	721.342	830.112	791.904	635.207	446.326		3228.1	484.709	395.742	426.412		3228.1	1508.04	1914.23
3229.75	1166.79	808.919	696.608	95.495		3229.75	325.194	357.061	451.742	426.638	395.465		3229.75	721.076	833.474	787.307	696.083	446.823		3229.75	491.982	415.64	426.072		3229.75	1497.18	1899.21
3231.41	1149.07	805.52	684.819	90.6963		3231.41	323.877	368.55	458.514	420.193	397.303		3231.41	712.711	825.248	781.576	911.939	445.37		3231.41	479.641	416.874	429.363		3231.41	1507.82	1897.67
3233.06	1144.79	799.34	671.194	90.2781		3233.06	326.286	370.272	464.147	430.878	391.17		3233.06	726.12	816.132	786.901	686.643	441.231		3233.06	500.718	412.177	427.858		3233.06	1524.59	1917.77
3234.71	1157.66	805.767	681.038	92.4128		3234.71	315.042	369.301	466.3	429.214	407.585		3234.71	719.681	819.736	797.134	638.446	439.199		3234.71	503.835	412.842	421.363		3234.71	1539.33	1927.22
3236.36	1160.94	802.106	682.784	96.1692		3236.36	316.291	371.547	463.338	433.546	393.772		3236.36	721.918	820.738	777.503	627.431	456.801		3236.36	490.555	411.341	410.943		3236.36	1544.87	1939.22
3238.02	1142.42	819.768	681.182	96.9505		3238.02	316.153	373.018	463.408	425.757	394.768		3238.02	722.787	825.145	780.734	650.06	441.858		3238.02	477.798	413.8	424.755		3238.02	1531.85	1963.46
3239.67	1151.37	798.692	695.402	93.8796		3239.67	316.215	364.339	447.135	425.769	396.558		3239.67	724.363	828.816	795.824	626.158	443.832		3239.67	485.178	406.59	435.589		3239.67	1518.19	1971.95
3241.32	1136.12	787.716	674.378	93.1086		3241.32	307.785	365.099	457.749	430.633	394.778		3241.32	720.21	828.957	789.005	637.682	447.157		3241.32	506.128	413.365	423.043		3241.32	1522.27	1978
3242.98	1153.01	793.018	688.565	95.4975		3242.98	319.519	358.317	465.906	428.222	400.632		3242.98	734.115	831.444	794.121	637.162	438.658		3242.98	497.567	415.32	420.744		3242.98	1532.21	1943.43
3244.63	1144.43	811.093	677.11	91.9938		3244.63	307.878	364.885	472.92	441.22	398.544		3244.63	736.924	826.988	795.558	630.493	455.001		3244.63	498.053	414.91	426.936		3244.63	1540.38	1962.83
3246.28	1154.78	820.334	691.447	96.4126		3246.28	302.874	378.476	455.148	428.617	400.481		3246.28	731.49	825.911	796.234	643.766	446.305		3246.28	494.274	411.5	421.796		3246.28	1540.96	1955.62
3247.93	1158.87	807.183	684.402	97.3726		3247.93	319.268	372.703	470.528	428.046	387.294		3247.93	730.516	811.39	794.536	644.835	448.402		3247.93	493.668	411.574	424.021		3247.93	1540.91	1980.73
3249.59	1153.19	807.156	667.197	91.5368		3249.59	317.909	370.329	467.301	431.868	392.974		3249.59	714.537	812.13	792.279	635.517	446.214		3249.59	500.232	413.195	427.894		3249.59	1551.82	1973.44
3251.24	1153.48	798.885	688.049	88.4932		3251.24	315.715	374.188	454.491	424.573	392.261		3251.24	711.643	803.664	799.346	644.172	439.535		3251.24	501.79	417.83	433.393		3251.24	1548.01	2001.4
3252.89	1141.79	806.254	673.766	93.7882		3252.89	317.253	369.44	465.269	426.903	389.888		3252.89	722.174	825.791	805.504	644.204	451.547		3252.89	500.011	412.118	429.779		3252.89	1564.98	2020.02
3254.55	1148.02	810.809	712.388	91.5687		3254.55	313.235	374.786	461.901	422.088	392.785		3254.55	731.025	823.591	814.11	637.871	437.199		3254.55	483.771	409.785	426.956		3254.55	1564.45	2012.61
3256.2	1149.51	824.152	686.347	97.9935		3256.2	319.646	370.337	452.693	430.334	403.823		3256.2	733.33	816.506	808.822	656.978	455.823		3256.2	493.513	420.837	422.867		3256.2	1591.3	2007.7
3257.85	1154.3	813.413	696.26	93.3677		3257.85	304.943	373.311	471.196	431.161	396.223		3257.85	730.686	820.636	801.058	641.449	448.223		3257.85	502.93	423.149	446.657		3257.85	1568.17	2034.96
3259.5	1153.68	808.085	694.037	93.1693		3259.5	311.394	361.197	473.301	425.59	385.506		3259.5	742.803	820.667	822.977	647.894	453.579		3259.5	500.704	402.994	437.485		3259.5	1559.96	2024.34
3261.16	1143.9	822.807	680.657	94.143		3261.16	316.87	373.854	459.828	432.822	401.605		3261.16	736.98	823.107	812.106	656.624	456.107		3261.16	495.785	421.704	430.825		3261.16	1600.19	2064.52
3262.81	1153.51	819.94	685.497	90.9396		3262.81	312.643	358.354	462.888	435.42	391.835		3262.81	719.084	821.553	797.15	635.857	443.097		3262.81	507.446	416.358	429.537		3262.81	1584.22	2031.29
3264.46	1169.2	809.749	700.553	90.033		3264.46	317.622	362.475	462.04	439.662	400.944		3264.46	729.224	825.342	808.672	655.975	446.188		3264.46	513.756	418.568	418.936		3264.46	1610.4	2056.58
3266.12	1152.67	800.594	690.362	99.2157		3266.12	307.982	380.939	467.085	436.02	409.914		3266.12	742.537	827.883	813.139	638.084	441.567		3266.12	500.335	406.909	427.239		3266.12	1591.48	2052.9
3267.77	1168.07	814.831	692.514	93.3595		3267.77	304.662	373.003	463.549	436.149	402.607		3267.77	747.266	813.178	811.284	667.599	443.383		3267.77	498.563	426.516	436.181		3267.77	1595.07	2082.94
3269.42	1158.83	822.866	704.874	93		3269.42	321.872	369.213	462.081	439.297	404.984		3269.42	726.997	847.391	824.313	646.17	446.161		3269.42	495.839	418.433	428.998		3269.42	1604.57	2077
3271.07	1150.24	811.362	697.582	90.2014		3271.07	318.802	369.622	462	419.754	399.725		3271.07	739.66	821.059	826.566	637.515	443.224		3271.07	495.045	409.282	444.203		3271.07	1616.52	2062.82
3272.73	1159.7	822.081	699.625	96.9485		3272.73	314.331	380.167	460.765	432.539	401.032		3272.73	733.101	810.507	811.843	651.36	446.397		3272.73	489.441	410.828	434.37		3272.73	1608.53	2066.16
3274.38	1141.18	840.33	682.657	94.4327		3274.38	314.153	377.319	470.482	432.286	400.093		3274.38	727.746	814.588	801.618	650.353	434.091		3274.38	501.116	404.099	435.187		3274.38	1605.69	2077.54
3276.03	1139.04	824.606	700.528	95.6912		3276.03	309.441	368.463	464.778	423.629	401.067		3276.03	741.054	812.103	801.596	654.588	439.708		3276.03	501.709	416.611	431.37		3276.03	1623.03	2057.16
3277.69	1145.51	819.364	697.031	95.5303		3277.69	316.727	373.878	473.409	434.348	392.985		3277.69	724.758	803.046	809.091	644.546	437.606		3277.69	495.303	398.743	444.787		3277.69	1616.33	2070.17
3279.34	1130.05	832.404	689.422	92.4879		3279.34	317.801	369.831	460.93	423.301	404.667		3279.34	738.362	821.293	829.713	656.301	439.592		3279.34	492.859	405.719	432.763		3279.34	1614.9	2074.38
3280.99	1137.02	821.097	687.168	97.1112		3280.99	313.488	379.223	471.487	426.495	404.801		3280.99	728.912	804.154	834.381	659.914	444.628		3280.99	484.875	407.266	425.19		3280.99	1607.64	2072.27
3282.64	1138.89	822.349	713.227	94.5373		3282.64	310.467	374.82	473.876	435.047	406.753		3282.64	741.972	811.835	832.431	644.967	445.465		3282.64	483.851	408.376	426.288		3282.64	1623.97	2063.95
3284.3	1154.28	828.599	709.956	96.6881		3284.3	320.401	371.2	470.737	436	401.66		3284.3	731.504	807.957	829.052	656.812	464.782		3284.3	502.522	411.318	438.217		3284.3	1647.51	2086.88
3285.95	1141.41	849.554	690.274	93.3101		3285.95	317.829	366.701	474.614	436.148	401.295		3285.95	733.542	805.415	817.449	651.858	453.735		3285.95	501.881	413.438	429.482		3285.95	1624.04	2087.32
3287.6	1155.67	839.819	698.27	96.5083		3287.6	310.13	372.194	466.053	432.051	393.689		3287.6	729.884	825.158	836.58	669.228	458.762		3287.6	493.121	412.932	431.254		3287.6	1636.69	2140.51
3289.26	1136.32	832.312	690.153	90.4133		3289.26	313.558	366.999	471.859	437.94	395.301		3289.26	736.506	828.712	822.208	666.69	443.566		3289.26	492.146	417.078	430.788		3289.26	1625.22	2112.83
3290.91	1140.04	840.251	708.523	101.022		3290.91	306.583	363.25	486.251	426.145	400.625		3290.91	746.834	814.54	842.731	676.793	444.834		3290.91	490.854	417.958	430.229		3290.91	1632.08	2147.67
3292.56	1138.24	833.073	698.112	92.9319		3292.56	316.252	372.423	464.484	435.376	409.615		3292.56	748.312	835.892	837.718	676.445	438.795		3292.56	493.863	405.359	434.671		3292.56	1637.55	2113.38
3294.21	1150.15	838.932	703.555	90.9205		3294.21	311.749	368.908	473.893	440.477	415.759		3294.21	752.679	825.426	842.874	676.312	448.553		3294.21	497.52	411.178	443.011		3294.21	1626	2115.61
3295.87	1141.31	846.643	701.49	94.0104		3295.87	301.88	374.087	486.375	434.068	408.846		3295.87	743.369	825.066	838.346	683.987	447.423		3295.87	503.488	405.835	430.592		3295.87	1639.62	2116.54
3297.52	1143.27	844.497	705.178	92.0507		3297.52	307.992	381.483	485.263	446.255	404.353		3297.52	742.41	819.714	857.239	684.59	449.017		3297.52	496.697	418.088	441.467		3297.52	1663.32	2138.69
3299.17	1118.97	839.114	703.965	91.8104		3299.17	318.795	373.591	480.091	437.699	404.408		3299.17	740.632	826.018	845.532	673.866	455.081		3299.17	491.764	424.19	437.321		3299.17	1668.39	2127.94
3300.83	1143.11	855.833	709.117	94.8456		3300.83	307.997	371.736	477.325	432.988	410.668		3300.83	744.637	841.367	850.482	689.093	460.877		3300.83	512.683	414.936	436.046		3300.83	1650.88	2138.15
3302.48	1131.34	848.93	710.143	93.0425		3302.48	317.598	379.542	481.009	447.677	418.969		3302.48	758.792	824.051	861.117	676.227	450.355		3302.48	516.453	414.049	442.157		3302.48	1674.06	2167.23
3304.13	1148.4	857.2	714.457	93.0957		3304.13	317.355	382.549	475.375	439.013	425.601		3304.13	736.833	824.551	847.938	680.388	445.497		3304.13	514.498	411.45	447.028		3304.13	1678.19	2174.24
3305.79	1145.81	850.831	718.025	93.1667		3305.79	308.998	382.976	470.189	444.026	415.068		3305.79	751.124	809.019	849.501	688.931	445.857		3305.79	512.309	407.142	438.235		3305.79	1646.59	2146.37
3307.44	1139.69	847.502	706.652	94.7368		3307.44	314.518	368.869	494.765	427.181	417.734		3307.44	756.165	825.033	847.026	672.324	446		3307.44	509.288	418.633	447.658		3307.44	1642.9	2148.38
3309.09	1130.98	865.147	705.808	95		3309.09	312.099	372.065	485.586	433.87	395.097		3309.09	764.919	827.881	850.353	692.308	441.005		3309.09	498.273	415.529	429.664		3309.09	1645.02	2125.1
3310.74	1153.5	851.325	705.144	98.5681		3310.74	310.358	375.712	483.476	437.355	412.575		3310.74	751.204	835.683	851.571	690.458	451.87		3310.74	511.629	425.371	433.47		3310.74	1666.88	2136.7
3312.4	1144.94	851.782	691.157	92.8872		3312.4	307.17	375.881	489.209	438.808	407.461		3312.4	757.087	848.988	851.952	682.935	442.987		3312.4	503.035	429.736	424.249		3312.4	1668.5	2109.51
3314.05	1161.4	859.903	720.254	91.5477		3314.05	309.38	374.262	491.595	438.143	402.001		3314.05	759.357	822.436	845.287	697.829	442.452		3314.05	502.595	417.17	429.355		3314.05	1650.74	2109.21
3315.7	1148.2	857.878	714.205	89.6414		3315.7	308.547	378.289	487.83	436.999	410.055		3315.7	767.506	812.377	862.61	699.356	465.971		3315.7	506.98	412.855	434.932		3315.7	1654.55	2104.42
3317.36	1135.2	852.039	711.904	90.0488		3317.36	312.054	379.859	488.168	437.549	408.352		3317.36	764.684	824.807	846.923	693.443	454.237		3317.36	502.945	419.797	436.239		3317.36	1651.95	2124.82
3319.01	1153.99	871.088	703.664	93.1763		3319.01	316.966	370.111	488.19	430.644	408.98		3319.01	760.99	818.258	866.764	679.888	445.361		3319.01	497.437	422.576	440.49		3319.01	1670.25	2096.37
3320.66	1165.66	866.578	700.179	96.9697		3320.66	321.544	379.558	1849.6	432.803	410.316		3320.66	770.696	835.216	851.687	692.482	449.36		3320.66	512.608	417.663	436.858		3320.66	1656.24	2097.2
3322.31	1160.38	871.375	700.984	89.4444		3322.31	316.125	377.162	899.39	454.911	414.096		3322.31	760.538	825.364	849.674	696.847	454.338		3322.31	497.761	407.915	433.434		3322.31	1647.46	2112.41
3323.97	1157.46	862.527	701.022	93.7907		3323.97	314.301	375.923	517.015	441.461	401.977		3323.97	762.849	827.659	858.486	690.533	451.539		3323.97	502.066	409.673	436.894		3323.97	1648.23	2106.16
3325.62	1148.78	885.442	715.896	98.1376		3325.62	315.034	384.366	499.35	438.255	405.93		3325.62	776.082	835.131	860.556	693.405	450.422		3325.62	493.332	420.146	439.669		3325.62	1651.83	2117.85
3327.27	1142.42	876.834	714.975	94.0237		3327.27	316.473	383.345	502.059	442.955	403.351		3327.27	765.812	829.638	868.792	685.875	436.695		3327.27	514.903	420.796	442.467		3327.27	1629.12	2112.43
3328.93	1157.67	892.172	726.433	92.4602		3328.93	320.45	384.455	499.547	444.976	396.43		3328.93	764.291	836.816	867.817	682.047	451.111		3328.93	511.93	434.928	435.994		3328.93	1640.07	2088.78
3330.58	1163.8	886.341	724.077	89.12		3330.58	313.551	379.262	496.538	439.324	417.993		3330.58	775.58	828.798	873.634	705.182	452.332		3330.58	510.854	425.023	441.281		3330.58	1641.87	2106.82
3332.23	1146.88	895.726	716.461	95.266		3332.23	313.38	388.472	501.593	441.58	417.207		3332.23	778.487	834.833	869.807	709.673	446.741		3332.23	516.113	419.374	447.886		3332.23	1636.55	2111.45
3333.88	1151.42	887.151	724.632	98.5234		3333.88	303.926	388.066	501.008	435.814	421.527		3333.88	768.061	829.942	881.539	714.399	446.147		3333.88	516.833	406.461	443.511		3333.88	1646.14	2095.02
3335.54	1144.93	898.856	726.277	93.5058		3335.54	314.358	386.797	511.784	446.543	414.767		3335.54	774.362	828.575	889.086	710.708	455.786		3335.54	514.466	416.672	442.241		3335.54	1630.48	2096.24
3337.19	1177.46	892.766	717.112	92.8333		3337.19	325.501	384.287	503.797	447.108	416.213		3337.19	763.286	825.972	872.283	707.49	446.291		3337.19	505.243	419.059	439.49		3337.19	1632.8	2087
3338.84	1175.37	907.372	714.058	98.6604		3338.84	320.84	377.426	519.251	445.805	415.753		3338.84	778.717	825.368	894.072	713.591	457.849		3338.84	520.004	435.004	447.683		3338.84	1633.03	2078.96
3340.5	1167.91	912.021	747.332	94.0757		3340.5	323.021	378.169	506.746	452.577	418.821		3340.5	779.465	845.763	894.58	724.548	456.329		3340.5	512.069	433.829	434.997		3340.5	1625.79	2061.19
3342.15	1170.04	901.757	753.417	96.6728		3342.15	317.139	399.788	505.922	440.189	424.606		3342.15	780.693	830.021	887.232	710.86	452.374		3342.15	519.31	436.371	451.781		3342.15	1623.49	2075.35
3343.8	1160.45	913.433	741.812	90.6168		3343.8	314.828	388.322	502.96	445.824	412.552		3343.8	761.532	836.526	889.692	712.069	458.991		3343.8	512.568	428.764	435.733		3343.8	1622.42	2049.64
3345.45	1161.64	948.468	735.925	94.8943		3345.45	313.902	388.682	500.372	448.488	419.134		3345.45	786.585	832.592	886.941	718.451	463.031		3345.45	509.692	426.776	437.518		3345.45	1636.1	2047.15
3347.11	1165.37	924.099	743.813	94.1018		3347.11	318.298	397.608	514.021	442.355	413.984		3347.11	789.462	828.01	905.601	706.223	447.631		3347.11	512.579	428.668	427.058		3347.11	1636.1	2030.85
3348.76	1161.95	930.667	724.352	93.0701		3348.76	321.146	391.669	519.196	446.948	416.135		3348.76	774.157	823.792	923.44	718.34	444.939		3348.76	497.955	429.918	432.676		3348.76	1592.6	2050.11
3350.41	1166.19	916.038	710.347	101.428		3350.41	307.911	390.074	514.193	456.386	409.466		3350.41	794.382	828.338	915.146	718.709	452.013		3350.41	526.02	425.006	444.872		3350.41	1604	2014.68
3352.07	1167.29	933.549	749.271	97.5985		3352.07	313.917	397.074	517.763	446.468	418.275		3352.07	769.739	835.112	905.225	739.417	442.125		3352.07	518.254	416.335	427.275		3352.07	1582.52	2014.52
3353.72	1174.46	945.435	745.174	97.0166		3353.72	327.794	389.107	506.281	440.924	402.997		3353.72	785.904	826.632	903.558	721.505	448.943		3353.72	514.974	443.864	429.809		3353.72	1583.7	2011.02
3355.37	1184.41	919.509	744.035	100.67		3355.37	318.287	401.433	517.476	447.21	406.475		3355.37	781.886	833.188	905.894	748.268	439.758		3355.37	524.568	424.747	430.798		3355.37	1582.88	1990.41
3357.02	1185.15	936.67	759.281	97.1337		3357.02	311.721	398.622	515.909	455.543	406.667		3357.02	789.87	846.368	915.329	733.093	451.88		3357.02	519.692	419.651	434.855		3357.02	1580.74	2019.1
3358.68	1193.6	943.82	751.563	90.5131		3358.68	317.987	394.446	532.861	442.211	409.261		3358.68	792.761	834.184	909.828	732.013	458.982		3358.68	523.392	424.203	435.162		3358.68	1572.07	1964.54
3360.33	1169.63	931.573	745.774	100.144		3360.33	320.783	400.711	506.516	440.852	419.308		3360.33	792.833	844.298	912.119	711.724	450.991		3360.33	521.701	410.925	435.33		3360.33	1536.84	1936.18
3361.98	1200.5	964.646	741.874	93.407		3361.98	308.96	409.574	526.449	437.37	417.686		3361.98	808.005	840.377	907.219	727.495	460.728		3361.98	527.933	430.951	432.86		3361.98	1552.66	1967.49
3363.64	1179.54	938.05	746.159	94.4978		3363.64	322.974	411.497	534.319	440.161	420.661		3363.64	786.706	827.191	920.808	727.001	468.985		3363.64	516.854	428.339	438.656		3363.64	1553.17	1958.52
3365.29	1191.96	961.858	761.154	96.3476		3365.29	316.487	394.413	529.471	437.72	405.82		3365.29	790.811	837.04	916.806	725.674	465.874		3365.29	532.101	422.49	429.533		3365.29	1532.11	1946.19
3366.94	1186.36	965.542	759.165	98.3713		3366.94	314.615	405.617	525.473	444.909	404.157		3366.94	787.697	842.55	913.043	726.805	448.48		3366.94	522.837	421.443	434.229		3366.94	1525.12	1926.89
3368.59	1168.34	977.58	748.666	100.465		3368.59	311.873	412.273	523.966	429.552	413.517		3368.59	789.903	835.341	915.971	735.047	457.342		3368.59	513.133	438.017	438.124		3368.59	1541.34	1939.29
3370.25	1193.96	955.605	737.063	92.7447		3370.25	325.533	397.788	528.852	438.194	408.3		3370.25	804.487	829.54	927.896	730.73	457.637		3370.25	518.314	431.949	442.597		3370.25	1503.35	1887.09
3371.9	1193.58	963.826	765.287	90.5304		3371.9	312.818	409.681	524.826	447.848	420.765		3371.9	786.083	834.234	937.37	737.106	456.507		3371.9	521.901	421.667	435.181		3371.9	1505.49	1886.32
3373.55	1208	980.637	750.658	94.4902		3373.55	312.296	400.438	524.342	444.648	415.36		3373.55	788.316	814.314	910.937	739.556	450.242		3373.55	513.39	425.148	415.614		3373.55	1632.2	1913.43
3375.21	1188.71	970.431	756.267	91.6224		3375.21	308.867	415.755	519.078	443.944	406.688		3375.21	796.389	809.558	923.9	742.487	460.523		3375.21	522.544	424.555	433.587		3375.21	1584.08	1904.81
3376.86	1198.91	954.719	757.757	93.3592		3376.86	310.264	408.3	523.664	439.431	398.701		3376.86	795.001	827.818	923.263	732.102	466.876		3376.86	519.017	421.468	421.946		3376.86	1493.46	1915.43
3378.51	1226.87	973.714	757.887	93.4597		3378.51	321.511	413.837	536.923	449.746	410.128		3378.51	797.192	841.056	931.121	747.999	456.757		3378.51	524.901	430.66	434.206		3378.51	1457.11	1881.1
3380.17	1200.83	980.201	748.1	91.1331		3380.17	322.349	393.934	531.384	441.7	401.968		3380.17	800.351	836.984	922.154	737.135	468.532		3380.17	522.567	427.334	424.15		3380.17	1477.04	1901.05
3381.82	1209.87	987.684	747.165	90.2269		3381.82	315.064	400.283	535.336	438.963	409.446		3381.82	809.232	841.296	949.833	747.035	457.719		3381.82	526.725	427.81	421.681		3381.82	1491.91	1883.35
3383.47	1211.16	987.908	742.769	97.1685		3383.47	326.923	408.761	538.488	439.038	412.615		3383.47	796.032	839.64	922.913	744.996	453.616		3383.47	531.435	419.625	417.227		3383.47	1486.29	1860.39
3385.12	1218.64	1002.02	733.477	95.9091		3385.12	320.288	414.561	531.432	441.144	417.834		3385.12	802.553	830.682	939.833	746.606	458.53		3385.12	532.856	420.651	430.334		3385.12	1472.89	1874.25
3386.78	1220.23	973.265	751.193	94.4659		3386.78	306.719	408.824	526.897	437.586	410.415		3386.78	805.124	835.57	948.992	742.496	454.624		3386.78	528.916	427.488	420.239		3386.78	1484.6	1872
3388.43	1213.16	1000.21	745.313	90.0113		3388.43	320.526	405.292	538.563	437.055	419.938		3388.43	805.241	836.007	961.533	743.53	454.93		3388.43	524.689	418.08	419.202		3388.43	1470.08	1881.46
3390.08	1221.46	991.871	747.125	94.1791		3390.08	316.013	412.262	533.822	438.264	407.587		3390.08	803.388	821.77	943.132	735.65	452.019		3390.08	527.789	416.581	430.744		3390.08	1468	1861.2
3391.74	1228.04	982.912	739.865	100.424		3391.74	314.03	412.81	539.817	424.675	407.624		3391.74	808.257	820.76	944.738	741.13	450.393		3391.74	519.967	427.937	426.445		3391.74	1472.59	1877.04
3393.39	1213.47	981.399	738.555	95.6596		3393.39	313.076	411.447	545.87	434.895	405.16		3393.39	804.333	809.45	941.192	734.399	458.084		3393.39	530.09	428.843	423.367		3393.39	1456.24	1845.22
3395.04	1229.09	997.264	736.318	92.5848		3395.04	316.83	417.833	544.639	434.476	403.701		3395.04	805.375	814.939	939.489	732.276	450.32		3395.04	524.628	430.123	421.74		3395.04	1455.2	1852.14
3396.69	1228.95	999.217	747.505	93.7684		3396.69	313.85	414.766	535.408	441.207	408.583		3396.69	808.745	809.747	944.534	727.687	449.973		3396.69	521.478	417.335	417.595		3396.69	1434.23	1845.48
3398.35	1224.65	1003.23	744.862	96.2959		3398.35	310.367	407.555	538.148	436.245	402.493		3398.35	805.867	819.093	940.299	735.085	453.81		3398.35	518.559	416.278	422.56		3398.35	1439.23	1859.23
3400	1216.13	1009.94	747.372	101.377		3400	308.908	415.143	537.254	430.116	402.982		3400	802.327	820.295	949.774	738.945	457.533		3400	521.358	417.519	416.357		3400	1443.15	1849.43
3401.65	1228.18	1001.8	732.112	100.082		3401.65	302.003	410.931	526.219	441.278	403.787		3401.65	806.081	823.263	937.4	733.905	444.522		3401.65	516.753	416.627	417.642		3401.65	1433.45	1845.69
3403.31	1214.32	998.303	728.579	96.7676		3403.31	305.553	415.57	526.211	438.904	409.254		3403.31	814.773	812.21	949.284	729.969	445.302		3403.31	508.07	418.057	408.641		3403.31	1436.38	1844.13
3404.96	1217.85	1013.45	734.78	98.3927		3404.96	313.695	418.766	536.89	442.709	411.189		3404.96	822.743	807.432	938.234	721.726	444.381		3404.96	509.664	415.486	412.565		3404.96	1434.39	1846.37
3406.61	1226.4	1013.26	747.219	97.0976		3406.61	317.853	419.759	541.53	440.115	411.554		3406.61	803.906	800.308	931.799	719.753	452.877		3406.61	515.332	421.667	411.798		3406.61	1434.91	1833.48
3408.26	1228.61	1001.98	749.544	92.2851		3408.26	313.779	419.522	537.36	431.717	403.532		3408.26	803.769	803.315	935.877	723.623	442.948		3408.26	519.118	429.84	411.173		3408.26	1423.04	1832.21
3409.92	1242.14	1013.75	747.667	94.3257		3409.92	313.469	409.965	533.798	425.029	411.807		3409.92	814.626	806.408	945.374	719.577	437.459		3409.92	517.089	422.256	410.928		3409.92	1416.57	1834.25
3411.57	1232.19	1020.31	745.692	94.7224		3411.57	313.364	414.519	532.34	429.871	401.673		3411.57	814.409	807.255	931.679	725.191	440.76		3411.57	516.351	419.939	410.148		3411.57	1407.53	1822.63
3413.22	1229.93	1020.85	740.074	94.5116		3413.22	314.704	410.206	536.484	426.247	406.507		3413.22	810.143	792.544	936.261	726.28	439.571		3413.22	523.359	418.879	406.793		3413.22	1408.43	1815.16
3414.88	1228.23	1028.96	741.356	97.7736		3414.88	311.668	418.357	552.659	425.416	408.033		3414.88	821.424	793.259	945.29	724.989	437.692		3414.88	519.354	420.736	403.232		3414.88	1408.34	1816.86
3416.53	1226.61	1016.13	746.671	95.2188		3416.53	308.344	419.504	541.956	426.233	408.592		3416.53	816.408	789.126	942.1	712.649	433.796		3416.53	517.948	408.982	406.882		3416.53	1392.11	1811.85
3418.18	1230.53	1009.06	742.7	93.2875		3418.18	309.28	417.88	533.655	428.681	403.67		3418.18	804.673	785.532	940.967	699.025	441.647		3418.18	520.974	409.448	400.773		3418.18	1384.57	1785.68
3419.83	1235.46	1023.99	742.437	94.6184		3419.83	306.861	424.041	538.472	431.48	397.769		3419.83	811.165	783.812	938.938	702.88	441.528		3419.83	515.55	412.271	403.319		3419.83	1385.85	1789.53
3421.49	1240.91	1034.54	742.983	89.5373		3421.49	307.034	420.864	537.62	433.346	399.674		3421.49	823.726	783.145	924.88	717.662	441.564		3421.49	506.994	409.494	403.681		3421.49	1391.43	1791.52
3423.14	1231.98	1030.85	738.115	93.1902		3423.14	311.981	418.676	539.079	435.034	392.891		3423.14	824.945	780.212	915.656	713.905	436.716		3423.14	506.111	408.528	404.142		3423.14	1370.46	1778.79
3424.79	1226.38	1025.99	737.581	97.0954		3424.79	317.771	422.553	536.072	425.848	402.609		3424.79	821.919	779.619	916.919	702.138	440.247		3424.79	503.51	404.814	401.605		3424.79	1343.39	1773.49
3426.45	1245.6	1028.76	739.711	91.8217		3426.45	321.333	416.355	531.322	417.733	406.322		3426.45	818.355	775.878	913.977	699.4	440.487		3426.45	500.811	405.678	397.467		3426.45	1353.01	1766.42
3428.1	1251.05	1024.29	729.768	92.5585		3428.1	321.057	414.978	532.027	417.839	398.673		3428.1	816.272	775.026	919.166	697.385	434.439		3428.1	504.709	416.676	397.245		3428.1	1358.29	1769.51
3429.75	1237.85	1035.2	727.989	93.3531		3429.75	312.815	410.823	530.899	424.104	399.177		3429.75	800.463	773.642	913.187	689.273	430.37		3429.75	505.8	413.905	393.446		3429.75	1353.29	1767.69
3431.41	1230.05	1029.35	738.362	94.1744		3431.41	303.671	411.88	537.432	420.149	395.155		3431.41	796.401	765.593	897.477	682.529	427.754		3431.41	497.428	407.581	393.638		3431.41	1335.81	1761.69
3433.06	1227.74	1026.09	725.943	90.9652		3433.06	306.712	416.022	537.201	412.574	398.279		3433.06	803.291	754.852	895.249	687.374	419.915		3433.06	495.98	398.548	397.786		3433.06	1324.48	1760.63
3434.71	1213	1029.4	725.536	92.8597		3434.71	308.415	412.652	512.521	424.99	395.576		3434.71	800.936	752.028	883.038	688.331	421.473		3434.71	492.579	395.864	395.002		3434.71	1316.65	1754.07
3436.36	1219.5	1025.5	721.513	93.9208		3436.36	304.554	407.824	516.976	420.837	391		3436.36	798.512	751.788	878.331	677.553	423.209		3436.36	492.998	403.674	387.263		3436.36	1307.36	1746.03
3438.02	1225.25	1026.99	724.331	94.2391		3438.02	314.265	414.949	519.809	416.361	396.858		3438.02	798.617	760.512	872.678	682.296	421.887		3438.02	499.848	402.949	386.753		3438.02	1313.67	1739.67
3439.67	1217.66	1028.15	726.074	94.1358		3439.67	313.854	420.628	526.417	416.519	398.504		3439.67	791.742	734.722	869.283	672.998	410.789		3439.67	488.266	398.841	391.554		3439.67	1298.53	1748.18
3441.32	1217.35	1023.92	713.901	91.7959		3441.32	310.494	421.094	531.099	415.927	387.693		3441.32	794.779	739.165	865.498	669.876	416.307		3441.32	489.478	401.189	388.133		3441.32	1285.01	1758.06
3442.98	1224.76	1019.37	715.43	90.5058		3442.98	302.507	412.352	524.662	409.039	391.697		3442.98	792.349	737.723	852.758	665.317	416.874		3442.98	490.974	397.188	382.584		3442.98	1276.7	1747.94
3444.63	1211.73	1023.3	708.208	92.37		3444.63	302.125	413.916	519.151	408.831	389.408		3444.63	791.558	731.778	851.379	654.423	417.449		3444.63	494.955	396.734	389.098		3444.63	1288.88	1738.19
3446.28	1215.52	1019.46	717.524	92.0824		3446.28	297.59	405.764	519.609	408.189	380.23		3446.28	791.309	736.077	842.859	650.749	415.772		3446.28	486.764	400.968	385.863		3446.28	1282.06	1739.78
3447.93	1226.6	1012.2	715.169	91.5636		3447.93	296.436	416.652	511.369	403.518	379.515		3447.93	787.121	743.703	831.028	644.297	418.403		3447.93	480.795	392.83	394.043		3447.93	1248.39	1747.68
3449.59	1213.55	1028.73	727.566	84.0093		3449.59	308.291	406.239	525.008	413.32	370.262		3449.59	770.908	727.133	832.717	641.585	409.04		3449.59	486.658	385.673	378.578		3449.59	1227.71	1721.04
3451.24	1202.65	1027.91	712.788	95.766		3451.24	304.248	401.931	501.777	402.377	375.894		3451.24	757.135	729.634	813.815	639.907	407.713		3451.24	478.871	385.38	373.716		3451.24	1233.7	1700.93
3452.89	1191.51	1019.54	720.83	86.7097		3452.89	297.888	403.28	503.932	392.689	377.607		3452.89	763.398	712.925	828.388	631.016	409.006		3452.89	482.025	390.339	376.433		3452.89	1214.49	1682.66
3454.55	1200.1	1026.18	710.89	88.0275		3454.55	300.329	403.048	505.586	410.639	379.474		3454.55	747.335	725.708	813.518	631.791	403.897		3454.55	468.814	381.815	381.049		3454.55	1200.07	1685.92
3456.2	1193.13	1008.45	702.09	90.1888		3456.2	302.522	402.691	501.492	395.967	369.616		3456.2	737.305	706.459	786.308	633.701	409.209		3456.2	455.582	375.731	378.871		3456.2	1203.47	1682.33
3457.85	1180.91	1026.69	695.626	86.9993		3457.85	299.333	401.238	485.29	388.316	379.629		3457.85	748.415	706.897	795.447	620.656	399.982		3457.85	472.289	384.7	378.508		3457.85	1186.05	1688.83
3459.5	1184.73	1018.87	700.058	87.485		3459.5	289.555	394.487	499.487	392.724	369.741		3459.5	739.226	689.406	806.589	624.724	393.31		3459.5	470.56	368.387	378.826		3459.5	1193.96	1663.92
3461.16	1170.35	1034.26	713.058	90.4959		3461.16	291.667	395.843	496.328	395.985	366.002		3461.16	733.179	696.649	785.813	616.013	400.488		3461.16	454.179	378.511	365.488		3461.16	1186.48	1719.38
3462.81	1175.2	1008.12	674.243	89.0092		3462.81	292.313	398.845	493.863	390.648	366.995		3462.81	737.386	689.826	778.518	620.432	396.485		3462.81	458.482	382.191	361.356		3462.81	1180.62	1677.14
3464.46	1176.67	989.33	688.542	89.2977		3464.46	308.178	382.281	478.438	389.608	372.052		3464.46	727.928	677.931	778.463	611.614	401.513		3464.46	451.67	371.672	368.071		3464.46	1194.01	1680.68
3466.12	1179.07	992.58	685.935	88.2157		3466.12	291.025	392.039	497.536	383.131	361.697		3466.12	734.664	680.144	765.562	603.319	396.457		3466.12	446.47	377.282	369.439		3466.12	1150.4	1655.08
3467.77	1170.72	965.243	681.792	83.5999		3467.77	293.332	378.171	491.69	388.324	367.145		3467.77	723.218	683.726	758.224	618.506	401.779		3467.77	453.533	372.71	369.926		3467.77	1158.62	1664.88
3469.42	1161.04	986.338	684.496	88.4017		3469.42	279.401	371.939	487.137	387.407	361.488		3469.42	708.697	669.939	741.804	599.989	385.083		3469.42	451.861	371.137	363.755		3469.42	1173.35	1674.46
3471.07	1175.12	980.167	678.109	86.2947		3471.07	289.826	376.15	482.126	389.865	361.836		3471.07	714.425	683.812	757.589	592.932	385.72		3471.07	454.046	368.437	364.652		3471.07	1177.02	1670.05
3472.73	1159.99	971.153	683.091	84.7688		3472.73	289.049	373.44	477.422	383.809	357.649		3472.73	723.223	667.871	742.382	613.418	409.401		3472.73	437.015	371.598	366.52		3472.73	1160.43	1669.33
3474.38	1154.2	971.717	675.143	86.7023		3474.38	281.822	381.131	488.302	385.3	355.237		3474.38	709.346	668.063	740.685	610.621	386.177		3474.38	442.666	369.45	364.729		3474.38	1154.86	1660.19
3476.03	1159.91	965.066	673.43	87.5184		3476.03	280.764	378.824	473.863	381.098	357.333		3476.03	704.379	658.863	753.523	605.824	390.782		3476.03	440.672	374.348	353.958		3476.03	1148.03	1653.14
3477.69	1156.07	971.175	667.04	88.7223		3477.69	279.23	373.709	476.889	385.218	360.391		3477.69	690.297	667.498	732.122	602.496	389.733		3477.69	429.521	368.222	354.259		3477.69	1147.84	1649.25
3479.34	1143.96	961.176	648.894	86.5641		3479.34	278.301	376.893	473.058	370.157	365.487		3479.34	688.208	657.064	730.311	585.006	383.457		3479.34	431.237	365.369	362.054		3479.34	1150.59	1659.92
3480.99	1138.45	932.135	637.363	87.4456		3480.99	277.942	370.179	453.742	372.469	357.51		3480.99	692.052	654.352	720.834	589.988	380.619		3480.99	431.685	362.924	353.571		3480.99	1136.94	1645.32
3482.64	1125.47	925.461	634.333	87.1556		3482.64	277.1	363.511	457.333	368.401	356.085		3482.64	683.655	649.677	712.403	577.927	386.291		3482.64	432.893	357.675	348.505		3482.64	1128.42	1625.96
3484.3	1111.22	919.692	641.448	85.8078		3484.3	274.59	360.18	452.911	365.885	355.718		3484.3	680.732	648.744	712.731	577.884	392.808		3484.3	428.936	355.436	345.436		3484.3	1127.37	1617.05
3485.95	1106.73	911.077	649.867	84.8565		3485.95	274.977	355.713	446.178	367.328	352.815		3485.95	672.421	634.24	707.455	577.693	382.568		3485.95	424.51	352.32	350.598		3485.95	1115.72	1625.14
3487.6	1100.07	896.663	634.577	83.985		3487.6	275.281	358.702	442.305	365.543	351.012		3487.6	669.811	630.827	698.45	567.3	379.759		3487.6	420.123	344.91	346.36		3487.6	1116.75	1637.36
3489.26	1095.72	889.142	622.798	81.8245		3489.26	275.543	363.157	439.754	363.649	346.317		3489.26	659.693	624.344	687.473	561.93	378.877		3489.26	420.01	345.543	342.43		3489.26	1128.9	1623.38
3490.91	1103.46	879.092	633.06	83.9314		3490.91	277.496	360.537	448.962	360.712	343.72		3490.91	656.564	617.202	694.428	553.127	376.824		3490.91	413.574	347.58	337.955		3490.91	1127.36	1617.8
3492.56	1092	881.413	637.895	83.607		3492.56	268.362	352.986	442.989	358.149	349.509		3492.56	663.796	618.36	685.147	549.603	373.707		3492.56	409.751	346.187	333.859		3492.56	1120.67	1607.48
3494.21	1073.66	866.867	630.154	82.4201		3494.21	266.955	354.68	439.541	352.821	346.428		3494.21	659.902	616.84	682.991	552.978	374.072		3494.21	420.967	346.652	335.428		3494.21	1109.08	1596.93
3495.87	1071.13	857.615	604.806	84.5896		3495.87	269.481	355.013	445.032	364.652	341.952		3495.87	658.579	616.708	682.837	555.692	377.455		3495.87	413.649	348.064	338.58		3495.87	1116.76	1599.24
3497.52	1066.94	855.108	608.007	84.7255		3497.52	269.673	356.072	440.356	365.206	338.013		3497.52	653.081	615.938	683.288	548.238	375.32		3497.52	406.686	344.569	337.111		3497.52	1119.63	1595.26
3499.17	1061.26	854.147	599.719	82.8487		3499.17	264.406	346.737	429.922	352.459	346.279		3499.17	645.182	611.607	662.11	550.802	366.084		3499.17	406.262	342.882	341.041		3499.17	1118.07	1585.43
3500.83	1057.36	837.72	590.23	83.2035		3500.83	271.419	343.24	434.755	347.605	348.171		3500.83	637.242	611.637	678.864	558.123	367.057		3500.83	403.694	342.36	335.181		3500.83	1110.85	1612.09
3502.48	1061.76	825.417	599.74	79.2044		3502.48	267.558	352.247	432.275	340.321	342.13		3502.48	643.648	602.898	656.256	544.712	363.378		3502.48	405.504	330.181	329.84		3502.48	1100.8	1616.06
3504.13	1045.69	822.659	596.908	81.2799		3504.13	261.561	339.458	422.274	346.275	336.176		3504.13	638.388	598.537	661.944	535.724	363.939		3504.13	405.451	330.707	334.373		3504.13	1092.45	1585.37
3505.79	1041.54	826.277	581.688	83.946		3505.79	258.301	336.699	422.462	350.052	331.81		3505.79	632.608	595.704	642.534	532.958	354.317		3505.79	385.581	335.883	328.902		3505.79	1089.45	1580.35
3507.44	1023.24	803.505	578.714	81.8683		3507.44	250.409	334.184	418.511	341.021	322.099		3507.44	631.012	593.904	644.979	531.268	358.073		3507.44	375.266	337.244	326.315		3507.44	1086.29	1577.22
3509.09	1024.87	792.345	580.259	77.0561		3509.09	249.546	332.502	410.229	340.141	325.014		3509.09	628.267	580.122	640.014	533.709	352.229		3509.09	385.145	340.185	325.596		3509.09	1093.22	1560.08
3510.74	1032.8	778.886	580.055	76.1851		3510.74	253.964	330.851	417.298	350.706	330.131		3510.74	609.607	583.613	644.909	535.797	348.629		3510.74	397.966	325.107	318.683		3510.74	1083.98	1581.19
3512.4	1005.83	770.566	562.619	78.32		3512.4	259.883	335.435	410.181	342.156	329.898		3512.4	606.872	586.948	629.516	522.618	349.256		3512.4	388.105	327.012	320.448		3512.4	1054.98	1567.25
3514.05	1001.59	752.615	569.779	78.819		3514.05	250.923	319.246	403.758	334.156	336.532		3514.05	610.023	569.942	615.886	517.672	352.364		3514.05	385.253	329.566	320.507		3514.05	1066.54	1546.53
3515.7	995.218	747.039	554.791	78.5027		3515.7	251.823	330.569	408.294	335.817	325.591		3515.7	608.679	560.735	620.458	518.492	350.681		3515.7	382.356	325.864	315.044		3515.7	1070.31	1523.18
3517.36	991.754	752.636	538.164	77.1018		3517.36	258.965	316.155	407.621	333.985	329.574		3517.36	594.317	550.811	625.22	499.084	351.118		3517.36	389.531	319.935	318.473		3517.36	1066.59	1532.54
3519.01	988.434	751.459	560.912	80.8538		3519.01	256.663	321.506	400.253	327.497	325.87		3519.01	580.978	567.883	624.995	502.556	349.282		3519.01	372.364	323.195	316.978		3519.01	1075.09	1521.2
3520.66	979.092	749.301	537.134	81.1022		3520.66	242.22	316.581	405.731	329.307	320.898		3520.66	573.564	560.919	591.882	507.049	349.016		3520.66	373.027	316.064	308.436		3520.66	1063.63	1509.89
3522.31	952.509	732.387	541.101	79.9908		3522.31	250.633	318.02	397.221	323.586	316.435		3522.31	576.619	558.86	593.44	494.696	352.306		3522.31	375.143	316.202	305.491		3522.31	1059.95	1495.36
3523.97	973.269	714.856	539.792	77.5938		3523.97	249.224	320.168	398.976	329.371	316.053		3523.97	563.431	548.844	598.897	502.444	342.249		3523.97	376.071	312.942	317.211		3523.97	1037.22	1500.86
3525.62	958.425	712.909	540.98	81.1089		3525.62	239.433	309.178	397.395	335.066	324.475		3525.62	568.95	543.991	590.781	503.293	342.993		3525.62	368.926	313.301	302.965		3525.62	1033.11	1507.86
3527.27	961.54	711.24	519.948	76.678		3527.27	243.954	311.368	386.179	333.779	313.017		3527.27	568.139	551.976	595.743	500.301	345.608		3527.27	363.374	318.96	313.149		3527.27	1028.56	1485.31
3528.93	949.65	700.258	520.275	75.8058		3528.93	240.342	311.304	386.514	312.435	309.921		3528.93	568.999	550.842	593.953	479.857	336.559		3528.93	366.378	316.978	310.675		3528.93	1027.96	1458.18
3530.58	927.842	699.754	528.333	75.4828		3530.58	241.183	310.762	381.973	316.988	315.281		3530.58	555.693	558.09	575.645	487.254	332.077		3530.58	366.437	313.429	306.73		3530.58	1035.79	1474.04
3532.23	926.089	701.834	526.511	72.5891		3532.23	240.072	305.27	381.345	325.227	315.813		3532.23	555.422	547.511	585.504	489.813	342.008		3532.23	369.413	312.816	295.591		3532.23	1037.05	1457.94
3533.88	922.003	691.605	520.173	69.2191		3533.88	231.073	290.948	378.303	319.833	316.284		3533.88	550.556	539.665	581.463	489.319	342.095		3533.88	367.411	309.66	291.73		3533.88	1011.91	1437.89
3535.54	922.167	685.857	517.214	70.7855		3535.54	234.524	297.095	381.714	313.262	314.667		3535.54	545.286	539.285	596.476	480.476	334.214		3535.54	367.048	313.476	300.69		3535.54	996.929	1430.88
3537.19	906.75	689.365	512.342	75.0446		3537.19	239.9	305.067	386.947	310.646	309.954		3537.19	543.545	536.787	591.419	486.192	334.323		3537.19	355.875	313.889	299.01		3537.19	988.812	1437.28
3538.84	902.01	676.524	505.935	74.9929		3538.84	236.629	297.823	391.102	313.455	299.943		3538.84	549.894	531.115	566.868	485.621	340.199		3538.84	345.581	304.717	290.384		3538.84	981.221	1430.19
3540.5	907.63	668.823	503.585	72.882		3540.5	234.89	294.065	375.643	318.404	300.29		3540.5	546.702	531.188	559.928	475.934	344.89		3540.5	348.055	296.903	288.15		3540.5	983.26	1426.51
3542.15	900.514	661.847	496.278	70.6945		3542.15	232.445	297.583	374.861	315.792	299.459		3542.15	535.833	534.083	559.472	479.875	337.681		3542.15	351.597	295.834	291.653		3542.15	982.681	1407.4
3543.8	900.173	660.035	498.689	69.3773		3543.8	232.054	294.676	371.697	312.444	296.019		3543.8	533.333	538.041	549.669	471.785	335.859		3543.8	350.113	298.627	295.639		3543.8	973.276	1376.85
3545.45	893.978	656.53	509.892	70.987		3545.45	231.513	294.933	367.881	311.522	293.684		3545.45	536.755	522.601	545.281	468.429	331.766		3545.45	342.374	300.729	290.872		3545.45	977.522	1383.58
3547.11	899.178	651.357	511.893	72		3547.11	232.373	296.419	363.231	307.258	298.422		3547.11	529.719	511.388	554.952	475.17	314.986		3547.11	338.464	290.566	292.634		3547.11	951.833	1357.01
3548.76	879.603	649.053	497.138	72.2475		3548.76	223.76	282.433	360.629	301.587	302.485		3548.76	528.228	516.188	554.835	457.326	323.195		3548.76	346.335	294.421	288.231		3548.76	952.334	1369.07
3550.41	874.017	642.009	481.106	76.1193		3550.41	227.55	277.108	357.758	306.397	292.948		3550.41	530.306	502.014	543.542	471.222	310.637		3550.41	337.678	289.334	290.961		3550.41	945.961	1357.93
3552.07	859.826	634.12	479.924	77.7163		3552.07	226.339	287.169	366.344	306.38	293.052		3552.07	517.75	510.967	542.345	450.066	319.85		3552.07	342.47	280.983	293.57		3552.07	924.311	1332
3553.72	878.733	621.151	477.882	73.9392		3553.72	220.619	283.709	357.084	303.548	280.975		3553.72	513.702	511.814	541.369	448.227	316.92		3553.72	327.292	287.888	292.824		3553.72	914.564	1313.24
3555.37	852.841	619.787	479.163	73.7868		3555.37	224.217	282.229	354.88	301.655	292		3555.37	521.663	505.454	528.318	451.403	313.279		3555.37	342.201	278.132	289.039		3555.37	902.481	1321.88
3557.02	839.243	629.317	467.794	67.5106		3557.02	226.563	285.96	357.046	293.755	289.382		3557.02	520.129	511.156	534.587	451.983	323.907		3557.02	339.574	288.855	280.447		3557.02	909.869	1299.76
3558.68	841.638	634.291	473.11	71.4592		3558.68	224.52	286.002	357.167	295.975	296.431		3558.68	1429.36	501.924	535.66	457.448	332.425		3558.68	327.116	293.793	274.882		3558.68	911.159	1278.03
3560.33	860.712	628.905	479.794	75.5452		3560.33	229.542	285.501	370.076	300.167	294.371		3560.33	517.225	494.764	550.165	450.756	304.575		3560.33	331.851	284.993	287.498		3560.33	890.357	1286.88
3561.98	832.67	606.667	482.96	72.0126		3561.98	216.606	280.265	352.482	299.664	299.014		3561.98	504.823	506.919	531.207	448.802	316.136		3561.98	327.475	289.591	272.218		3561.98	886.632	1285.03
3563.64	829.482	606.41	474.853	71.5744		3563.64	221.546	276.399	348.325	292.158	283.801		3563.64	510.281	500.116	536.886	452.796	311.805		3563.64	328.509	287.541	265.614		3563.64	892.393	1245.92
3565.29	820.64	602.317	464.669	67.2206		3565.29	217.789	284.819	349.042	282.382	288.951		3565.29	505.708	486.875	527.731	452.763	312.321		3565.29	335.454	278.843	273.934		3565.29	891.62	1257.93
3566.94	817.836	591.99	467.19	67.5341		3566.94	216.755	282.825	348.169	285.891	279.495		3566.94	502.548	485.081	517.346	441.44	309.974		3566.94	320.077	278.225	279.373		3566.94	884.616	1254.61
3568.59	808.786	599.275	458.383	67.2934		3568.59	218.135	269.771	353.171	292.969	283.005		3568.59	496.97	488.619	517.218	442.293	310.213		3568.59	323.201	282.209	274.088		3568.59	879.428	1217.52
3570.25	808.613	607.176	454.612	66.8016		3570.25	211.695	283.264	349.201	287.554	279.121		3570.25	491.873	486.883	506.291	441.52	306.698		3570.25	323.193	283.347	269.087		3570.25	869.529	1226.72
3571.9	799.002	600.323	461.761	68.3896		3571.9	214.078	277.821	343.867	287.632	278.631		3571.9	500.699	473.896	504.836	438.13	303.367		3571.9	314.755	286.157	264.679		3571.9	862.661	1211.28
3573.55	802.133	589.568	468.039	67.2274		3573.55	216.752	299.244	338.043	285.563	278.588		3573.55	503.455	476.845	518.982	434.394	302.633		3573.55	322.585	281.446	266.73		3573.55	863.385	1202.45
3575.21	802.469	583.584	461.715	66.5185		3575.21	212.51	457.796	337.037	282.084	273.476		3575.21	495.064	480.047	501.92	430.956	305.317		3575.21	325.148	272.231	267.047		3575.21	865.455	1194.06
3576.86	788.963	588.722	453.106	68.5694		3576.86	213.102	444.947	340.588	275.255	271.778		3576.86	491.694	474.195	492.532	424.963	299.528		3576.86	315.62	266.264	262.847		3576.86	861.667	1185.22
3578.51	796.135	584.268	451.89	67.7975		3578.51	214.047	269.503	335.407	281.241	270.271		3578.51	493.988	466.211	508.319	426.158	298.078		3578.51	313.905	271.438	265.947		3578.51	849.351	1184.51
3580.17	796.725	583.713	454.078	69.1812		3580.17	210.364	267.803	330.009	279.685	271.866		3580.17	491.131	473.901	509.775	420.661	301.951		3580.17	312.632	273.307	269.274		3580.17	840.27	1174.23
3581.82	790.745	574.87	456.74	66.6327		3581.82	210.609	273.753	336.305	274.807	271.956		3581.82	489.979	475.385	506.867	427.169	300.083		3581.82	317.331	274.794	265.187		3581.82	835.872	1175.7
3583.47	782.632	572.473	446.507	65.9101		3583.47	205.425	271.322	336.076	270.257	270.735		3583.47	483.942	466.535	500.594	431.194	301.716		3583.47	310.176	274.382	258.218		3583.47	841.422	1172.02
3585.12	772.217	576.378	454.818	66.1803		3585.12	206.364	262.663	329.451	281.345	268.928		3585.12	479.563	470.693	507.778	424.595	294.533		3585.12	309.391	271.194	252.491		3585.12	837.938	1155.82
3586.78	773.582	571.42	449.672	66.583		3586.78	212.873	266.705	332.039	281.003	267.334		3586.78	469.671	469.544	496.217	419.418	294.04		3586.78	313.541	269.376	251.375		3586.78	806.056	1146.67
3588.43	769.088	565.083	442.015	63.6456		3588.43	215.164	269.365	333.102	277.44	268.461		3588.43	461.187	469.893	500.495	421.289	295.565		3588.43	311.742	270.594	259.037		3588.43	809.649	1145.47
3590.08	771.608	564.563	446.49	66.7746		3590.08	208.295	261.758	330.889	275.029	260.951		3590.08	462.367	465.407	481.464	424.534	295.667		3590.08	306.803	277.053	257.059		3590.08	800.472	1125.23
3591.74	759.54	557.526	436.046	68.8388		3591.74	205.959	264.201	328.715	277.196	271.103		3591.74	458.073	466.285	481.963	413.694	294.03		3591.74	304.959	259.572	249.639		3591.74	797.869	1121.65
3593.39	761.449	561.997	443.133	64.61		3593.39	200.659	254.632	339.005	267.466	264.974		3593.39	460.636	455.839	488.301	423.152	286.464		3593.39	310.948	263.605	250.558		3593.39	802.067	1093.76
3595.04	740.399	546.176	422.069	62.3549		3595.04	200.828	270.157	326.147	265.844	265.324		3595.04	458.195	458.959	478.28	416.249	289.462		3595.04	294.846	259.713	248.029		3595.04	806.785	1129.26
3596.69	735.255	555.068	438.683	66.2526		3596.69	202.814	260.291	318.851	266.372	265.56		3596.69	457.418	457.716	480.674	408.156	280.418		3596.69	295.592	259.13	251.523		3596.69	791.511	1107.09
3598.35	741.718	555.826	430.025	64.0084		3598.35	197.439	262.349	316.28	271.379	258.126		3598.35	451.316	457.634	484.908	416.14	299.057		3598.35	293.796	262.255	244.291		3598.35	787.227	1094.67
3600	740.183	547.292	425.271	62.6499		3600	193.512	250.551	326.148	268.424	255.297		3600	453.627	444.094	480.742	411.723	290.178		3600	295.076	258.4	251.921		3600	783.858	1077.84
3601.65	739.958	556.756	425.981	64.0488		3601.65	205.839	254.514	306.343	267.301	262.531		3601.65	447.34	449.104	471.698	408.791	285.938		3601.65	295.859	251.26	247.846		3601.65	777.899	1091.36
3603.31	739.832	540.088	421.892	62.0786		3603.31	201.941	262.226	323.363	262.893	261.686		3603.31	448.676	445.637	470.5	412.804	286.255		3603.31	301.363	256.079	249.421		3603.31	767.118	1082.81
3604.96	713.643	547.503	423.214	63.8805		3604.96	196.19	262.95	324.308	270.927	257.88		3604.96	447.881	447.643	463.307	408.783	283.925		3604.96	296.593	260.787	244.261		3604.96	768.472	1074.75
3606.61	717.148	551.796	422.044	62.5016		3606.61	196.562	260.653	318.209	264.653	254.707		3606.61	445.428	446.03	462.671	401.062	274.062		3606.61	286.93	262.855	243.338		3606.61	762.012	1043.4
3608.26	721	542.801	423.436	62.6398		3608.26	196.193	263.499	315.527	262.57	246.854		3608.26	434.838	437.016	470.661	396.822	276.597		3608.26	287.059	251.924	248.269		3608.26	779.016	1054.59
3609.92	718.099	534.449	426.089	62.3333		3609.92	197.203	255.022	312.474	266.337	248.482		3609.92	434.307	431.938	460.371	398.056	274.463		3609.92	292.678	250.673	253.332		3609.92	768.907	1048.89
3611.57	712.792	528.689	420.276	61.3544		3611.57	193.356	251.765	308.004	264.112	256.655		3611.57	436.337	434.621	453.818	399.501	275.129		3611.57	289.907	254.627	243.92		3611.57	753.689	1043.05
3613.22	712.767	528.15	414.852	63.2192		3613.22	191.201	251.69	304.947	255.059	253.257		3613.22	429.14	439.178	460.42	394.819	278.204		3613.22	290.121	251.869	237.29		3613.22	754.322	1033.69
3614.88	713.328	526.254	417.757	65.469		3614.88	195.091	252.109	303.982	258.028	253.136		3614.88	432.018	434.15	465.671	400.574	281.17		3614.88	289.578	249.554	243.114		3614.88	741.956	1036.01
3616.53	700.737	528.935	418.619	63.0755		3616.53	196.677	252.677	306.398	253.78	249.882		3616.53	430.032	427.075	459.522	396.296	279.135		3616.53	288.398	247.366	245.522		3616.53	739.994	1023.1
3618.18	701.019	526.977	415.62	58.9268		3618.18	195.659	244.102	307.864	251.376	239.331		3618.18	423.222	431.995	459.077	400.794	278.558		3618.18	288.353	248.345	244.12		3618.18	738.415	1011.14
3619.83	694.325	514.405	409.661	60.7948		3619.83	193.124	239.416	303.537	247.203	242.257		3619.83	425.63	433.415	457.206	386.525	270.282		3619.83	282.995	247.248	239.788		3619.83	732.371	1011.21
3621.49	697.797	523.395	416.14	59.9576		3621.49	186.637	241.477	307.493	252.735	249.323		3621.49	432.961	432.866	440.925	386.327	273.866		3621.49	287.765	249.48	235.686		3621.49	740.915	1023.99
3623.14	692.618	523.785	415.452	60.3573		3623.14	192.025	244.715	308.405	244.785	245.928		3623.14	430.047	421.26	443.739	397.525	280.501		3623.14	284.761	246.166	241.144		3623.14	740.19	1021.86
3624.79	688.16	520.146	408.928	62.777		3624.79	197.721	243.041	299.833	256.829	245.167		3624.79	421.288	430.263	446.959	398.408	267.671		3624.79	273.07	240.642	230.933		3624.79	741.792	1017.81
3626.45	693.461	513.724	404.314	63.8039		3626.45	189.163	237.688	309.29	247.073	242.594		3626.45	417.767	430.208	445.559	389.812	274.051		3626.45	266.051	242.096	244.143		3626.45	753.255	1009.62
3628.1	679.381	501.13	416.036	61.5		3628.1	195.108	242.869	300.527	246.914	239.343		3628.1	424.19	413.556	441.063	383.555	272.142		3628.1	277.362	246.752	237.406		3628.1	740.562	1011.25
3629.75	697.94	515.501	416.515	61.4384		3629.75	345.77	244.408	309.459	251.234	239.722		3629.75	409.338	424.008	459.713	386.912	278.274		3629.75	277.663	234.66	232.322		3629.75	725.515	1006.53
3631.41	687.933	505.966	400.665	60.6023		3631.41	469.31	241.681	298.114	254.038	239.213		3631.41	417.689	415.532	442.122	391.164	266.587		3631.41	265.059	240.362	229.608		3631.41	710.351	996.077
3633.06	679.231	498.446	405.748	60.4116		3633.06	416.743	244.615	297.46	253.473	244.615		3633.06	404.606	424.707	446.456	372.272	276.813		3633.06	278.479	238.3	239.183		3633.06	720.296	980.279
3634.71	667.148	503.163	405.619	60.4621		3634.71	254.326	240.171	304.61	252.079	240.051		3634.71	407.607	407.098	445.683	378.267	272.424		3634.71	275.688	239.86	231.816		3634.71	719.003	981.962
3636.36	664.123	507.729	397.049	57.8062		3636.36	190.251	235.555	297.945	242.054	235.99		3636.36	396.883	401.476	439.483	376.016	264.554		3636.36	271.068	230.211	226.311		3636.36	704.208	977.584
3638.02	660.775	500.105	398.103	59.3919		3638.02	186.437	236.213	290.906	237.712	240.636		3638.02	398.054	404.941	434.257	371.852	261.559		3638.02	266.008	233.559	224.374		3638.02	703.217	968.034
3639.67	660.463	497.367	392.019	58.7525		3639.67	183.623	233.299	282.442	236.013	236.277		3639.67	401.971	400.96	435.131	369.315	259.017		3639.67	270.333	231.424	226.551		3639.67	697.845	961.01
3641.32	659.316	504.976	385.154	59.3688		3641.32	181.209	240.422	280.631	239.321	234.809		3641.32	404.369	405.546	434.947	371.119	260.66		3641.32	268.941	227.78	223.227		3641.32	693.304	965.477
3642.98	658.855	503.055	394.33	59.6825		3642.98	180.463	236.143	286.795	240.088	233.081		3642.98	401.835	407.863	432.695	372.702	263.351		3642.98	265.943	230.896	219.178		3642.98	699.644	965.265
3644.63	654.897	493.555	394.046	58.8418		3644.63	178.51	230.772	288.509	239.587	227.791		3644.63	407.33	402.349	431.404	366.074	259.518		3644.63	265.824	230.405	222.684		3644.63	694.033	956.12
3646.28	653.364	488.03	390.318	58.803		3646.28	180.045	228.046	283.318	236.682	226.818		3646.28	402.909	400.636	427.03	367.242	259.379		3646.28	263.273	229.364	220.424		3646.28	687.212	959.439
3647.93	647.16	488.388	390.412	60.1197		3647.93	185.522	230.1	278.519	230.335	227.551		3647.93	398.143	406.663	430.308	366.951	256.376		3647.93	263.763	225.243	216.672		3647.93	689.912	954.686
3649.59	647.509	490.128	380.641	56.1963		3649.59	176.097	234.966	282.889	233.513	226.372		3649.59	385.341	398.678	425.607	373.313	256.379		3649.59	260.823	227.637	214.999		3649.59	685.028	944.195
3651.24	655.422	482.934	379.495	57.7743		3651.24	177.499	226.677	279.938	239.761	228.297		3651.24	396.403	400.914	424.414	370.731	259.941		3651.24	268.283	224.573	220.914		3651.24	681.577	945.743
3652.89	637.006	481.456	381.449	58.9346		3652.89	177.363	232.903	279.558	233.734	222.024		3652.89	390.003	387.7	429.593	356.171	251.104		3652.89	258.598	225.528	215.524		3652.89	694.93	928.39
3654.55	653.654	470.358	388.785	55.9049		3654.55	175.619	222.405	287.869	221.37	224.405		3654.55	396.857	392.928	424.762	370.261	264.368		3654.55	258.845	224.75	212.952		3654.55	694.524	939.285
3656.2	630.478	484.149	389.827	55.9959		3656.2	176.817	224.956	278.624	237.124	221.375		3656.2	394.044	393.006	406.393	363.599	255.295		3656.2	261.14	229.934	211.352		3656.2	688.408	950.374
3657.85	629.118	482.635	377.515	62.183		3657.85	168.555	229.055	273.738	231.42	221.484		3657.85	397.937	391.389	418.46	368.31	253.937		3657.85	254.842	217.262	203.578		3657.85	679.048	935.135
3659.5	637.97	483.223	389.611	55.9227		3659.5	171.008	233.196	278.071	235.874	223.499		3659.5	390.054	390.436	422.796	360.738	246.876		3659.5	248.637	218.881	219.884		3659.5	671.341	938.119
3661.16	635.132	467.035	377.812	56.3315		3661.16	180.63	229.41	274.584	230.443	217.345		3661.16	391.533	399.073	411.117	356.999	254.111		3661.16	252.284	217.254	205.147		3661.16	678.226	940.36
3662.81	625.557	472.617	380.384	53.7928		3662.81	174.178	222.939	274.506	229.067	226.761		3662.81	392.981	389.728	418.225	354.495	251.06		3662.81	256.351	222.33	212.12		3662.81	659.318	938.717
3664.46	616.609	469.512	371.23	53.3381		3664.46	175.132	222.696	275.82	230.382	220.651		3664.46	381.512	395.606	419.55	350.664	243.593		3664.46	250.033	222.161	209.051		3664.46	665.962	929.238
3666.12	624.317	472.933	370.584	59.2084		3666.12	169.066	220.326	278.384	233.209	218.15		3666.12	382.659	404.142	407.617	357.675	247.575		3666.12	247.3	214.108	205.658		3666.12	661.25	921.299
3667.77	626.479	475.97	367.527	59.3526		3667.77	168.786	216.998	273.273	225.041	218.638		3667.77	379.686	393.031	402.951	361.99	247.813		3667.77	248.029	218.442	209.078		3667.77	659.989	932.56
3669.42	627.976	472.075	377.707	58.7558		3669.42	164.982	218.372	267.86	222.621	212.828		3669.42	381.366	389.49	406.189	353.77	249.299		3669.42	246.414	212.345	209.204		3669.42	662.439	927.571
3671.07	621.955	464.864	374.429	55.4834		3671.07	166.225	220.043	267.966	222.133	211.747		3671.07	383.108	385.356	406.206	346.951	251.188		3671.07	241.443	210.974	207.725		3671.07	658.878	911.893
3672.73	610.304	473.527	372.581	52.673		3672.73	166.701	224.004	275.214	223.583	213.506		3672.73	374.964	385.843	400.143	347.405	252.671		3672.73	232.027	214.526	206.11		3672.73	652.183	902.288
3674.38	613.135	469.382	377.317	52.4368		3674.38	165.73	217.282	276.961	224.243	208.759		3674.38	368.13	387.576	395.916	351.287	243.639		3674.38	247.03	209.726	202.08		3674.38	652.25	893.385
3676.03	608.988	466.772	359.604	52.2306		3676.03	155.449	208.984	270.803	218.466	203.217		3676.03	371.385	383.607	401.973	338.238	242.708		3676.03	238.799	211.006	197.82		3676.03	645.35	910.253
3677.69	600.033	458.531	373.071	55.2756		3677.69	160.314	212.372	271.728	223.48	202.357		3677.69	373.917	387.872	389.373	341.112	241.511		3677.69	243.494	204.412	205.314		3677.69	650.683	901.014
[truncated: 195 more rows]

## Sheet: Supplementary Figure 23
Supplementary Figure 23a and 23b											Supplementary Figure 23c and 23d
[truncated: 1,908 more rows]

[truncated: 4 more sheets: Supplementary Figure 24, Supplementary Figure 25, Supplementary Figure 26, Supplementary Figure 27]
