# Supplementary material for: Probing the molecular structure at graphite–water interfaces by correlating 3D-AFM and SHINERS
Source: Nat Commun. 2026 Jan 31;17:2230. doi: 10.1038/s41467-026-68667-y (PMC12963383; doi:10.1038/s41467-026-68667-y)
Supplement: Supplementary file 6 — Source Data [file 41467_2026_68667_MOESM6_ESM.xlsx]

## Sheet: Figure 2
Figure 2a and 2b (Pure water)	0 min
z (m)	Force (N)
0	1.98522e-10	4.35918e-11	2.79118e-10	1.39678e-10	1.17975e-10	1.6498e-10	3.62612e-10	3.25595e-10	1.00552e-10	7.24349e-11	8.98324e-11	8.15312e-11	-4.37248e-11	2.59558e-10	9.34036e-11	1.35253e-10	1.791e-10	1.1514e-10	8.81328e-11	-4.59405e-11	-4.79034e-11	7.49509e-11	0	1.51261e-10	5.14631e-10	1.33627e-10	2.20439e-10	3.38431e-10	1.28378e-10	1.10736e-10	2.25902e-10	3.76044e-10	1.10109e-09	2.79428e-10	1.39713e-10	1.52893e-10	9.74222e-11	1.75782e-10	2.08266e-10	1.83805e-10	2.50957e-10	1.665e-10	2.10748e-10	1.63456e-10	2.55027e-10	1.39492e-10	9.91652e-10	2.82986e-11	8.63509e-11
7.82901e-12	2.39107e-10	4.37699e-11	1.71096e-10	1.81218e-10	1.67568e-10	3.50891e-10	1.11503e-10	1.77759e-10	1.61928e-10	8.27809e-11	1.09996e-10	4.56988e-11	-1.31534e-10	-6.06662e-12	1.06049e-10	1.75904e-10	1.63583e-10	2.12735e-10	-1.04646e-11	-7.95354e-11	-7.66567e-11	3.36738e-11	1.79947e-10	2.04667e-10	1.58939e-10	2.02785e-10	1.85158e-10	1.51781e-10	1.30553e-10	3.94905e-11	-1.43467e-10	2.04233e-10	1.74093e-10	1.97019e-10	1.61572e-10	1.97582e-10	1.22061e-10	2.18874e-10	-1.05665e-10	-6.40076e-11	9.43461e-11	2.2458e-10	9.56695e-11	1.59466e-10	1.4255e-10	8.19711e-11	-2.06468e-10	-2.24846e-10	1.18472e-11
1.5658e-11	-9.14492e-11	-1.62967e-11	1.4796e-10	1.56406e-10	1.29441e-10	-1.22329e-10	-2.14243e-11	1.1358e-10	1.44813e-10	6.94915e-11	6.01967e-11	-2.25789e-10	-1.14989e-10	-7.80104e-11	5.71969e-11	1.48217e-10	1.40192e-10	2.17918e-10	-8.52673e-11	-7.71586e-11	-6.59058e-11	-3.39155e-11	1.50871e-10	1.70621e-10	1.29156e-10	1.30829e-10	1.56175e-10	1.31259e-10	7.654e-11	-1.01141e-10	-1.36962e-10	8.57729e-11	1.3486e-10	-5.77972e-11	-4.61788e-11	1.27281e-10	1.01002e-10	5.50347e-12	-1.07254e-10	-9.88862e-11	2.92682e-11	2.07152e-10	7.68064e-11	-1.17648e-10	1.132e-10	-3.36961e-11	1.16396e-11	2.63897e-11	-1.16111e-11
2.3487e-11	-1.34318e-10	-8.63699e-11	1.28851e-10	-1.32008e-10	7.17091e-11	-1.50103e-10	-1.25446e-10	-1.00635e-10	1.22648e-10	-3.62845e-11	6.59289e-12	-2.33322e-10	-9.97665e-11	-1.03292e-10	2.62348e-12	1.20746e-10	1.2256e-10	3.07536e-10	-1.11465e-10	-7.27653e-11	-5.06755e-11	-7.76356e-11	1.257e-10	8.7024e-11	9.63687e-11	4.90631e-11	1.33693e-10	1.03387e-10	8.64037e-12	-1.28237e-10	-1.02015e-10	-1.14486e-10	2.58673e-11	-3.90601e-11	-1.01446e-10	7.7766e-12	8.37634e-11	-1.47553e-10	-8.0194e-11	-8.81726e-11	-4.41299e-11	-6.60564e-11	6.36133e-11	-1.55427e-10	-3.1273e-10	-1.3295e-10	4.94252e-11	6.4245e-11	-1.92943e-11
3.1316e-11	-1.53503e-10	-1.41729e-10	1.48915e-10	-1.99316e-10	-9.61194e-11	-1.53796e-10	-1.77861e-10	-2.08426e-10	3.98822e-11	-1.9078e-10	-7.23198e-11	-3.41302e-11	-8.56169e-11	-1.08106e-10	-4.38558e-11	4.52786e-11	1.03405e-10	-9.33932e-11	-8.4342e-11	-6.74532e-11	-3.22666e-11	-1.00686e-10	1.03446e-10	-7.08846e-11	5.65853e-11	-2.77169e-11	8.62682e-11	6.07224e-11	-4.90193e-11	-1.08094e-10	-6.54267e-11	-1.48316e-10	-6.29569e-11	-7.1501e-11	-1.13083e-10	-9.34906e-11	5.36912e-11	-1.6713e-10	-4.89148e-11	-6.92912e-11	-8.46249e-11	-1.02486e-10	3.24242e-11	-1.67221e-10	-1.03248e-10	-1.57355e-10	6.35249e-11	8.22751e-11	-1.69698e-11
3.9145e-11	-1.60624e-10	-1.58968e-10	-2.22477e-10	-2.09758e-10	-1.92568e-10	-1.41359e-10	-2.11862e-10	-1.19002e-10	-1.86199e-10	-1.54973e-10	-2.22574e-10	4.51089e-11	-6.61389e-11	-9.84811e-11	-8.04108e-11	-7.14756e-11	8.94671e-11	-9.89132e-11	-4.88002e-11	-6.01168e-11	-1.77541e-11	-1.11948e-10	-1.30652e-10	-1.34564e-10	-9.96508e-12	-9.48415e-11	1.55601e-11	-1.15453e-10	-9.47473e-11	-7.62387e-11	-2.28896e-11	-1.56969e-10	-1.00023e-10	-9.75984e-11	-1.00925e-10	-1.17281e-10	-4.82303e-11	-1.67889e-10	-1.67664e-11	-4.62459e-11	-9.95176e-11	-9.68569e-11	-1.17734e-10	-1.72695e-10	-3.54843e-11	-1.38707e-10	7.68339e-11	9.37197e-11	-7.30345e-12
4.6974e-11	-1.5971e-10	-1.69104e-10	-1.7417e-10	-1.99909e-10	-2.06002e-10	-9.3518e-11	-1.60228e-10	1.31209e-11	-2.02475e-10	-6.42544e-12	-1.1128e-10	7.23948e-11	-4.02289e-11	-4.61726e-11	-1.02734e-10	-9.47973e-11	6.90447e-11	-9.64915e-11	-1.94503e-11	-4.95424e-11	-4.32684e-12	-1.03916e-10	-9.7407e-11	-1.53988e-10	-1.06116e-10	-1.47998e-10	-9.07208e-11	-1.28203e-10	-1.05669e-10	-3.76054e-11	1.80994e-11	-1.64939e-10	-1.08144e-10	-9.82323e-11	-7.32729e-11	-1.09109e-10	-1.23038e-10	-1.52801e-10	6.3246e-12	-1.68614e-11	-9.47084e-11	-7.79576e-11	-1.07515e-10	-1.76392e-10	7.05004e-13	7.04687e-11	9.33448e-11	1.05641e-10	9.7441e-12
5.4803e-11	-1.49057e-10	-1.63109e-10	-8.86174e-11	-1.95619e-10	-2.1121e-10	-3.8024e-11	-5.11123e-11	5.52481e-11	-1.58372e-10	7.12116e-11	-1.13365e-11	8.74427e-11	6.03619e-12	2.6278e-11	-1.22156e-10	-9.41461e-11	3.37161e-11	-8.64907e-11	5.74425e-13	-3.73852e-11	9.62913e-12	-9.05952e-11	-6.76279e-11	-1.66403e-10	-1.68141e-10	-1.77049e-10	-1.46359e-10	-1.06766e-10	-6.60267e-11	1.18748e-11	5.95572e-11	-1.08624e-10	-7.75146e-11	-7.62745e-11	-4.45492e-11	-9.92324e-11	-1.4071e-10	-1.23747e-10	2.08912e-11	1.53476e-11	-7.66523e-11	-5.82845e-11	-8.10545e-11	-1.57838e-10	2.31213e-11	9.30695e-11	1.1255e-10	1.16317e-10	3.38263e-11
6.26321e-11	-6.754e-11	-1.52433e-10	1.50399e-13	-1.00677e-10	-1.98748e-10	1.0374e-11	1.71097e-11	7.32327e-11	-3.20654e-11	9.52411e-11	6.71014e-11	1.01512e-10	5.58689e-11	5.88219e-11	-1.27126e-10	-8.45821e-11	-2.33963e-11	-7.35658e-11	1.44639e-11	-2.30034e-11	2.3863e-11	-5.56489e-11	-3.3405e-11	-1.66377e-10	-1.91873e-10	-1.57261e-10	-1.69953e-10	-5.24434e-11	-6.35911e-12	6.05504e-11	8.71854e-11	6.9697e-12	-1.53693e-11	-3.75103e-11	-1.69159e-11	-8.57996e-11	-1.42699e-10	-7.68665e-11	3.38952e-11	3.86392e-11	-4.79212e-11	-4.02709e-11	-5.83483e-11	-7.00326e-11	4.44361e-11	1.14705e-10	1.28047e-10	1.23734e-10	6.67631e-11
7.04611e-11	2.59687e-11	-1.18873e-10	4.89482e-11	5.04276e-11	2.31934e-11	6.09285e-11	6.49428e-11	8.88733e-11	4.91182e-11	1.20587e-10	1.04754e-10	1.19351e-10	9.54114e-11	8.11179e-11	-1.21717e-10	-6.09701e-11	-8.77818e-11	-5.76522e-11	2.82096e-11	-3.76284e-12	3.59154e-11	2.16135e-12	-1.11589e-11	-8.31838e-11	-1.20342e-10	-1.02834e-10	-1.23018e-10	8.7476e-12	5.25625e-11	1.00432e-10	1.11582e-10	6.26239e-11	3.20657e-11	8.05563e-12	9.42125e-12	-7.24535e-11	-1.34997e-10	-2.77909e-12	4.11979e-11	5.22265e-11	-1.1283e-11	-2.27985e-11	-3.7256e-11	6.10858e-11	7.11999e-11	1.28322e-10	1.43228e-10	1.28381e-10	9.3555e-11
7.82901e-11	7.71439e-11	-4.78107e-11	7.57206e-11	9.10417e-11	8.55027e-11	9.79685e-11	9.2852e-11	1.00559e-10	9.86214e-11	1.34551e-10	1.16747e-10	1.27126e-10	1.17055e-10	8.84901e-11	-8.71018e-11	-2.32635e-11	-1.18626e-10	-3.81368e-11	3.98841e-11	1.81305e-11	5.04269e-11	4.65594e-11	6.59586e-12	1.82394e-12	-1.23259e-11	-4.1856e-11	-6.98472e-11	5.36449e-11	9.67656e-11	1.20843e-10	1.32575e-10	9.60285e-11	6.13439e-11	4.68104e-11	3.70103e-11	-5.89934e-11	-1.11749e-10	7.50427e-11	4.52133e-11	6.21268e-11	1.94302e-11	-4.35949e-12	-1.60651e-11	1.03496e-10	9.82342e-11	1.47225e-10	1.4191e-10	1.29301e-10	1.10486e-10
8.61191e-11	1.00216e-10	4.95199e-11	9.0459e-11	1.03417e-10	1.03437e-10	1.26861e-10	1.06536e-10	1.08301e-10	1.17104e-10	1.40252e-10	1.23715e-10	1.33428e-10	1.33947e-10	9.46851e-11	-1.81049e-11	1.12211e-11	-7.77038e-11	-1.9432e-11	5.53254e-11	4.27576e-11	6.48911e-11	7.04115e-11	2.32627e-11	3.67792e-11	3.5482e-11	7.39003e-12	-1.00854e-11	8.08524e-11	1.2183e-10	1.3013e-10	1.39717e-10	1.09242e-10	7.84532e-11	7.05506e-11	6.21823e-11	-3.90541e-11	-7.93931e-11	1.2011e-10	5.08563e-11	6.67001e-11	4.19934e-11	1.23579e-11	4.08134e-12	1.28649e-10	1.14283e-10	1.57429e-10	1.34085e-10	1.2537e-10	1.16479e-10
9.39481e-11	1.14596e-10	9.8684e-11	9.87971e-11	1.15823e-10	1.09459e-10	1.38233e-10	1.12975e-10	1.09184e-10	1.36892e-10	1.42912e-10	1.30116e-10	1.36483e-10	1.41287e-10	9.83567e-11	2.64956e-11	3.51267e-11	-1.00888e-11	2.99849e-13	6.8608e-11	6.40915e-11	7.69885e-11	8.24766e-11	3.72092e-11	5.41686e-11	6.26407e-11	4.57809e-11	4.31451e-11	1.00593e-10	1.31806e-10	1.39032e-10	1.46642e-10	1.13771e-10	8.53662e-11	7.73191e-11	8.51822e-11	-1.13901e-11	-3.61209e-11	1.27675e-10	5.52843e-11	7.00984e-11	5.4218e-11	2.84256e-11	2.47095e-11	1.35681e-10	1.31937e-10	1.58995e-10	1.22465e-10	1.16465e-10	1.18197e-10
1.01777e-10	1.2506e-10	1.2209e-10	1.04499e-10	1.19168e-10	1.11702e-10	1.45503e-10	1.10936e-10	1.0682e-10	1.41635e-10	1.34658e-10	1.30779e-10	1.32209e-10	1.46659e-10	9.92911e-11	5.19192e-11	4.98619e-11	2.79405e-11	2.06027e-11	8.45815e-11	8.47828e-11	8.98264e-11	8.85268e-11	5.15388e-11	6.78924e-11	8.28554e-11	7.49954e-11	8.59577e-11	1.19243e-10	1.3908e-10	1.40521e-10	1.44052e-10	1.13387e-10	9.05426e-11	8.46168e-11	9.85009e-11	2.89336e-11	4.73282e-12	1.34499e-10	5.96617e-11	7.3948e-11	6.12825e-11	4.34836e-11	4.14349e-11	1.38604e-10	1.34218e-10	1.58393e-10	1.11121e-10	1.03681e-10	1.13315e-10
1.09606e-10	1.30166e-10	1.30188e-10	1.0741e-10	1.17618e-10	1.14566e-10	1.50383e-10	1.05979e-10	1.00317e-10	1.45509e-10	1.24842e-10	1.28599e-10	1.20314e-10	1.43664e-10	9.65658e-11	7.03434e-11	5.95766e-11	4.74878e-11	4.22565e-11	9.61266e-11	9.48075e-11	9.82212e-11	9.15415e-11	6.54704e-11	8.12251e-11	9.61071e-11	9.59092e-11	1.15576e-10	1.28713e-10	1.376e-10	1.4081e-10	1.36168e-10	1.09023e-10	9.36447e-11	8.58218e-11	1.04346e-10	6.095e-11	3.76119e-11	1.38978e-10	6.61221e-11	7.56386e-11	6.41486e-11	5.6044e-11	5.76298e-11	1.39523e-10	1.37659e-10	1.5305e-10	9.89309e-11	8.89882e-11	1.0735e-10
1.17435e-10	1.30373e-10	1.35646e-10	1.08756e-10	1.1419e-10	1.1615e-10	1.52181e-10	9.76348e-11	8.97044e-11	1.46511e-10	1.11682e-10	1.20806e-10	1.05082e-10	1.37814e-10	8.82807e-11	8.17815e-11	6.58676e-11	5.83206e-11	6.26159e-11	1.07211e-10	1.05589e-10	1.03004e-10	9.33039e-11	7.74074e-11	8.90327e-11	1.05929e-10	1.12436e-10	1.27373e-10	1.4045e-10	1.37403e-10	1.38149e-10	1.18883e-10	1.03524e-10	9.46196e-11	8.31444e-11	1.05288e-10	7.70062e-11	5.97443e-11	1.40681e-10	7.28032e-11	7.60489e-11	6.47338e-11	6.45021e-11	7.13492e-11	1.37404e-10	1.34244e-10	1.39589e-10	8.96225e-11	7.4052e-11	1.00054e-10
1.25264e-10	1.26023e-10	1.37128e-10	1.0818e-10	1.10289e-10	1.14487e-10	1.44599e-10	8.60536e-11	7.88676e-11	1.42132e-10	9.62179e-11	1.12156e-10	8.50944e-11	1.1338e-10	7.897e-11	8.66419e-11	6.97619e-11	6.49595e-11	7.96156e-11	1.13959e-10	1.11697e-10	1.05437e-10	9.28625e-11	8.43203e-11	9.35735e-11	1.13832e-10	1.20097e-10	1.36308e-10	1.40683e-10	1.3413e-10	1.2947e-10	9.6726e-11	9.73443e-11	9.23219e-11	7.95971e-11	9.93457e-11	8.26417e-11	7.29376e-11	1.32804e-10	7.93101e-11	7.66077e-11	6.43865e-11	7.01405e-11	8.38841e-11	1.36332e-10	1.3034e-10	1.22027e-10	7.76204e-11	5.89179e-11	9.08051e-11
1.33093e-10	1.19027e-10	1.33951e-10	1.03531e-10	1.05252e-10	1.08764e-10	1.28508e-10	7.26136e-11	6.93943e-11	1.35753e-10	7.92257e-11	9.39919e-11	6.60342e-11	8.56595e-11	6.64515e-11	8.73798e-11	7.16646e-11	6.78722e-11	9.24809e-11	1.17722e-10	1.18082e-10	1.08449e-10	9.17241e-11	8.79645e-11	9.44536e-11	1.13682e-10	1.23603e-10	1.36088e-10	1.38512e-10	1.25548e-10	1.20566e-10	7.25838e-11	8.99442e-11	9.05497e-11	7.51746e-11	8.8342e-11	8.38055e-11	8.22335e-11	1.21681e-10	8.47216e-11	7.59286e-11	6.26262e-11	7.35876e-11	9.45699e-11	1.32798e-10	1.25808e-10	1.02487e-10	6.39441e-11	4.44972e-11	8.02787e-11
1.40922e-10	1.08154e-10	1.26467e-10	9.71596e-11	9.69375e-11	1.01986e-10	1.00057e-10	5.89935e-11	6.03993e-11	1.27887e-10	6.03592e-11	7.87501e-11	5.03746e-11	5.17999e-11	5.22419e-11	8.42058e-11	7.21574e-11	6.73406e-11	1.00771e-10	1.20379e-10	1.21555e-10	1.05873e-10	8.96537e-11	8.95833e-11	9.08533e-11	1.14404e-10	1.26006e-10	1.31607e-10	1.33701e-10	1.16528e-10	1.05152e-10	5.06572e-11	8.04474e-11	8.90857e-11	7.07823e-11	7.4651e-11	8.2563e-11	8.87192e-11	9.89667e-11	8.87361e-11	7.3114e-11	6.09903e-11	7.45145e-11	1.06482e-10	1.25687e-10	1.1775e-10	7.39691e-11	5.19099e-11	2.97887e-11	6.82071e-11
1.48751e-10	9.22859e-11	1.16159e-10	8.79143e-11	8.93495e-11	9.22656e-11	5.71726e-11	4.53021e-11	5.20964e-11	1.15358e-10	4.47851e-11	6.50235e-11	3.71362e-11	2.42047e-11	3.71864e-11	7.76603e-11	7.18314e-11	6.46303e-11	1.04149e-10	1.14952e-10	1.19651e-10	9.75848e-11	8.35507e-11	8.98526e-11	8.34751e-11	1.12231e-10	1.20266e-10	1.2403e-10	1.23898e-10	1.07604e-10	8.76772e-11	3.21064e-11	6.93038e-11	8.55877e-11	6.66062e-11	5.96809e-11	8.0049e-11	9.08152e-11	8.24561e-11	9.08768e-11	6.94826e-11	6.06758e-11	7.25965e-11	1.13117e-10	1.18222e-10	1.10938e-10	4.57149e-11	3.95235e-11	1.57164e-11	5.62869e-11
1.5658e-10	7.41296e-11	1.02169e-10	7.62343e-11	8.02893e-11	7.69086e-11	1.84475e-11	3.20626e-11	4.50894e-11	9.97315e-11	3.07598e-11	5.13377e-11	2.60482e-11	2.68153e-12	2.18973e-11	6.84626e-11	6.94643e-11	6.0385e-11	1.03793e-10	1.09466e-10	1.17892e-10	8.97052e-11	7.74695e-11	8.86841e-11	7.12417e-11	1.07075e-10	1.12529e-10	1.1331e-10	1.14957e-10	9.50378e-11	6.93289e-11	1.81113e-11	5.66197e-11	8.05142e-11	6.12344e-11	4.62803e-11	7.59307e-11	9.0391e-11	6.73914e-11	9.07562e-11	6.4324e-11	5.98377e-11	6.8671e-11	1.19793e-10	1.07068e-10	1.01058e-10	2.18375e-11	2.78511e-11	3.00542e-12	4.51885e-11
1.64409e-10	5.52768e-11	8.41803e-11	6.36371e-11	7.02158e-11	5.60894e-11	-1.02172e-11	1.9885e-11	3.82565e-11	8.18732e-11	1.90386e-11	3.83649e-11	1.69671e-11	-1.33618e-11	7.91158e-12	5.79344e-11	6.46141e-11	5.48637e-11	9.92404e-11	1.01416e-10	1.12991e-10	7.93682e-11	7.07173e-11	8.63004e-11	5.74129e-11	9.82862e-11	1.01876e-10	9.57901e-11	9.89516e-11	7.79415e-11	4.69014e-11	7.25317e-12	4.2569e-11	7.36718e-11	5.66978e-11	3.53575e-11	7.07565e-11	8.85966e-11	5.42543e-11	8.85217e-11	5.73593e-11	5.79645e-11	6.31021e-11	1.19129e-10	8.94196e-11	8.61346e-11	2.61172e-12	1.72012e-11	-8.3697e-12	3.41596e-11
1.72238e-10	3.7088e-11	6.54055e-11	4.77941e-11	5.92595e-11	2.87567e-11	-2.84736e-11	9.28953e-12	3.10131e-11	5.72685e-11	9.79526e-12	2.60725e-11	8.85427e-12	-2.49851e-11	-4.59864e-12	4.76066e-11	5.86554e-11	4.85385e-11	9.11024e-11	9.16126e-11	1.00142e-10	6.52671e-11	6.25049e-11	8.28596e-11	4.23112e-11	8.39996e-11	8.54025e-11	7.83161e-11	7.91702e-11	6.27545e-11	2.73201e-11	-1.37353e-12	2.84383e-11	6.51019e-11	5.2401e-11	2.70278e-11	6.56191e-11	8.55242e-11	4.31765e-11	8.51185e-11	4.92089e-11	5.68171e-11	5.56295e-11	1.14076e-10	6.67622e-11	6.72755e-11	-1.15479e-11	7.59958e-12	-1.82081e-11	2.34107e-11
1.80067e-10	2.14352e-11	4.72682e-11	3.29435e-11	4.79318e-11	2.08887e-12	-3.96457e-11	8.01987e-13	2.36975e-11	3.25054e-11	2.92448e-12	1.42356e-11	1.34355e-12	-3.30442e-11	-1.50681e-11	3.8008e-11	5.1552e-11	4.19232e-11	8.13697e-11	7.70581e-11	8.70596e-11	4.95761e-11	5.33465e-11	7.7789e-11	2.82879e-11	6.41817e-11	6.48214e-11	5.93543e-11	5.75856e-11	4.78901e-11	1.05278e-11	-8.58912e-12	1.66172e-11	5.48466e-11	4.69924e-11	2.06777e-11	5.95813e-11	8.19695e-11	3.34777e-11	8.04719e-11	4.01369e-11	5.49285e-11	4.63987e-11	1.0443e-10	3.6732e-11	4.24735e-11	-2.20388e-11	-4.78404e-13	-2.63109e-11	1.35081e-11
1.87896e-10	9.27779e-12	3.02121e-11	1.92951e-11	3.71401e-11	-2.00017e-11	-4.62187e-11	-5.64775e-12	1.6086e-11	9.30371e-12	-2.29506e-12	2.87277e-12	-5.18439e-12	-3.79463e-11	-2.28841e-11	2.92732e-11	4.33977e-11	3.5221e-11	7.1617e-11	6.08764e-11	7.25145e-11	3.2729e-11	4.3227e-11	7.07256e-11	1.61822e-11	4.29392e-11	4.37254e-11	4.06785e-11	2.96355e-11	3.16368e-11	-2.84666e-12	-1.46209e-11	7.46496e-12	4.35466e-11	4.1289e-11	1.64052e-11	5.27815e-11	7.71494e-11	2.47461e-11	7.42895e-11	3.06265e-11	5.14171e-11	3.56556e-11	8.61423e-11	9.2678e-12	1.55955e-11	-2.90951e-11	-6.88252e-12	-3.29397e-11	4.50025e-12
1.95725e-10	-8.29476e-13	1.65594e-11	6.85786e-12	2.63229e-11	-3.57464e-11	-4.87441e-11	-1.02642e-11	8.25747e-12	-1.08813e-11	-6.17779e-12	-7.35112e-12	-1.05354e-11	-3.94776e-11	-2.87112e-11	2.126e-11	3.48172e-11	2.87315e-11	6.22844e-11	4.31685e-11	5.63464e-11	1.65755e-11	3.20989e-11	6.18592e-11	6.21337e-12	2.35049e-11	2.18334e-11	2.41587e-11	4.27586e-12	1.64928e-11	-1.34067e-11	-1.95973e-11	5.73572e-13	3.18687e-11	3.55655e-11	1.33363e-11	4.53978e-11	7.02929e-11	1.65733e-11	6.66035e-11	2.10846e-11	4.69053e-11	2.41274e-11	6.95391e-11	-1.14789e-11	-8.18808e-12	-3.36414e-11	-1.1962e-11	-3.82857e-11	-3.60485e-12
2.03554e-10	-8.87331e-12	4.47954e-12	-4.07826e-12	1.56839e-11	-4.53079e-11	-4.79552e-11	-1.3302e-11	4.30884e-13	-2.67939e-11	-9.14505e-12	-1.54284e-11	-1.49445e-11	-3.91796e-11	-3.27166e-11	1.40383e-11	2.61462e-11	2.23944e-11	5.29635e-11	2.528e-11	3.8921e-11	2.3334e-12	2.07198e-11	5.10802e-11	-1.19474e-12	7.88617e-12	3.94485e-12	9.63489e-12	-1.67294e-11	2.92028e-12	-2.18506e-11	-2.36848e-11	-4.46803e-12	2.05335e-11	3.00994e-11	1.09522e-11	3.7259e-11	6.17173e-11	9.01732e-12	5.76891e-11	1.19725e-11	4.1303e-11	1.24998e-11	5.07959e-11	-2.55533e-11	-2.45002e-11	-3.64323e-11	-1.62288e-11	-4.25163e-11	-1.05322e-11
2.11383e-10	-1.49178e-11	-5.51386e-12	-1.34815e-11	6.62139e-12	-5.0617e-11	-4.45018e-11	-1.47999e-11	-7.20815e-12	-3.7017e-11	-1.1357e-11	-2.12946e-11	-1.83337e-11	-3.75773e-11	-3.50847e-11	7.3145e-12	1.76269e-11	1.59303e-11	4.35655e-11	8.83928e-12	2.311e-11	-1.0173e-11	8.07114e-12	3.8484e-11	-6.76869e-12	-3.90208e-12	-9.8462e-12	-3.01569e-12	-3.3065e-11	-8.59932e-12	-2.80016e-11	-2.68925e-11	-8.05304e-12	1.02397e-11	2.43006e-11	9.33776e-12	2.87836e-11	5.22821e-11	2.104e-12	4.79372e-11	3.97721e-12	3.47096e-11	1.13783e-12	3.25736e-11	-3.41626e-11	-3.44947e-11	-3.77973e-11	-2.00615e-11	-4.561e-11	-1.69256e-11
2.19212e-10	-1.93651e-11	-1.35425e-11	-2.0512e-11	-9.4552e-13	-5.2221e-11	-3.89522e-11	-1.49587e-11	-1.44748e-11	-4.34222e-11	-1.31079e-11	-2.51611e-11	-2.03383e-11	-3.38966e-11	-3.56404e-11	8.10272e-13	9.55133e-12	9.30145e-12	3.42351e-11	-4.88059e-12	8.98264e-12	-2.08236e-11	-3.31754e-12	2.51349e-11	-1.13588e-11	-1.25473e-11	-1.97999e-11	-1.36337e-11	-4.43838e-11	-1.85646e-11	-3.21508e-11	-2.93535e-11	-1.06197e-11	1.238e-12	1.85988e-11	8.26036e-12	2.02909e-11	4.08117e-11	-4.50063e-12	3.69141e-11	-2.34146e-12	2.71736e-11	-9.17653e-12	1.66082e-11	-3.93276e-11	-3.91218e-11	-3.78241e-11	-2.35732e-11	-4.74155e-11	-2.21834e-11
2.27041e-10	-2.25243e-11	-1.97312e-11	-2.57231e-11	-7.01357e-12	-5.03511e-11	-3.191e-11	-1.40497e-11	-2.08928e-11	-4.73208e-11	-1.4778e-11	-2.71812e-11	-2.1969e-11	-2.91742e-11	-3.46235e-11	-5.80252e-12	2.21096e-12	2.6537e-12	2.48142e-11	-1.56055e-11	-3.32246e-12	-2.86954e-11	-1.30938e-11	1.19937e-11	-1.52676e-11	-1.86435e-11	-2.63049e-11	-2.23417e-11	-5.13654e-11	-2.7677e-11	-3.53692e-11	-3.1176e-11	-1.2579e-11	-6.56383e-12	1.31565e-11	7.51505e-12	1.20541e-11	2.73782e-11	-1.07437e-11	2.46146e-11	-7.02735e-12	1.90334e-11	-1.7384e-11	3.1476e-12	-4.00412e-11	-4.00462e-11	-3.6649e-11	-2.68465e-11	-4.79812e-11	-2.66037e-11
2.3487e-10	-2.46015e-11	-2.41781e-11	-2.93848e-11	-1.15769e-11	-4.54848e-11	-2.42142e-11	-1.23399e-11	-2.62251e-11	-4.91794e-11	-1.65287e-11	-2.74768e-11	-2.38663e-11	-2.39063e-11	-3.23804e-11	-1.2388e-11	-4.17825e-12	-3.88788e-12	1.53536e-11	-2.34949e-11	-1.38606e-11	-3.50698e-11	-2.08833e-11	-2.72033e-13	-1.84837e-11	-2.24054e-11	-2.97012e-11	-2.91066e-11	-5.48879e-11	-3.42638e-11	-3.76415e-11	-3.25225e-11	-1.41255e-11	-1.33863e-11	7.72191e-12	6.92459e-12	4.42818e-12	1.38925e-11	-1.63528e-11	1.14447e-11	-1.01258e-11	1.14074e-11	-2.30322e-11	-7.49336e-12	-3.77591e-11	-3.84697e-11	-3.47258e-11	-2.99283e-11	-4.72525e-11	-3.0087e-11
2.42699e-10	-2.55725e-11	-2.67738e-11	-3.17718e-11	-1.47912e-11	-3.859e-11	-1.68464e-11	-1.00278e-11	-3.0151e-11	-4.91781e-11	-1.78547e-11	-2.67122e-11	-2.54355e-11	-1.87963e-11	-2.91165e-11	-1.88964e-11	-9.40348e-12	-1.01564e-11	6.17218e-12	-2.95247e-11	-2.25068e-11	-3.97867e-11	-2.69473e-11	-1.12495e-11	-2.11312e-11	-2.42171e-11	-3.05252e-11	-3.37881e-11	-5.56398e-11	-3.86393e-11	-3.89727e-11	-3.36681e-11	-1.53433e-11	-1.92201e-11	2.21914e-12	6.36153e-12	-2.17434e-12	9.62304e-13	-2.11489e-11	-1.86478e-12	-1.18901e-11	4.18516e-12	-2.62714e-11	-1.51118e-11	-3.4067e-11	-3.5072e-11	-3.21389e-11	-3.26763e-11	-4.48695e-11	-3.28818e-11
2.50528e-10	-2.57406e-11	-2.86464e-11	-3.32196e-11	-1.67717e-11	-3.05157e-11	-1.08741e-11	-7.27529e-12	-3.27423e-11	-4.76711e-11	-1.89527e-11	-2.48839e-11	-2.65978e-11	-1.44889e-11	-2.49452e-11	-2.48944e-11	-1.3353e-11	-1.58072e-11	-2.43463e-12	-3.4533e-11	-2.91829e-11	-4.30929e-11	-3.13239e-11	-2.05789e-11	-2.33592e-11	-2.39682e-11	-2.95052e-11	-3.62661e-11	-5.41778e-11	-4.03498e-11	-3.94802e-11	-3.48081e-11	-1.63659e-11	-2.43592e-11	-3.35e-12	5.71124e-12	-7.53149e-12	-1.0626e-11	-2.50737e-11	-1.42891e-11	-1.266e-11	-2.11995e-12	-2.76109e-11	-2.01967e-11	-2.87772e-11	-3.0566e-11	-2.81824e-11	-3.45919e-11	-4.16445e-11	-3.51934e-11
2.58357e-10	-2.53941e-11	-3.02131e-11	-3.37553e-11	-1.76438e-11	-2.23307e-11	-6.11317e-12	-4.25541e-12	-3.4254e-11	-4.51089e-11	-1.97564e-11	-2.35495e-11	-2.73397e-11	-1.11756e-11	-2.08641e-11	-2.98711e-11	-1.60215e-11	-2.03808e-11	-1.02239e-11	-3.82859e-11	-3.45463e-11	-4.51226e-11	-3.40316e-11	-2.83084e-11	-2.52996e-11	-2.24751e-11	-2.71792e-11	-3.64541e-11	-5.116e-11	-4.16361e-11	-3.93414e-11	-3.61436e-11	-1.73626e-11	-2.88224e-11	-8.96899e-12	4.83906e-12	-1.13572e-11	-2.05254e-11	-2.82416e-11	-2.52618e-11	-1.25024e-11	-7.12772e-12	-2.72908e-11	-2.34201e-11	-2.23338e-11	-2.59404e-11	-2.40319e-11	-3.54275e-11	-3.81587e-11	-3.70547e-11
2.66186e-10	-2.47574e-11	-3.09553e-11	-3.34603e-11	-1.77219e-11	-1.54893e-11	-2.3948e-12	-1.21737e-12	-3.46706e-11	-4.19136e-11	-2.02457e-11	-2.24975e-11	-2.75114e-11	-8.9197e-12	-1.6726e-11	-3.38462e-11	-1.74503e-11	-2.35631e-11	-1.70326e-11	-4.08989e-11	-3.90061e-11	-4.57764e-11	-3.56537e-11	-3.45019e-11	-2.70362e-11	-2.05054e-11	-2.38157e-11	-3.45002e-11	-4.69654e-11	-4.24038e-11	-3.82202e-11	-3.77333e-11	-1.84699e-11	-3.27518e-11	-1.45541e-11	3.60945e-12	-1.39787e-11	-2.85661e-11	-3.079e-11	-3.45128e-11	-1.16673e-11	-1.08392e-11	-2.57205e-11	-2.51981e-11	-1.58727e-11	-2.16508e-11	-2.01531e-11	-3.49408e-11	-3.40936e-11	-3.79165e-11
2.74015e-10	-2.40211e-11	-3.09154e-11	-3.24199e-11	-1.7385e-11	-9.88489e-12	2.81825e-13	1.38775e-12	-3.26089e-11	-3.83668e-11	-2.01901e-11	-2.09877e-11	-2.70206e-11	-7.69276e-12	-1.24431e-11	-3.64644e-11	-1.77075e-11	-2.53547e-11	-2.26594e-11	-4.26436e-11	-4.18631e-11	-4.49451e-11	-3.59125e-11	-3.91458e-11	-2.84943e-11	-1.81077e-11	-2.00866e-11	-3.08309e-11	-4.20196e-11	-4.19099e-11	-3.6458e-11	-3.93875e-11	-1.97344e-11	-3.62112e-11	-1.99193e-11	1.93696e-12	-1.54686e-11	-3.42858e-11	-3.27414e-11	-4.22404e-11	-1.07152e-11	-1.33169e-11	-2.35811e-11	-2.53521e-11	-1.02938e-11	-1.76507e-11	-1.63841e-11	-3.22737e-11	-2.94671e-11	-3.79842e-11
2.81844e-10	-2.33723e-11	-3.03482e-11	-3.0934e-11	-1.69436e-11	-5.54142e-12	1.95253e-12	3.15081e-12	-3.05328e-11	-3.4551e-11	-1.97482e-11	-1.95782e-11	-2.55793e-11	-7.39228e-12	-8.4344e-12	-3.76655e-11	-1.69295e-11	-2.59044e-11	-2.73583e-11	-4.34979e-11	-4.30294e-11	-4.3028e-11	-3.44505e-11	-4.22671e-11	-2.95631e-11	-1.52373e-11	-1.67773e-11	-2.62204e-11	-3.60015e-11	-4.09361e-11	-3.44785e-11	-4.1015e-11	-2.10862e-11	-3.91873e-11	-2.46283e-11	-1.6059e-13	-1.57118e-11	-3.77324e-11	-3.40531e-11	-4.8183e-11	-1.00237e-11	-1.47417e-11	-2.13527e-11	-2.45909e-11	-5.89433e-12	-1.40245e-11	-1.29499e-11	-2.92972e-11	-2.4894e-11	-3.80171e-11
2.89673e-10	-2.29679e-11	-2.93359e-11	-2.89335e-11	-1.63693e-11	-2.70439e-12	2.73176e-12	3.70716e-12	-2.87258e-11	-3.09164e-11	-1.89355e-11	-1.81746e-11	-2.35835e-11	-7.64356e-12	-4.81039e-12	-3.78573e-11	-1.53825e-11	-2.53482e-11	-3.10763e-11	-4.24623e-11	-4.26548e-11	-4.00876e-11	-3.20613e-11	-4.4138e-11	-3.01468e-11	-1.25315e-11	-1.39733e-11	-2.1254e-11	-3.09698e-11	-3.95165e-11	-3.2395e-11	-4.23667e-11	-2.23545e-11	-4.16135e-11	-2.82693e-11	-2.49587e-12	-1.50818e-11	-3.9159e-11	-3.46868e-11	-5.17521e-11	-9.77778e-12	-1.52129e-11	-1.94194e-11	-2.34795e-11	-2.68845e-12	-1.0964e-11	-1.02633e-11	-2.61969e-11	-2.05025e-11	-3.79544e-11
2.97502e-10	-2.27258e-11	-2.79054e-11	-2.6555e-11	-1.57387e-11	-1.19876e-12	2.59506e-12	2.83964e-12	-2.63156e-11	-2.77538e-11	-1.76277e-11	-1.69323e-11	-2.10246e-11	-8.29477e-12	-1.66995e-12	-3.69695e-11	-1.34341e-11	-2.38625e-11	-3.36217e-11	-4.10389e-11	-4.09397e-11	-3.63143e-11	-2.90517e-11	-4.44842e-11	-3.01483e-11	-1.0199e-11	-1.16264e-11	-1.6291e-11	-2.63964e-11	-3.72989e-11	-3.02434e-11	-4.34002e-11	-2.38566e-11	-4.34001e-11	-3.07103e-11	-4.80945e-12	-1.39203e-11	-3.89495e-11	-3.45908e-11	-5.36196e-11	-1.01709e-11	-1.47977e-11	-1.74873e-11	-2.21275e-11	-6.32063e-13	-8.36127e-12	-8.28185e-12	-2.25698e-11	-1.62765e-11	-3.65983e-11
3.05331e-10	-2.26619e-11	-2.59355e-11	-2.39866e-11	-1.54205e-11	-6.83981e-13	1.87928e-12	1.03402e-12	-2.38303e-11	-2.49637e-11	-1.59825e-11	-1.58978e-11	-1.77257e-11	-9.0073e-12	8.13812e-13	-3.47e-11	-1.12255e-11	-2.19135e-11	-3.49425e-11	-3.93399e-11	-3.81919e-11	-3.2033e-11	-2.57282e-11	-4.37145e-11	-2.9522e-11	-8.28911e-12	-9.96819e-12	-1.17099e-11	-2.18979e-11	-3.51755e-11	-2.80761e-11	-4.4132e-11	-2.54329e-11	-4.44792e-11	-3.17999e-11	-6.81807e-12	-1.2303e-11	-3.70239e-11	-3.3927e-11	-5.4217e-11	-1.10219e-11	-1.36998e-11	-1.59272e-11	-2.0232e-11	4.0134e-13	-6.32317e-12	-6.84188e-12	-1.86321e-11	-1.22474e-11	-3.4502e-11
3.1316e-10	-2.25415e-11	-2.38406e-11	-2.13458e-11	-1.53717e-11	-9.10242e-13	6.65269e-13	-1.4124e-12	-2.14709e-11	-2.23196e-11	-1.42305e-11	-1.4944e-11	-1.39245e-11	-9.28436e-12	2.80542e-12	-3.15376e-11	-9.12179e-12	-1.96299e-11	-3.52877e-11	-3.7006e-11	-3.45689e-11	-2.74586e-11	-2.23214e-11	-4.24354e-11	-2.83339e-11	-6.81587e-12	-8.70164e-12	-7.71647e-12	-1.75434e-11	-3.29257e-11	-2.59837e-11	-4.45114e-11	-2.65406e-11	-4.49224e-11	-3.14275e-11	-8.34241e-12	-1.04554e-11	-3.40831e-11	-3.3156e-11	-5.30477e-11	-1.19851e-11	-1.22521e-11	-1.46647e-11	-1.83866e-11	4.08709e-13	-4.53931e-12	-5.82336e-12	-1.47642e-11	-8.54365e-12	-3.17411e-11
3.20989e-10	-2.24462e-11	-2.15919e-11	-1.86481e-11	-1.4947e-11	-1.77893e-12	-9.1956e-13	-4.03644e-12	-1.89501e-11	-2.00698e-11	-1.23045e-11	-1.36873e-11	-9.87554e-12	-8.91129e-12	4.45404e-12	-2.74894e-11	-7.15264e-12	-1.75787e-11	-3.50769e-11	-3.35748e-11	-3.0192e-11	-2.27877e-11	-1.88205e-11	-4.03859e-11	-2.67137e-11	-5.69547e-12	-7.72115e-12	-4.46519e-12	-1.34241e-11	-3.02311e-11	-2.40797e-11	-4.38187e-11	-2.70564e-11	-4.44923e-11	-2.97016e-11	-9.29299e-12	-8.58008e-12	-3.04622e-11	-3.18734e-11	-5.03652e-11	-1.28191e-11	-1.07487e-11	-1.3404e-11	-1.66717e-11	-2.36327e-13	-2.93413e-12	-5.05683e-12	-1.10798e-11	-5.25935e-12	-2.82837e-11
3.28818e-10	-2.24346e-11	-1.9144e-11	-1.57695e-11	-1.44064e-11	-3.14777e-12	-2.66742e-12	-6.43963e-12	-1.63505e-11	-1.80336e-11	-1.04515e-11	-1.2315e-11	-5.81566e-12	-7.93722e-12	5.61319e-12	-2.29059e-11	-5.29861e-12	-1.57074e-11	-3.33357e-11	-2.94554e-11	-2.49563e-11	-1.82589e-11	-1.56105e-11	-3.79341e-11	-2.46143e-11	-4.87162e-12	-6.94495e-12	-1.55753e-12	-9.47933e-12	-2.69762e-11	-2.24922e-11	-4.20861e-11	-2.69864e-11	-4.28638e-11	-2.676e-11	-9.49989e-12	-6.81693e-12	-2.61024e-11	-2.96289e-11	-4.64966e-11	-1.33963e-11	-9.28287e-12	-1.19013e-11	-1.51137e-11	-1.30404e-12	-1.47421e-12	-4.39182e-12	-7.72978e-12	-2.30587e-12	-2.40491e-11
3.36647e-10	-2.23049e-11	-1.68458e-11	-1.25877e-11	-1.374e-11	-4.75172e-12	-4.37706e-12	-8.27173e-12	-1.35739e-11	-1.61031e-11	-8.39997e-12	-1.08837e-11	-2.02244e-12	-6.45027e-12	6.41925e-12	-1.79696e-11	-3.62312e-12	-1.39283e-11	-3.0465e-11	-2.49701e-11	-1.97907e-11	-1.38822e-11	-1.27644e-11	-3.53326e-11	-2.18428e-11	-4.30784e-12	-6.29781e-12	1.14334e-12	-6.03383e-12	-2.33876e-11	-2.11243e-11	-3.91556e-11	-2.61798e-11	-3.98326e-11	-2.28806e-11	-9.1698e-12	-5.31707e-12	-2.11689e-11	-2.63104e-11	-4.21959e-11	-1.36742e-11	-8.10946e-12	-1.03673e-11	-1.36885e-11	-2.59763e-12	-1.49952e-13	-3.69787e-12	-4.64052e-12	2.55216e-13	-1.91414e-11
3.44476e-10	-2.13909e-11	-1.48398e-11	-9.2801e-12	-1.29274e-11	-6.33678e-12	-5.85459e-12	-9.25041e-12	-1.05782e-11	-1.41318e-11	-6.04607e-12	-9.41105e-12	1.16619e-12	-4.43843e-12	6.96932e-12	-1.28172e-11	-2.31198e-12	-1.21911e-11	-2.73162e-11	-2.03658e-11	-1.47562e-11	-1.00465e-11	-1.01788e-11	-3.25143e-11	-1.90187e-11	-3.92092e-12	-5.58778e-12	3.63006e-12	-2.82015e-12	-1.90818e-11	-1.97575e-11	-3.53955e-11	-2.44238e-11	-3.54141e-11	-1.85351e-11	-8.46374e-12	-4.00632e-12	-1.61646e-11	-2.31484e-11	-3.71946e-11	-1.33193e-11	-7.16824e-12	-8.96807e-12	-1.23482e-11	-3.89809e-12	1.04213e-12	-2.91127e-12	-1.78065e-12	2.42158e-12	-1.37846e-11
3.52305e-10	-2.00029e-11	-1.31212e-11	-5.81995e-12	-1.1929e-11	-7.73607e-12	-6.77448e-12	-9.29281e-12	-7.61255e-12	-1.19614e-11	-3.56536e-12	-7.87723e-12	3.75513e-12	-1.88677e-12	7.35741e-12	-7.59568e-12	-1.39081e-12	-1.0537e-11	-2.38304e-11	-1.57515e-11	-9.52684e-12	-6.51449e-12	-7.84591e-12	-2.8898e-11	-1.61151e-11	-3.56956e-12	-4.66635e-12	5.91242e-12	1.79471e-13	-1.48853e-11	-1.81817e-11	-3.10778e-11	-2.18654e-11	-2.98262e-11	-1.35906e-11	-7.41135e-12	-2.73421e-12	-1.13275e-11	-1.99765e-11	-3.12757e-11	-1.21414e-11	-6.41557e-12	-7.60899e-12	-1.1066e-11	-4.92552e-12	2.17264e-12	-2.00437e-12	7.75037e-13	4.20088e-12	-8.1047e-12
3.60134e-10	-1.81359e-11	-1.16171e-11	-2.27484e-12	-1.06395e-11	-8.80563e-12	-7.35566e-12	-8.5878e-12	-4.49243e-12	-1.0041e-11	-1.02714e-12	-6.17784e-12	5.81998e-12	7.57975e-13	7.6788e-12	-2.57932e-12	-6.88973e-13	-8.80137e-12	-1.99885e-11	-1.11864e-11	-4.01453e-12	-3.27538e-12	-5.82908e-12	-2.50242e-11	-1.2958e-11	-3.19204e-12	-3.34642e-12	8.00071e-12	2.91126e-12	-1.04116e-11	-1.62069e-11	-2.60448e-11	-1.86807e-11	-2.32914e-11	-8.03329e-12	-6.0507e-12	-1.50364e-12	-7.19338e-12	-1.64724e-11	-2.5361e-11	-1.03726e-11	-5.84043e-12	-6.25421e-12	-9.78034e-12	-5.68915e-12	3.30126e-12	-1.05822e-12	2.98839e-12	5.6284e-12	-2.28945e-12
3.67963e-10	-1.57325e-11	-1.04709e-11	1.24559e-12	-9.35207e-12	-9.42173e-12	-7.70561e-12	-7.12316e-12	-1.25829e-12	-8.041e-12	1.6132e-12	-4.40948e-12	7.34589e-12	3.27287e-12	8.04664e-12	1.96607e-12	-1.01114e-13	-7.01048e-12	-1.59918e-11	-6.945e-12	1.3357e-12	-3.61837e-13	-4.0795e-12	-2.08263e-11	-9.55358e-12	-2.70156e-12	-1.51011e-12	9.87875e-12	5.33485e-12	-5.50682e-12	-1.38306e-11	-2.0568e-11	-1.48948e-11	-1.59394e-11	-2.51753e-12	-4.53284e-12	-3.28255e-13	-3.36931e-12	-1.24275e-11	-1.94241e-11	-8.17584e-12	-5.47122e-12	-4.86571e-12	-8.31874e-12	-6.17132e-12	4.47493e-12	-1.15686e-13	4.84605e-12	6.68218e-12	3.41008e-12
3.75792e-10	-1.28265e-11	-9.42054e-12	4.61013e-12	-8.06847e-12	-9.6082e-12	-7.77479e-12	-5.17432e-12	1.79621e-12	-5.84426e-12	4.21759e-12	-2.52143e-12	8.22919e-12	5.57621e-12	8.52524e-12	6.00382e-12	4.65432e-13	-5.23555e-12	-1.21411e-11	-2.94187e-12	6.52897e-12	2.14838e-12	-2.54738e-12	-1.6257e-11	-6.23556e-12	-1.99718e-12	8.53644e-13	1.15304e-11	7.43893e-12	-3.55207e-13	-1.12028e-11	-1.51958e-11	-1.09206e-11	-8.29148e-12	2.60797e-12	-2.85125e-12	7.57557e-13	1.15378e-13	-8.35526e-12	-1.38918e-11	-5.19835e-12	-5.21924e-12	-3.43918e-12	-6.72987e-12	-6.29082e-12	5.63042e-12	7.99877e-13	6.16774e-12	7.45998e-12	8.67454e-12
3.83621e-10	-9.57289e-12	-8.37653e-12	7.66368e-12	-6.77255e-12	-9.24277e-12	-7.42932e-12	-3.05288e-12	4.55853e-12	-3.4154e-12	6.59563e-12	-4.65913e-13	8.47848e-12	7.6009e-12	9.1778e-12	9.46427e-12	1.10876e-12	-3.51625e-12	-8.3708e-12	8.20139e-13	1.13174e-11	4.08601e-12	-1.24518e-12	-1.12988e-11	-3.09598e-12	-8.68217e-13	3.63594e-12	1.29732e-11	9.21148e-12	4.67431e-12	-8.37424e-12	-1.00273e-11	-6.93522e-12	-1.18535e-12	7.33087e-12	-1.22866e-12	1.68757e-12	3.23862e-12	-4.47954e-12	-8.47505e-12	-1.73323e-12	-4.97483e-12	-1.9887e-12	-5.06591e-12	-5.95291e-12	6.71186e-12	1.66808e-12	7.05655e-12	8.01076e-12	1.32674e-11
3.9145e-10	-6.20881e-12	-7.2714e-12	1.02564e-11	-5.44494e-12	-8.32788e-12	-6.70912e-12	-9.85411e-13	6.93579e-12	-8.93331e-13	8.67835e-12	1.77436e-12	8.24854e-12	9.03233e-12	9.99611e-12	1.23049e-11	1.94957e-12	-1.83647e-12	-4.61771e-12	4.32727e-12	1.55703e-11	5.55208e-12	-4.84262e-14	-6.06798e-12	1.60679e-14	6.06593e-13	6.55778e-12	1.42627e-11	1.06973e-11	9.03887e-12	-5.39108e-12	-5.26404e-12	-2.98592e-12	5.0109e-12	1.17272e-11	3.70111e-13	2.51506e-12	5.94456e-12	-6.97332e-13	-3.07249e-12	1.86157e-12	-4.6871e-12	-5.18657e-13	-3.48855e-12	-5.28233e-12	7.65653e-12	2.42467e-12	7.55125e-12	8.36701e-12	1.71668e-11
3.99279e-10	-2.79785e-12	-6.05961e-12	1.19963e-11	-4.1082e-12	-6.97231e-12	-5.94598e-12	8.88066e-13	8.66176e-12	1.60263e-12	1.04489e-11	3.99053e-12	7.56039e-12	1.00487e-11	1.09303e-11	1.45381e-11	2.94163e-12	-2.57763e-13	-1.02865e-12	7.46201e-12	1.92993e-11	6.55305e-12	1.01724e-12	-9.0236e-13	3.09191e-12	2.35372e-12	9.1354e-12	1.53623e-11	1.16505e-11	1.28121e-11	-2.6449e-12	-1.06768e-12	8.52727e-13	1.00398e-11	1.53124e-11	1.92311e-12	3.13849e-12	8.1377e-12	2.9525e-12	2.20949e-12	5.3965e-12	-4.29902e-12	8.83302e-13	-2.15388e-12	-4.28059e-12	8.3937e-12	3.13002e-12	7.63588e-12	8.45748e-12	2.04642e-11
4.07108e-10	4.40585e-13	-4.57836e-12	1.32427e-11	-2.74029e-12	-5.31832e-12	-5.18896e-12	2.61308e-12	9.99801e-12	3.89228e-12	1.17824e-11	6.04719e-12	6.39553e-12	1.08674e-11	1.18706e-11	1.62451e-11	4.0666e-12	1.23976e-12	2.30336e-12	1.0483e-11	2.25338e-11	7.1103e-12	1.91519e-12	4.00988e-12	6.09003e-12	4.3085e-12	1.14107e-11	1.62008e-11	1.215e-11	1.54353e-11	-7.5498e-14	2.35088e-12	4.20319e-12	1.3859e-11	1.81721e-11	3.38867e-12	3.55092e-12	9.95312e-12	6.31485e-12	6.8236e-12	8.74054e-12	-3.66348e-12	2.17932e-12	-1.13012e-12	-2.94537e-12	8.73353e-12	3.76462e-12	7.25179e-12	8.51407e-12	2.32362e-11
4.14937e-10	3.41208e-12	-2.8774e-12	1.41867e-11	-1.35505e-12	-3.58767e-12	-4.46682e-12	4.14589e-12	1.09671e-11	5.81628e-12	1.25723e-11	7.86234e-12	4.63198e-12	1.15266e-11	1.2625e-11	1.75129e-11	5.29797e-12	2.62957e-12	5.32183e-12	1.32197e-11	2.50723e-11	7.25008e-12	2.5463e-12	8.48105e-12	8.66752e-12	6.39512e-12	1.35099e-11	1.67289e-11	1.2441e-11	1.7e-11	2.21228e-12	4.96045e-12	7.06662e-12	1.66255e-11	2.04035e-11	4.66523e-12	3.76578e-12	1.14737e-11	9.18668e-12	1.08533e-11	1.15269e-11	-2.8437e-12	3.34451e-12	-5.01647e-13	-1.20221e-12	8.56941e-12	4.24569e-12	6.57738e-12	8.50771e-12	2.48768e-11
4.22766e-10	6.04605e-12	-1.07859e-12	1.47789e-11	3.26475e-14	-1.99716e-12	-3.82662e-12	5.46417e-12	1.1395e-11	7.2576e-12	1.28438e-11	9.36477e-12	2.69396e-12	1.18146e-11	1.32004e-11	1.84753e-11	6.6202e-12	3.88173e-12	7.96433e-12	1.56151e-11	2.70537e-11	7.09885e-12	3.08268e-12	1.23494e-11	1.09028e-11	8.41145e-12	1.54701e-11	1.69013e-11	1.25365e-11	1.76239e-11	4.08682e-12	7.12523e-12	9.57331e-12	1.85894e-11	2.20758e-11	5.79419e-12	3.8026e-12	1.27616e-11	1.17675e-11	1.46564e-11	1.36886e-11	-1.84066e-12	4.29831e-12	-1.27264e-13	7.0713e-13	8.1625e-12	4.60089e-12	5.64138e-12	8.36773e-12	2.58627e-11
4.30595e-10	8.24423e-12	6.97184e-13	1.497e-11	1.34477e-12	-5.97166e-13	-3.33447e-12	6.51885e-12	1.16263e-11	8.12346e-12	1.25322e-11	1.03066e-11	5.95068e-13	1.17779e-11	1.36019e-11	1.92472e-11	7.74324e-12	4.7795e-12	1.01108e-11	1.76802e-11	2.84865e-11	6.63567e-12	3.57816e-12	1.53212e-11	1.2909e-11	1.0126e-11	1.67246e-11	1.68449e-11	1.22835e-11	1.73686e-11	5.40481e-12	8.88251e-12	1.17254e-11	1.96773e-11	2.30282e-11	6.82107e-12	3.78382e-12	1.36449e-11	1.40321e-11	1.82541e-11	1.51517e-11	-6.56067e-13	5.02716e-12	5.57637e-14	2.77541e-12	7.586e-12	4.85446e-12	4.4564e-12	7.75732e-12	2.62524e-11
4.38424e-10	9.65831e-12	2.52524e-12	1.47128e-11	2.59188e-12	5.69981e-13	-2.99824e-12	7.22072e-12	1.16712e-11	8.3894e-12	1.18105e-11	1.05369e-11	-1.72984e-12	1.15374e-11	1.37212e-11	1.98962e-11	8.60059e-12	5.45307e-12	1.17922e-11	1.90922e-11	2.88431e-11	5.85483e-12	4.06635e-12	1.74694e-11	1.47343e-11	1.14664e-11	1.75274e-11	1.66014e-11	1.16974e-11	1.63185e-11	6.03047e-12	1.01025e-11	1.3273e-11	1.99886e-11	2.33388e-11	7.71087e-12	3.72377e-12	1.4116e-11	1.57889e-11	2.06973e-11	1.58954e-11	6.66432e-13	5.50874e-12	1.00908e-13	4.92553e-12	6.82019e-12	5.00517e-12	3.15235e-12	6.86071e-12	2.60305e-11
4.46253e-10	1.03837e-11	4.1134e-12	1.43219e-11	3.79232e-12	1.20353e-12	-2.86891e-12	7.71939e-12	1.11443e-11	8.10516e-12	1.08156e-11	1.02347e-11	-4.09802e-12	1.11579e-11	1.35178e-11	2.0252e-11	9.1194e-12	5.93869e-12	1.29205e-11	1.98277e-11	2.85054e-11	4.76985e-12	4.38704e-12	1.89452e-11	1.57842e-11	1.2414e-11	1.78695e-11	1.61915e-11	1.07788e-11	1.46724e-11	6.25355e-12	1.09374e-11	1.41663e-11	1.96263e-11	2.30397e-11	8.15268e-12	3.63232e-12	1.42304e-11	1.70649e-11	2.24481e-11	1.5935e-11	1.95469e-12	5.72143e-12	2.16507e-14	6.95033e-12	5.76742e-12	4.99279e-12	1.73436e-12	5.75033e-12	2.5055e-11
4.54082e-10	1.0556e-11	5.402e-12	1.3779e-11	4.9491e-12	1.40087e-12	-2.98454e-12	8.00984e-12	1.04554e-11	7.31706e-12	9.48965e-12	9.49987e-12	-6.38902e-12	1.06464e-11	1.29807e-11	2.01374e-11	9.21752e-12	6.21845e-12	1.34695e-11	1.99339e-11	2.76584e-11	3.55384e-12	4.55758e-12	1.9744e-11	1.63181e-11	1.28032e-11	1.77406e-11	1.55385e-11	9.53837e-12	1.27073e-11	6.19544e-12	1.14928e-11	1.46869e-11	1.86791e-11	2.19848e-11	8.23909e-12	3.53888e-12	1.40838e-11	1.78011e-11	2.3725e-11	1.49889e-11	3.10682e-12	5.63386e-12	-1.08182e-13	8.66619e-12	4.6635e-12	4.86669e-12	2.20515e-13	4.44592e-12	2.3652e-11
4.61911e-10	1.00144e-11	6.33334e-12	1.29594e-11	5.83618e-12	1.16997e-12	-3.2317e-12	7.93711e-12	9.60776e-12	6.08386e-12	7.50839e-12	8.00355e-12	-8.57194e-12	9.99584e-12	1.20356e-11	1.97842e-11	8.6985e-12	6.29857e-12	1.3522e-11	1.94184e-11	2.62348e-11	2.26124e-12	4.56955e-12	1.95046e-11	1.63865e-11	1.24871e-11	1.70769e-11	1.46753e-11	8.09006e-12	1.05326e-11	5.88616e-12	1.17695e-11	1.49082e-11	1.72863e-11	2.03692e-11	8.0199e-12	3.3929e-12	1.36544e-11	1.7939e-11	2.45746e-11	1.35853e-11	4.06482e-12	5.32726e-12	-2.58873e-13	9.95609e-12	3.53998e-12	4.62545e-12	-1.3612e-12	2.91236e-12	2.18673e-11
4.6974e-10	8.66026e-12	6.60355e-12	1.16667e-11	6.42447e-12	4.38265e-13	-3.60361e-12	7.65248e-12	8.4162e-12	4.41752e-12	5.12131e-12	5.95806e-12	-1.06169e-11	9.18651e-12	1.07169e-11	1.92432e-11	7.79134e-12	6.27919e-12	1.31816e-11	1.80977e-11	2.38649e-11	9.20962e-13	4.2019e-12	1.8835e-11	1.59528e-11	1.16838e-11	1.60589e-11	1.35836e-11	6.43369e-12	8.04514e-12	5.15804e-12	1.15816e-11	1.47309e-11	1.56506e-11	1.84049e-11	7.45249e-12	3.1885e-12	1.2854e-11	1.7355e-11	2.45345e-11	1.18458e-11	4.77638e-12	4.86719e-12	-3.98359e-13	1.07991e-11	2.41499e-12	4.24745e-12	-2.85575e-12	1.23462e-12	1.96387e-11
4.77569e-10	6.54427e-12	6.35676e-12	1.01159e-11	6.68112e-12	-8.57533e-13	-4.16215e-12	7.18963e-12	7.07669e-12	2.48921e-12	2.43871e-12	3.50668e-12	-1.23303e-11	8.16067e-12	9.15573e-12	1.84289e-11	6.64641e-12	6.17276e-12	1.24536e-11	1.63976e-11	2.11209e-11	-2.8658e-13	3.63303e-12	1.79584e-11	1.48785e-11	1.04876e-11	1.46787e-11	1.22225e-11	4.50355e-12	5.60593e-12	4.30997e-12	1.0975e-11	1.41821e-11	1.37638e-11	1.60832e-11	6.40405e-12	2.89587e-12	1.16893e-11	1.62725e-11	2.39363e-11	9.82143e-12	4.92118e-12	4.28375e-12	-4.5499e-13	1.11804e-11	1.32251e-12	3.6323e-12	-4.22546e-12	-5.29955e-13	1.70396e-11
4.85398e-10	4.14952e-12	5.63426e-12	8.33637e-12	6.5498e-12	-2.5793e-12	-4.80453e-12	6.48503e-12	5.50412e-12	3.29791e-13	-4.98583e-13	7.15728e-13	-1.37088e-11	6.96205e-12	7.37379e-12	1.71029e-11	5.37562e-12	5.8699e-12	1.13725e-11	1.44459e-11	1.80641e-11	-1.4523e-12	2.87351e-12	1.68892e-11	1.33291e-11	8.93878e-12	1.26272e-11	1.0473e-11	2.47765e-12	3.22076e-12	3.37724e-12	1.01028e-11	1.34078e-11	1.15437e-11	1.29821e-11	5.01554e-12	2.50591e-12	1.02568e-11	1.47014e-11	2.28823e-11	7.53217e-12	4.76009e-12	3.67751e-12	-4.46177e-13	1.08744e-11	2.08844e-13	2.82987e-12	-5.44091e-12	-2.35627e-12	1.41788e-11
4.93227e-10	1.5737e-12	4.33085e-12	6.32821e-12	5.80838e-12	-4.76933e-12	-5.51871e-12	5.71107e-12	3.87887e-12	-2.06794e-12	-3.51145e-12	-2.2789e-12	-1.48074e-11	5.64155e-12	5.35417e-12	1.55196e-11	4.02153e-12	5.4268e-12	9.99483e-12	1.22462e-11	1.44344e-11	-2.53854e-12	1.83549e-12	1.51052e-11	1.12958e-11	7.12656e-12	1.02296e-11	8.5093e-12	4.23117e-13	7.87427e-13	2.31963e-12	9.04795e-12	1.24391e-11	9.27363e-12	9.65835e-12	3.27533e-12	2.0121e-12	8.56215e-12	1.25023e-11	2.14024e-11	5.15522e-12	4.32839e-12	3.17555e-12	-3.62696e-13	9.99414e-12	-9.31372e-13	1.8334e-12	-6.44093e-12	-4.08037e-12	1.10284e-11
5.01056e-10	-1.11399e-12	2.28174e-12	4.05228e-12	4.72308e-12	-7.43347e-12	-6.27523e-12	4.89819e-12	2.25798e-12	-4.47061e-12	-6.54422e-12	-5.25315e-12	-1.56595e-11	4.34962e-12	3.26808e-12	1.37318e-11	2.69428e-12	4.84476e-12	8.42448e-12	9.69406e-12	1.0824e-11	-3.40469e-12	6.98444e-13	1.32003e-11	8.71683e-12	5.30593e-12	7.58278e-12	6.37972e-12	-1.61979e-12	-1.57223e-12	1.22369e-12	7.72645e-12	1.11848e-11	6.99357e-12	6.15253e-12	1.05048e-12	1.30613e-12	6.76837e-12	9.95499e-12	1.96337e-11	2.81406e-12	3.52613e-12	2.7748e-12	-2.1518e-13	8.65001e-12	-2.0536e-12	5.99263e-13	-7.22843e-12	-5.67923e-12	7.59372e-12
5.08885e-10	-3.70736e-12	-8.18046e-14	1.80089e-12	3.37075e-12	-1.01975e-11	-6.97236e-12	4.03899e-12	7.43321e-13	-6.76841e-12	-9.53851e-12	-8.15217e-12	-1.6387e-11	3.00037e-12	1.18267e-12	1.17687e-11	1.42129e-12	4.03046e-12	6.74285e-12	7.1773e-12	7.22966e-12	-4.0086e-12	-5.19869e-13	1.11805e-11	5.97479e-12	3.47699e-12	4.64984e-12	4.13085e-12	-3.72772e-12	-3.79524e-12	1.68985e-13	6.20728e-12	9.88512e-12	4.71567e-12	2.55104e-12	-1.37886e-12	3.28171e-13	4.91692e-12	7.21086e-12	1.76292e-11	4.97373e-13	2.30125e-12	2.49027e-12	-6.40505e-14	6.84281e-12	-3.13511e-12	-8.60709e-13	-7.87556e-12	-7.15958e-12	4.16222e-12
5.16714e-10	-5.95027e-12	-2.69172e-12	-4.27481e-13	1.82681e-12	-1.29583e-11	-7.61327e-12	3.12263e-12	-6.34892e-13	-8.86536e-12	-1.23498e-11	-1.06653e-11	-1.69661e-11	1.61549e-12	-8.19945e-13	9.71139e-12	2.74753e-13	3.06532e-12	4.96395e-12	4.73891e-12	3.53204e-12	-4.39687e-12	-1.88831e-12	8.98345e-12	3.12563e-12	1.632e-12	1.64905e-12	1.7552e-12	-5.79509e-12	-5.76244e-12	-7.81883e-13	4.46447e-12	8.59494e-12	2.78493e-12	-9.02884e-13	-3.97958e-12	-8.70444e-13	2.95953e-12	4.30532e-12	1.52415e-11	-1.85467e-12	8.55688e-13	2.33064e-12	8.58348e-14	4.53883e-12	-4.17947e-12	-2.44693e-12	-8.36017e-12	-8.48201e-12	7.77806e-13
5.24543e-10	-7.87907e-12	-5.40633e-12	-2.62393e-12	1.57249e-13	-1.55729e-11	-8.14874e-12	2.21041e-12	-1.90685e-12	-1.06771e-11	-1.47268e-11	-1.28896e-11	-1.73689e-11	2.11116e-13	-2.82299e-12	7.78903e-12	-6.85561e-13	1.98815e-12	3.28266e-12	2.53385e-12	-6.31961e-14	-4.50054e-12	-3.227e-12	6.68438e-12	4.42812e-13	-1.45228e-13	-1.38819e-12	-6.29601e-13	-7.79465e-12	-7.62976e-12	-1.44523e-12	2.70903e-12	7.175e-12	9.59954e-13	-4.14795e-12	-6.60292e-12	-2.36273e-12	9.34729e-13	1.61174e-12	1.27471e-11	-4.0387e-12	-7.75494e-13	2.22492e-12	1.74215e-13	2.1225e-12	-5.14024e-12	-4.1295e-12	-8.5323e-12	-9.44254e-12	-2.58973e-12
5.32372e-10	-9.46465e-12	-8.03095e-12	-4.56566e-12	-1.53891e-12	-1.76718e-11	-8.48971e-12	1.3125e-12	-2.95765e-12	-1.2412e-11	-1.67694e-11	-1.48262e-11	-1.76072e-11	-1.07387e-12	-4.77328e-12	6.05025e-12	-1.504e-12	8.03754e-13	1.63587e-12	6.97691e-13	-3.55784e-12	-4.23192e-12	-4.50188e-12	4.34622e-12	-2.08848e-12	-1.79595e-12	-4.25603e-12	-2.96989e-12	-9.48563e-12	-9.33522e-12	-1.95209e-12	1.05328e-12	5.64142e-12	-7.47289e-13	-6.94792e-12	-9.09355e-12	-4.15728e-12	-1.12333e-12	-9.8492e-13	1.0183e-11	-6.06571e-12	-2.61922e-12	2.16573e-12	2.12797e-13	-2.92388e-13	-6.02523e-12	-5.87365e-12	-8.50007e-12	-1.01361e-11	-5.78557e-12
5.40201e-10	-1.0239e-11	-1.05836e-11	-6.38697e-12	-3.21485e-12	-1.94436e-11	-8.7552e-12	4.70625e-13	-3.85434e-12	-1.40745e-11	-1.8459e-11	-1.62417e-11	-1.77309e-11	-2.25011e-12	-6.65214e-12	4.63448e-12	-2.16019e-12	-4.76804e-13	2.41566e-14	-8.18973e-13	-6.59626e-12	-3.73312e-12	-5.58026e-12	2.00159e-12	-4.4631e-12	-3.32629e-12	-7.04616e-12	-5.21359e-12	-1.10562e-11	-1.08542e-11	-2.28845e-12	-4.88823e-13	3.95472e-12	-2.10278e-12	-9.48573e-12	-1.1476e-11	-6.07426e-12	-3.19362e-12	-3.46233e-12	7.52529e-12	-7.93474e-12	-4.45445e-12	2.15142e-12	2.0582e-13	-2.51514e-12	-6.83724e-12	-7.55969e-12	-8.30815e-12	-1.05542e-11	-8.78695e-12
5.4803e-10	-1.0577e-11	-1.30152e-11	-8.08696e-12	-4.71546e-12	-2.08485e-11	-9.02735e-12	-3.15454e-13	-4.60399e-12	-1.53448e-11	-1.95022e-11	-1.73556e-11	-1.77246e-11	-3.26434e-12	-8.36667e-12	3.53168e-12	-2.68165e-12	-1.79807e-12	-1.49176e-12	-1.90808e-12	-9.41598e-12	-2.98241e-12	-6.32023e-12	-2.01357e-13	-6.43486e-12	-4.7127e-12	-9.74482e-12	-7.14455e-12	-1.25228e-11	-1.22098e-11	-2.37192e-12	-1.64505e-12	2.21247e-12	-3.22558e-12	-1.17062e-11	-1.36988e-11	-8.08558e-12	-5.15725e-12	-5.62835e-12	5.02091e-12	-9.74485e-12	-6.21923e-12	2.18619e-12	1.41079e-13	-4.64316e-12	-7.32521e-12	-9.22191e-12	-7.9447e-12	-1.05447e-11	-1.1337e-11
5.55859e-10	-1.0554e-11	-1.50178e-11	-9.75593e-12	-6.05043e-12	-2.1705e-11	-9.32131e-12	-1.0422e-12	-5.05189e-12	-1.63697e-11	-2.0104e-11	-1.81979e-11	-1.74162e-11	-4.09063e-12	-9.89686e-12	2.73098e-12	-3.06938e-12	-3.12452e-12	-2.94148e-12	-2.58784e-12	-1.20001e-11	-1.89069e-12	-6.78684e-12	-2.26661e-12	-8.07233e-12	-6.05097e-12	-1.20994e-11	-8.80799e-12	-1.38873e-11	-1.3232e-11	-2.37122e-12	-2.51885e-12	4.32338e-13	-4.12631e-12	-1.33407e-11	-1.54584e-11	-1.00786e-11	-7.01996e-12	-7.41316e-12	2.56255e-12	-1.1293e-11	-7.84392e-12	2.24869e-12	2.93579e-14	-6.60924e-12	-7.62326e-12	-1.08871e-11	-7.5382e-12	-1.01383e-11	-1.35001e-11
5.63688e-10	-1.01749e-11	-1.66761e-11	-1.12494e-11	-7.21234e-12	-2.21021e-11	-9.56966e-12	-1.66349e-12	-5.19587e-12	-1.69586e-11	-2.02735e-11	-1.85367e-11	-1.69012e-11	-4.79773e-12	-1.12361e-11	2.33842e-12	-3.2953e-12	-4.32951e-12	-4.30797e-12	-2.96078e-12	-1.40325e-11	-6.16263e-13	-6.86493e-12	-4.16878e-12	-9.44859e-12	-7.24831e-12	-1.4165e-11	-1.02078e-11	-1.49745e-11	-1.40681e-11	-2.2916e-12	-3.12046e-12	-1.38998e-12	-4.6845e-12	-1.43403e-11	-1.68712e-11	-1.18223e-11	-8.77522e-12	-8.83622e-12	4.66274e-14	-1.25893e-11	-9.2713e-12	2.33577e-12	-1.31091e-13	-8.23686e-12	-7.74e-12	-1.26196e-11	-7.12103e-12	-9.4757e-12	-1.53356e-11
5.71517e-10	-9.58323e-12	-1.78232e-11	-1.24684e-11	-7.92882e-12	-2.19034e-11	-9.67502e-12	-2.18908e-12	-5.10572e-12	-1.71398e-11	-1.99241e-11	-1.85744e-11	-1.61931e-11	-5.35175e-12	-1.2275e-11	2.35288e-12	-3.24241e-12	-5.39201e-12	-5.46102e-12	-2.97455e-12	-1.57736e-11	8.66949e-13	-6.60963e-12	-5.7526e-12	-1.03165e-11	-8.22699e-12	-1.57288e-11	-1.11765e-11	-1.58362e-11	-1.46228e-11	-2.09067e-12	-3.17159e-12	-3.2879e-12	-4.93251e-12	-1.49455e-11	-1.79143e-11	-1.33301e-11	-1.03595e-11	-9.67468e-12	-2.34221e-12	-1.36522e-11	-1.04533e-11	2.42812e-12	-3.72282e-13	-9.49563e-12	-7.4862e-12	-1.4173e-11	-6.68995e-12	-8.61371e-12	-1.6706e-11
5.79346e-10	-8.81566e-12	-1.83511e-11	-1.33765e-11	-8.33789e-12	-2.09524e-11	-9.77117e-12	-2.65211e-12	-4.77423e-12	-1.70228e-11	-1.92032e-11	-1.83937e-11	-1.51567e-11	-5.70627e-12	-1.30188e-11	2.57705e-12	-3.04293e-12	-6.28196e-12	-6.44736e-12	-2.62639e-12	-1.71817e-11	2.54603e-12	-6.17873e-12	-7.10309e-12	-1.08548e-11	-9.04947e-12	-1.65286e-11	-1.17297e-11	-1.64221e-11	-1.48108e-11	-1.85337e-12	-2.9094e-12	-5.21271e-12	-4.96489e-12	-1.50766e-11	-1.833e-11	-1.45297e-11	-1.1742e-11	-1.00719e-11	-4.56637e-12	-1.45962e-11	-1.13906e-11	2.53573e-12	-7.16822e-13	-1.04958e-11	-7.00427e-12	-1.55267e-11	-6.15454e-12	-7.47416e-12	-1.76404e-11
5.87175e-10	-7.75121e-12	-1.84446e-11	-1.40949e-11	-8.45506e-12	-1.95869e-11	-9.84118e-12	-3.04013e-12	-4.33363e-12	-1.63343e-11	-1.81141e-11	-1.78891e-11	-1.39972e-11	-5.95759e-12	-1.35743e-11	2.98589e-12	-2.70142e-12	-6.76513e-12	-7.25521e-12	-2.13706e-12	-1.7915e-11	4.23575e-12	-5.57749e-12	-8.20373e-12	-1.113e-11	-9.81417e-12	-1.69664e-11	-1.19795e-11	-1.65522e-11	-1.47841e-11	-1.58476e-12	-2.35879e-12	-7.15599e-12	-4.76319e-12	-1.47361e-11	-1.84149e-11	-1.5475e-11	-1.28994e-11	-1.02331e-11	-6.45979e-12	-1.54293e-11	-1.20593e-11	2.65781e-12	-1.12551e-12	-1.11232e-11	-6.2886e-12	-1.66256e-11	-5.53775e-12	-6.16994e-12	-1.82953e-11
5.95004e-10	-6.64674e-12	-1.80027e-11	-1.453e-11	-8.21711e-12	-1.77412e-11	-9.86269e-12	-3.28138e-12	-3.88017e-12	-1.53382e-11	-1.68041e-11	-1.69074e-11	-1.27194e-11	-6.08849e-12	-1.39234e-11	3.69112e-12	-2.14102e-12	-6.97792e-12	-7.74914e-12	-1.50617e-12	-1.8246e-11	5.92572e-12	-4.89615e-12	-8.78593e-12	-1.09851e-11	-1.05116e-11	-1.69848e-11	-1.18139e-11	-1.63968e-11	-1.44578e-11	-1.31488e-12	-1.30351e-12	-9.00648e-12	-4.31198e-12	-1.41531e-11	-1.81702e-11	-1.60846e-11	-1.36807e-11	-1.00605e-11	-7.89561e-12	-1.57342e-11	-1.2427e-11	2.79812e-12	-1.61031e-12	-1.14213e-11	-5.25261e-12	-1.71583e-11	-4.89607e-12	-4.72447e-12	-1.86447e-11
6.02834e-10	-5.5147e-12	-1.66996e-11	-1.47471e-11	-7.84863e-12	-1.53021e-11	-9.7579e-12	-3.43363e-12	-3.41667e-12	-1.4073e-11	-1.53719e-11	-1.56919e-11	-1.12279e-11	-6.09778e-12	-1.38933e-11	4.54273e-12	-1.4953e-12	-6.91897e-12	-8.05374e-12	-7.48305e-13	-1.81605e-11	7.53204e-12	-4.21984e-12	-8.95858e-12	-1.06952e-11	-1.07765e-11	-1.64103e-11	-1.12622e-11	-1.59345e-11	-1.36904e-11	-1.12417e-12	-4.73217e-14	-1.06324e-11	-3.69073e-12	-1.33066e-11	-1.7468e-11	-1.60227e-11	-1.41663e-11	-9.34664e-12	-8.97332e-12	-1.58201e-11	-1.26341e-11	2.91075e-12	-2.20575e-12	-1.15583e-11	-4.0896e-12	-1.74081e-11	-4.37055e-12	-3.21051e-12	-1.85618e-11
6.10663e-10	-4.32783e-12	-1.51325e-11	-1.4837e-11	-7.35768e-12	-1.25678e-11	-9.5704e-12	-3.49377e-12	-2.90077e-12	-1.23782e-11	-1.3783e-11	-1.42843e-11	-9.40618e-12	-6.05862e-12	-1.36271e-11	5.55059e-12	-7.78471e-13	-6.46683e-12	-8.18398e-12	2.11429e-14	-1.74108e-11	9.07656e-12	-3.54664e-12	-8.76817e-12	-1.02604e-11	-1.08008e-11	-1.54748e-11	-1.04061e-11	-1.50493e-11	-1.2733e-11	-1.01224e-12	1.37611e-12	-1.20471e-11	-2.8871e-12	-1.20918e-11	-1.67625e-11	-1.55034e-11	-1.4289e-11	-8.31974e-12	-9.6659e-12	-1.56402e-11	-1.27101e-11	2.97357e-12	-2.86113e-12	-1.14823e-11	-2.85028e-12	-1.74602e-11	-3.97007e-12	-1.78544e-12	-1.82246e-11
6.18492e-10	-3.13922e-12	-1.33775e-11	-1.4691e-11	-6.68459e-12	-9.53111e-12	-9.29781e-12	-3.41091e-12	-2.38835e-12	-1.05291e-11	-1.18081e-11	-1.26636e-11	-7.4244e-12	-5.97341e-12	-1.31153e-11	6.5568e-12	-3.60891e-14	-5.78736e-12	-8.14052e-12	7.94348e-13	-1.62326e-11	1.05514e-11	-2.84141e-12	-8.09325e-12	-9.6169e-12	-1.05789e-11	-1.41862e-11	-9.07087e-12	-1.38654e-11	-1.16096e-11	-1.12951e-12	2.92266e-12	-1.31269e-11	-1.90268e-12	-1.07009e-11	-1.60184e-11	-1.47078e-11	-1.41498e-11	-6.94001e-12	-9.71095e-12	-1.52259e-11	-1.25558e-11	2.94696e-12	-3.58671e-12	-1.10854e-11	-1.57668e-12	-1.73128e-11	-3.66731e-12	-4.71801e-13	-1.76394e-11
6.26321e-10	-1.95781e-12	-1.12637e-11	-1.41883e-11	-5.99536e-12	-6.17735e-12	-8.85344e-12	-3.24532e-12	-1.86207e-12	-8.56876e-12	-9.77374e-12	-1.09098e-11	-5.29497e-12	-5.84037e-12	-1.24418e-11	7.49171e-12	7.04322e-13	-4.93536e-12	-7.9607e-12	1.46139e-12	-1.46168e-11	1.17875e-11	-2.16444e-12	-7.05672e-12	-8.89826e-12	-1.01045e-11	-1.24838e-11	-7.42813e-12	-1.2335e-11	-1.02985e-11	-1.35663e-12	4.42276e-12	-1.38424e-11	-8.27903e-13	-9.14447e-12	-1.51893e-11	-1.35821e-11	-1.38878e-11	-5.2501e-12	-9.35481e-12	-1.47311e-11	-1.22444e-11	2.81684e-12	-4.43096e-12	-1.05534e-11	-3.89019e-13	-1.65619e-11	-3.50325e-12	5.37449e-13	-1.67294e-11
6.3415e-10	-8.70485e-13	-8.95714e-12	-1.34739e-11	-5.30159e-12	-2.96483e-12	-8.27236e-12	-2.99881e-12	-1.30962e-12	-6.54028e-12	-7.69919e-12	-9.0199e-12	-3.06891e-12	-5.66047e-12	-1.17177e-11	8.35114e-12	1.43613e-12	-3.85601e-12	-7.65094e-12	2.04805e-12	-1.2407e-11	1.27949e-11	-1.5416e-12	-5.79312e-12	-8.09822e-12	-9.48241e-12	-1.05885e-11	-5.61049e-12	-1.0331e-11	-8.88029e-12	-1.67217e-12	5.86585e-12	-1.42345e-11	3.31813e-13	-7.42299e-12	-1.39738e-11	-1.21518e-11	-1.34291e-11	-3.43268e-12	-8.67885e-12	-1.41269e-11	-1.17813e-11	2.62422e-12	-5.32489e-12	-9.89816e-12	7.03842e-13	-1.57384e-11	-3.51207e-12	1.41447e-12	-1.56089e-11
6.41979e-10	1.25342e-13	-6.53357e-12	-1.25059e-11	-4.64338e-12	9.49274e-14	-7.54937e-12	-2.61991e-12	-8.16869e-13	-4.55304e-12	-5.68592e-12	-6.97259e-12	-9.15948e-13	-5.42607e-12	-1.0939e-11	8.97794e-12	2.06257e-12	-2.61496e-12	-7.16156e-12	2.53932e-12	-9.73331e-12	1.35799e-11	-1.00416e-12	-4.3127e-12	-7.1869e-12	-8.70151e-12	-8.58403e-12	-3.59445e-12	-8.22892e-12	-7.38083e-12	-2.073e-12	7.07895e-12	-1.41592e-11	1.58598e-12	-5.65767e-12	-1.2643e-11	-1.05398e-11	-1.25144e-11	-1.49704e-12	-7.77837e-12	-1.33197e-11	-1.09837e-11	2.36208e-12	-6.27578e-12	-9.12893e-12	1.6846e-12	-1.48855e-11	-3.65186e-12	2.18261e-12	-1.43565e-11
6.49808e-10	1.0412e-12	-4.20348e-12	-1.14603e-11	-4.07418e-12	2.85818e-12	-6.61746e-12	-2.20943e-12	-4.35339e-13	-2.61201e-12	-3.74954e-12	-4.93106e-12	1.12594e-12	-5.07592e-12	-1.00553e-11	9.41922e-12	2.58318e-12	-1.29338e-12	-6.59354e-12	2.74867e-12	-6.79902e-12	1.40249e-11	-6.40605e-13	-2.61741e-12	-6.22818e-12	-7.59411e-12	-6.54431e-12	-1.60114e-12	-6.05161e-12	-5.94668e-12	-2.48352e-12	8.1463e-12	-1.37091e-11	2.83191e-12	-3.87534e-12	-1.12297e-11	-8.69389e-12	-1.14114e-11	3.11174e-13	-6.83834e-12	-1.24061e-11	-1.01695e-11	1.9464e-12	-7.21577e-12	-8.26905e-12	2.46228e-12	-1.39782e-11	-4.02745e-12	2.72748e-12	-1.30055e-11
6.57637e-10	1.91608e-12	-2.11053e-12	-1.03572e-11	-3.59007e-12	5.23817e-12	-5.52703e-12	-1.77545e-12	-1.677e-13	-7.38788e-13	-1.92628e-12	-2.9664e-12	2.86531e-12	-4.61064e-12	-9.17081e-12	9.70207e-12	3.00549e-12	1.10995e-13	-6.00383e-12	2.79883e-12	-3.67744e-12	1.40549e-11	-3.50419e-13	-9.69008e-13	-5.2218e-12	-6.39016e-12	-4.69625e-12	2.78255e-13	-3.64272e-12	-4.63221e-12	-2.90501e-12	9.09855e-12	-1.30382e-11	4.06547e-12	-2.12145e-12	-9.70191e-12	-6.63694e-12	-1.01178e-11	1.99169e-12	-5.95491e-12	-1.13553e-11	-9.34058e-12	1.43513e-12	-8.11501e-12	-7.25445e-12	3.10693e-12	-1.29314e-11	-4.61522e-12	3.13943e-12	-1.13985e-11
6.65466e-10	2.7239e-12	-2.15161e-13	-9.16048e-12	-3.2899e-12	7.2947e-12	-4.34712e-12	-1.33231e-12	-7.85725e-14	9.2981e-13	-3.64003e-13	-1.10463e-12	4.28603e-12	-4.07124e-12	-8.28985e-12	9.77114e-12	3.21375e-12	1.45923e-12	-5.40265e-12	2.6899e-12	-6.18375e-13	1.38606e-11	-1.26396e-13	5.6461e-13	-4.14086e-12	-5.10793e-12	-3.04433e-12	1.9002e-12	-1.18226e-12	-3.46033e-12	-3.2688e-12	9.84366e-12	-1.21299e-11	5.25082e-12	-5.62526e-13	-8.19691e-12	-4.52751e-12	-8.61176e-12	3.52266e-12	-5.16972e-12	-1.03095e-11	-8.30012e-12	8.30523e-13	-8.92197e-12	-6.13548e-12	3.59641e-12	-1.17952e-11	-5.33619e-12	3.44284e-12	-9.91697e-12
6.73295e-10	3.43276e-12	1.41104e-12	-8.04907e-12	-3.12812e-12	8.93448e-12	-3.10037e-12	-8.93749e-13	-1.1847e-13	2.42809e-12	1.02249e-12	5.66702e-13	5.49832e-12	-3.47881e-12	-7.45329e-12	9.68032e-12	3.27647e-12	2.75457e-12	-4.8554e-12	2.32785e-12	2.24638e-12	1.34866e-11	3.93892e-14	1.81885e-12	-2.97066e-12	-3.86615e-12	-1.59687e-12	3.07542e-12	1.32028e-12	-2.48048e-12	-3.59771e-12	1.03842e-11	-1.09822e-11	6.22157e-12	8.76483e-13	-6.69442e-12	-2.38875e-12	-7.01517e-12	4.58843e-12	-4.684e-12	-9.27436e-12	-7.07124e-12	6.1328e-14	-9.57909e-12	-4.93278e-12	3.84739e-12	-1.09299e-11	-6.23138e-12	3.54297e-12	-8.541e-12
6.81124e-10	4.00088e-12	2.68339e-12	-6.99455e-12	-3.06747e-12	1.0024e-11	-1.80404e-12	-4.59041e-13	-2.49169e-13	3.76877e-12	2.16856e-12	2.01111e-12	6.49542e-12	-2.76221e-12	-6.66018e-12	9.42451e-12	3.21742e-12	3.90925e-12	-4.31412e-12	1.83523e-12	4.85964e-12	1.29376e-11	1.35517e-13	2.65665e-12	-1.7239e-12	-2.6747e-12	-4.73038e-13	3.9768e-12	3.61376e-12	-1.73107e-12	-3.86289e-12	1.07524e-11	-9.81833e-12	7.01944e-12	2.1746e-12	-5.15246e-12	-3.48735e-13	-5.32946e-12	5.41261e-12	-4.48649e-12	-8.26479e-12	-5.63746e-12	-7.52306e-13	-1.01542e-11	-3.52874e-12	3.87035e-12	-1.02034e-11	-7.15783e-12	3.54765e-12	-7.26014e-12
6.88953e-10	4.48304e-12	3.77441e-12	-6.03535e-12	-3.16761e-12	1.0729e-11	-5.19024e-13	-3.0581e-14	-4.97971e-13	4.993e-12	2.92401e-12	3.30652e-12	7.17012e-12	-1.93263e-12	-5.9149e-12	8.75351e-12	2.97091e-12	5.0104e-12	-3.78091e-12	1.22253e-12	7.07943e-12	1.22559e-11	1.63043e-13	3.25066e-12	-3.95836e-13	-1.53196e-12	4.6278e-13	4.45973e-12	5.68505e-12	-1.1242e-12	-4.04322e-12	1.08605e-11	-8.66205e-12	7.53363e-12	3.10689e-12	-3.56932e-12	1.6195e-12	-3.59798e-12	6.00147e-12	-4.49417e-12	-7.25811e-12	-3.96631e-12	-1.609e-12	-1.06287e-11	-1.96661e-12	3.80333e-12	-9.60652e-12	-8.1076e-12	3.4476e-12	-6.01747e-12
6.96782e-10	4.83485e-12	4.63685e-12	-5.16701e-12	-3.32324e-12	1.10089e-11	7.29869e-13	3.77057e-13	-8.48456e-13	6.15836e-12	3.48742e-12	4.43035e-12	7.60073e-12	-9.98343e-13	-5.26782e-12	7.87641e-12	2.5806e-12	6.06553e-12	-3.311e-12	4.26201e-13	8.7417e-12	1.14505e-11	1.19166e-13	3.56779e-12	1.05397e-12	-5.64992e-13	1.26306e-12	4.55593e-12	7.50025e-12	-6.33671e-13	-4.17738e-12	1.09019e-11	-7.66619e-12	7.69132e-12	3.79044e-12	-1.98601e-12	3.48495e-12	-1.89408e-12	6.20313e-12	-4.75291e-12	-6.28896e-12	-2.23904e-12	-2.48655e-12	-1.0913e-11	-3.10943e-13	3.65873e-12	-9.01127e-12	-9.07339e-12	3.13199e-12	-4.84442e-12
7.04611e-10	4.94482e-12	5.16188e-12	-4.38092e-12	-3.49193e-12	1.08101e-11	1.88102e-12	7.64133e-13	-1.24886e-12	7.26667e-12	3.82462e-12	5.24511e-12	7.78695e-12	3.63469e-14	-4.65179e-12	6.8384e-12	2.07616e-12	6.84357e-12	-2.81137e-12	-4.5973e-13	1.00914e-11	1.05665e-11	-5.43097e-14	3.51148e-12	2.57388e-12	2.73092e-13	1.87557e-12	4.41935e-12	8.80033e-12	-2.06474e-13	-4.18406e-12	1.08827e-11	-6.86788e-12	7.65104e-12	4.19777e-12	-4.26147e-13	5.14068e-12	-2.55011e-13	6.27469e-12	-5.0378e-12	-5.4037e-12	-4.59013e-13	-3.42477e-12	-1.10196e-11	1.4357e-12	3.43343e-12	-8.43177e-12	-1.00287e-11	2.73395e-12	-3.85354e-12
7.1244e-10	4.90746e-12	5.51745e-12	-3.80097e-12	-3.5614e-12	1.03956e-11	2.92109e-12	1.10063e-12	-1.69062e-12	8.26856e-12	3.83713e-12	5.87533e-12	7.66856e-12	1.06942e-12	-4.0663e-12	5.60995e-12	1.38589e-12	7.48096e-12	-2.28231e-12	-1.40725e-12	1.11284e-11	9.6251e-12	-2.67941e-13	3.28702e-12	4.14243e-12	9.86867e-13	2.28859e-12	3.85182e-12	9.89488e-12	2.38906e-13	-4.12905e-12	1.08415e-11	-6.2416e-12	7.42838e-12	4.14589e-12	9.41455e-13	6.64601e-12	1.36138e-12	6.23689e-12	-5.31192e-12	-4.5885e-12	1.41553e-12	-4.45252e-12	-1.09052e-11	3.21197e-12	3.14537e-12	-7.87629e-12	-1.09685e-11	2.22753e-12	-3.05736e-12
7.20269e-10	4.65445e-12	5.65702e-12	-3.33935e-12	-3.54087e-12	9.73409e-12	3.8207e-12	1.42327e-12	-2.13224e-12	9.10572e-12	3.73304e-12	6.26966e-12	7.38217e-12	2.02319e-12	-3.45621e-12	4.33249e-12	5.58864e-13	7.96282e-12	-1.6241e-12	-2.43197e-12	1.14171e-11	8.70353e-12	-4.98913e-13	2.88559e-12	5.68039e-12	1.47996e-12	2.56732e-12	3.03387e-12	1.07548e-11	7.12678e-13	-3.99329e-12	1.08244e-11	-5.87312e-12	7.11117e-12	3.86338e-12	2.22004e-12	7.93409e-12	2.92584e-12	6.07301e-12	-5.52835e-12	-3.83703e-12	3.25369e-12	-5.47569e-12	-1.02783e-11	4.99282e-12	2.76174e-12	-7.23452e-12	-1.16912e-11	1.58735e-12	-2.39594e-12
7.28098e-10	4.16266e-12	5.5646e-12	-2.96132e-12	-3.44529e-12	8.65101e-12	4.55682e-12	1.72607e-12	-2.56036e-12	9.7752e-12	3.53147e-12	6.42615e-12	6.92162e-12	2.88268e-12	-2.9159e-12	3.06556e-12	-3.61505e-13	8.10429e-12	-9.41062e-13	-3.39018e-12	1.13581e-11	8.03084e-12	-6.89583e-13	2.26641e-12	7.16284e-12	1.92389e-12	2.6223e-12	2.04523e-12	1.11104e-11	1.27231e-12	-3.77294e-12	1.08356e-11	-5.56718e-12	6.71762e-12	3.31012e-12	3.39681e-12	8.93691e-12	4.37462e-12	5.88307e-12	-5.63434e-12	-3.18568e-12	5.04657e-12	-6.49313e-12	-9.51946e-12	6.69024e-12	2.27472e-12	-6.53878e-12	-1.23111e-11	9.0104e-13	-2.00872e-12
7.35927e-10	3.53193e-12	5.3757e-12	-2.68898e-12	-3.20687e-12	7.42279e-12	4.9527e-12	1.93995e-12	-2.92668e-12	1.00618e-11	3.35366e-12	6.47154e-12	6.10643e-12	3.58357e-12	-2.44175e-12	1.9015e-12	-1.35513e-12	8.05708e-12	-2.32758e-13	-4.28536e-12	1.10131e-11	7.52913e-12	-8.12157e-13	1.57166e-12	8.55322e-12	2.2894e-12	2.48697e-12	8.65684e-13	1.11936e-11	1.95142e-12	-3.52994e-12	1.08844e-11	-5.31203e-12	6.16367e-12	2.32728e-12	4.33417e-12	9.7115e-12	5.60381e-12	5.676e-12	-5.65865e-12	-2.64723e-12	6.59437e-12	-7.49984e-12	-8.6451e-12	8.16166e-12	1.74846e-12	-5.69631e-12	-1.2723e-11	1.69672e-13	-1.76215e-12
7.43756e-10	2.73644e-12	5.07462e-12	-2.44696e-12	-2.81041e-12	6.04848e-12	5.16608e-12	2.08293e-12	-3.21528e-12	1.01282e-11	3.26549e-12	6.31181e-12	5.28035e-12	4.0725e-12	-2.12627e-12	8.10597e-13	-2.31349e-12	7.77772e-12	4.72331e-13	-5.0666e-12	1.04448e-11	7.14971e-12	-8.79411e-13	7.86999e-13	9.73769e-12	2.52739e-12	2.23083e-12	-3.24509e-13	1.09574e-11	2.71325e-12	-3.27818e-12	1.09091e-11	-5.1122e-12	5.56572e-12	1.14919e-12	5.17429e-12	1.01257e-11	6.67811e-12	5.58607e-12	-5.4649e-12	-2.18164e-12	7.99987e-12	-8.42411e-12	-7.56044e-12	9.45717e-12	1.1801e-12	-4.77408e-12	-1.29633e-11	-5.8088e-13	-1.62261e-12
7.51585e-10	1.92612e-12	4.70462e-12	-2.22786e-12	-2.30224e-12	4.63356e-12	5.21581e-12	2.16399e-12	-3.44667e-12	1.00473e-11	3.26948e-12	5.97353e-12	4.44384e-12	4.44238e-12	-1.89531e-12	-2.17978e-13	-3.23917e-12	7.14201e-12	1.1624e-12	-5.7103e-12	9.81921e-12	6.91961e-12	-8.43164e-13	4.06758e-15	1.07554e-11	2.69664e-12	1.73883e-12	-1.52472e-12	1.03922e-11	3.63548e-12	-3.08157e-12	1.09028e-11	-4.87373e-12	4.94439e-12	-2.65217e-13	5.89822e-12	1.02072e-11	7.40215e-12	5.52814e-12	-5.21226e-12	-1.83115e-12	9.26839e-12	-9.26498e-12	-6.20734e-12	1.04882e-11	5.50928e-13	-3.78055e-12	-1.308e-11	-1.32806e-12	-1.60196e-12
7.59414e-10	1.14216e-12	4.29204e-12	-2.00627e-12	-1.6382e-12	3.19498e-12	4.9833e-12	2.08846e-12	-3.48663e-12	9.70312e-12	3.45914e-12	5.52707e-12	3.5599e-12	4.72926e-12	-1.74913e-12	-1.14792e-12	-4.04437e-12	6.37776e-12	1.83471e-12	-6.27839e-12	9.14255e-12	6.81481e-12	-7.48404e-13	-7.71293e-13	1.1574e-11	2.71953e-12	1.10349e-12	-2.61843e-12	9.68006e-12	4.52846e-12	-2.92854e-12	1.08849e-11	-4.58749e-12	4.35229e-12	-1.98299e-12	6.48429e-12	1.00941e-11	7.83051e-12	5.50027e-12	-4.90912e-12	-1.60456e-12	1.03437e-11	-9.88402e-12	-4.70674e-12	1.13719e-11	-1.19135e-13	-2.73358e-12	-1.29026e-11	-2.00643e-12	-1.59134e-12
7.67243e-10	4.23842e-13	3.79472e-12	-1.78049e-12	-8.33083e-13	1.72774e-12	4.49403e-12	1.91982e-12	-3.41142e-12	9.12172e-12	3.75705e-12	4.89592e-12	2.61008e-12	4.99039e-12	-1.78408e-12	-1.92236e-12	-4.737e-12	5.48884e-12	2.47711e-12	-6.76103e-12	8.37984e-12	6.80909e-12	-6.15416e-13	-1.52136e-12	1.19154e-11	2.67122e-12	3.58156e-13	-3.60533e-12	8.7739e-12	5.39526e-12	-2.90821e-12	1.08669e-11	-4.11451e-12	3.79166e-12	-3.77439e-12	6.95223e-12	9.72422e-12	8.06239e-12	5.54674e-12	-4.53725e-12	-1.45618e-12	1.12452e-11	-1.03146e-11	-3.11e-12	1.20741e-11	-8.99244e-13	-1.64861e-12	-1.2582e-11	-2.59275e-12	-1.5909e-12
7.75072e-10	-1.2476e-13	3.28639e-12	-1.5509e-12	6.03977e-14	3.31835e-13	3.84684e-12	1.67832e-12	-3.22956e-12	8.36342e-12	4.13074e-12	4.21663e-12	1.60915e-12	5.19218e-12	-1.89775e-12	-2.61258e-12	-5.33165e-12	4.54884e-12	3.061e-12	-7.15167e-12	7.57934e-12	7.03922e-12	-4.34957e-13	-2.20243e-12	1.20285e-11	2.56251e-12	-5.66675e-13	-4.47029e-12	7.61386e-12	6.12698e-12	-2.92777e-12	1.08465e-11	-3.59025e-12	3.25897e-12	-5.60683e-12	7.13893e-12	9.13109e-12	7.8165e-12	5.57483e-12	-4.15101e-12	-1.45023e-12	1.19563e-11	-1.06197e-11	-1.45433e-12	1.22743e-11	-1.73373e-12	-4.17356e-13	-1.20093e-11	-3.10742e-12	-1.54087e-12
7.82901e-10	-5.54117e-13	2.76748e-12	-1.23938e-12	1.05854e-12	-9.41766e-13	3.07761e-12	1.2704e-12	-2.9814e-12	7.36503e-12	4.58117e-12	3.45478e-12	6.31334e-13	5.20365e-12	-2.08613e-12	-3.19081e-12	-5.57757e-12	3.63376e-12	3.55384e-12	-7.44323e-12	6.72172e-12	7.38269e-12	-2.15146e-13	-2.83954e-12	1.19148e-11	2.35914e-12	-1.54067e-12	-4.94272e-12	6.34506e-12	6.79713e-12	-2.99991e-12	1.0798e-11	-3.02997e-12	2.84341e-12	-7.31836e-12	7.15521e-12	8.44518e-12	7.39562e-12	5.58102e-12	-3.74737e-12	-1.50278e-12	1.22335e-11	-1.06033e-11	1.22708e-13	1.20948e-11	-2.63008e-12	8.60671e-13	-1.14009e-11	-3.4272e-12	-1.45777e-12
7.9073e-10	-8.14392e-13	2.23652e-12	-8.6272e-13	2.05246e-12	-2.06945e-12	2.25575e-12	7.95731e-13	-2.75209e-12	6.29583e-12	5.05013e-12	2.71875e-12	-3.14416e-13	5.14047e-12	-2.36757e-12	-3.76904e-12	-5.72096e-12	2.74709e-12	3.86552e-12	-7.53113e-12	5.84665e-12	7.85746e-12	4.89035e-14	-3.38887e-12	1.14008e-11	2.12108e-12	-2.56656e-12	-5.18807e-12	4.95239e-12	7.3849e-12	-3.10192e-12	1.06985e-11	-2.36589e-12	2.50244e-12	-8.92846e-12	7.07269e-12	7.67236e-12	6.71326e-12	5.41161e-12	-3.39818e-12	-1.59919e-12	1.23629e-11	-1.03438e-11	1.61937e-12	1.16722e-11	-3.5902e-12	2.18254e-12	-1.07771e-11	-3.63797e-12	-1.25075e-12
7.98559e-10	-7.8366e-13	1.70722e-12	-4.13742e-13	3.02679e-12	-2.84973e-12	1.41273e-12	2.31009e-13	-2.54747e-12	5.15292e-12	5.51724e-12	1.99997e-12	-1.22097e-12	5.03571e-12	-2.69714e-12	-4.34786e-12	-5.72956e-12	1.96135e-12	4.09414e-12	-7.36861e-12	4.96661e-12	8.38386e-12	3.69043e-13	-3.90462e-12	1.05963e-11	1.81554e-12	-3.7196e-12	-5.20748e-12	3.60114e-12	7.74188e-12	-3.22576e-12	1.05178e-11	-1.69259e-12	2.25586e-12	-1.03226e-11	6.77301e-12	6.89726e-12	5.7298e-12	5.15069e-12	-3.09393e-12	-1.67131e-12	1.23217e-11	-9.85208e-12	2.95547e-12	1.09918e-11	-4.56472e-12	3.42735e-12	-1.01269e-11	-3.73128e-12	-9.60302e-13
8.06388e-10	-5.78704e-13	1.18412e-12	1.46302e-13	3.86602e-12	-3.50331e-12	5.98349e-13	-3.72584e-13	-2.4137e-12	4.00066e-12	5.91763e-12	1.35165e-12	-1.86406e-12	4.8786e-12	-3.06896e-12	-4.93094e-12	-5.63306e-12	1.23292e-12	4.20703e-12	-7.0654e-12	4.08739e-12	8.90326e-12	6.9837e-13	-4.38296e-12	9.4965e-12	1.46885e-12	-4.84774e-12	-4.79433e-12	2.24026e-12	7.9936e-12	-3.37639e-12	1.01689e-11	-1.00915e-12	2.08039e-12	-1.13363e-11	6.40301e-12	6.13165e-12	4.60334e-12	4.76237e-12	-2.93508e-12	-1.70618e-12	1.20463e-11	-9.02688e-12	3.95772e-12	1.00854e-11	-5.55503e-12	4.61573e-12	-9.4396e-12	-3.7191e-12	-5.85351e-13
8.14217e-10	-1.61242e-13	6.87226e-13	7.44449e-13	4.5964e-12	-3.98989e-12	-1.8477e-13	-9.58081e-13	-2.34543e-12	2.9276e-12	6.1863e-12	7.85604e-13	-2.36314e-12	4.69092e-12	-3.48523e-12	-5.59945e-12	-5.46944e-12	5.61384e-13	4.25324e-12	-6.55327e-12	3.23999e-12	9.38989e-12	1.03317e-12	-4.75789e-12	8.0207e-12	1.09602e-12	-5.90434e-12	-4.21805e-12	8.34794e-13	7.97762e-12	-3.58707e-12	9.70431e-12	-4.6105e-13	1.93144e-12	-1.21417e-11	5.90478e-12	5.38018e-12	3.19526e-12	4.20201e-12	-2.8289e-12	-1.6822e-12	1.15971e-11	-8.09236e-12	4.68099e-12	9.02096e-12	-6.45476e-12	5.6333e-12	-8.71131e-12	-3.69072e-12	-4.7252e-16
8.22046e-10	4.51599e-13	2.08851e-13	1.38094e-12	5.24592e-12	-4.12718e-12	-9.43642e-13	-1.47737e-12	-2.36636e-12	2.00281e-12	6.33262e-12	2.94792e-13	-2.61563e-12	4.45642e-12	-3.86058e-12	-6.33676e-12	-5.14677e-12	1.3402e-14	4.26016e-12	-5.8814e-12	2.42525e-12	9.83194e-12	1.34061e-12	-5.07598e-12	6.43401e-12	6.56129e-13	-6.79042e-12	-3.49808e-12	-5.46174e-13	7.80524e-12	-3.79959e-12	9.15312e-12	-1.33918e-14	1.81885e-12	-1.26404e-11	5.37228e-12	4.75693e-12	1.68356e-12	3.55023e-12	-2.8532e-12	-1.56615e-12	1.08649e-11	-7.02851e-12	4.99177e-12	7.73392e-12	-7.29705e-12	6.52597e-12	-8.11041e-12	-3.6466e-12	6.79927e-13
8.29875e-10	1.14401e-12	-2.09673e-13	2.03056e-12	5.74021e-12	-4.11898e-12	-1.55718e-12	-1.89543e-12	-2.50955e-12	1.23608e-12	6.05661e-12	3.13069e-14	-2.67393e-12	4.25703e-12	-4.19764e-12	-7.17708e-12	-4.80047e-12	-4.91011e-13	4.19454e-12	-5.09774e-12	1.70035e-12	1.02454e-11	1.6319e-12	-5.30074e-12	4.75151e-12	1.93765e-13	-7.5482e-12	-2.73753e-12	-1.88771e-12	7.45813e-12	-3.99065e-12	8.50545e-12	2.85856e-13	1.75427e-12	-1.303e-11	4.82464e-12	4.1949e-12	1.01217e-13	2.71251e-12	-2.94891e-12	-1.40476e-12	1.0038e-11	-5.76974e-12	4.96026e-12	6.28598e-12	-7.95781e-12	7.31004e-12	-7.57816e-12	-3.59678e-12	1.51007e-12
8.37704e-10	1.95168e-12	-6.20785e-13	2.65754e-12	6.08584e-12	-3.94239e-12	-2.1264e-12	-2.23823e-12	-2.69739e-12	5.57108e-13	5.58585e-12	-1.23936e-13	-2.62824e-12	4.07024e-12	-4.45757e-12	-8.05459e-12	-4.43887e-12	-9.5013e-13	4.12441e-12	-4.01814e-12	1.0071e-12	1.04941e-11	1.8615e-12	-5.4212e-12	3.21958e-12	-3.02077e-13	-8.09853e-12	-2.03399e-12	-3.10051e-12	6.9123e-12	-4.02274e-12	7.73427e-12	3.49158e-13	1.71977e-12	-1.32601e-11	4.28066e-12	3.69345e-12	-1.51913e-12	1.73137e-12	-3.11119e-12	-1.1185e-12	9.15062e-12	-4.47093e-12	4.71509e-12	4.81448e-12	-8.53932e-12	7.88017e-12	-7.14796e-12	-3.55323e-12	2.41964e-12
8.45533e-10	2.74638e-12	-1.02437e-12	3.25743e-12	6.27696e-12	-3.57809e-12	-2.62201e-12	-2.36028e-12	-2.92791e-12	3.54434e-14	4.94495e-12	-1.44648e-13	-2.4056e-12	3.90108e-12	-4.67281e-12	-8.98773e-12	-4.09924e-12	-1.37679e-12	4.05066e-12	-2.84245e-12	3.68832e-13	1.05959e-11	2.06158e-12	-5.47214e-12	1.71555e-12	-8.21946e-13	-8.35463e-12	-1.38618e-12	-4.22434e-12	6.29144e-12	-3.83066e-12	6.88181e-12	2.80066e-13	1.76308e-12	-1.30806e-11	3.80058e-12	3.22024e-12	-3.12007e-12	6.68173e-13	-3.30891e-12	-7.49518e-13	8.13219e-12	-3.14075e-12	4.19169e-12	3.41268e-12	-8.98005e-12	8.37534e-12	-6.87489e-12	-3.56651e-12	3.34969e-12
8.53362e-10	3.49917e-12	-1.42692e-12	3.76226e-12	6.22686e-12	-3.13661e-12	-3.121e-12	-2.34888e-12	-3.1817e-12	-4.11627e-13	4.01778e-12	-2.64245e-14	-2.14105e-12	3.71018e-12	-4.83733e-12	-9.97876e-12	-3.79224e-12	-1.81295e-12	4.01379e-12	-1.53682e-12	-2.47689e-13	1.05022e-11	2.22049e-12	-5.38453e-12	2.53411e-13	-1.33753e-12	-8.44093e-12	-8.72586e-13	-5.28649e-12	5.42417e-12	-3.46306e-12	5.93929e-12	-5.43347e-14	1.83355e-12	-1.27402e-11	3.41293e-12	2.70964e-12	-4.69709e-12	-4.59785e-13	-3.4863e-12	-3.03112e-13	6.9171e-12	-1.81066e-12	3.52019e-12	2.07942e-12	-9.22337e-12	8.71497e-12	-6.69377e-12	-3.60455e-12	4.26353e-12
8.61191e-10	4.14087e-12	-1.82175e-12	4.18199e-12	6.04704e-12	-2.60545e-12	-3.6218e-12	-2.22306e-12	-3.43963e-12	-8.07707e-13	3.01177e-12	1.26311e-13	-1.83309e-12	3.49534e-12	-5.01076e-12	-1.09595e-11	-3.52367e-12	-2.2659e-12	3.98376e-12	-1.70214e-13	-8.49924e-13	1.00997e-11	2.28103e-12	-5.13899e-12	-1.06535e-12	-1.8249e-12	-8.28434e-12	-4.69216e-13	-6.0435e-12	4.46207e-12	-2.88187e-12	4.73031e-12	-6.38202e-13	1.93162e-12	-1.21309e-11	3.09758e-12	2.16322e-12	-6.14443e-12	-1.54753e-12	-3.55225e-12	3.00855e-13	5.61571e-12	-5.43453e-13	2.73964e-12	8.06056e-13	-9.3665e-12	8.96743e-12	-6.65332e-12	-3.66575e-12	5.06355e-12
8.6902e-10	4.71101e-12	-2.2025e-12	4.48331e-12	5.69241e-12	-2.05337e-12	-4.0643e-12	-1.84193e-12	-3.69302e-12	-1.15371e-12	1.90067e-12	3.0805e-13	-1.55324e-12	3.266e-12	-5.19805e-12	-1.1764e-11	-3.34737e-12	-2.71133e-12	3.96312e-12	1.23224e-12	-1.41288e-12	9.54337e-12	2.2698e-12	-4.79413e-12	-2.31528e-12	-2.2417e-12	-7.85944e-12	-1.4805e-13	-6.63616e-12	3.36177e-12	-2.09002e-12	3.45912e-12	-1.37422e-12	1.99928e-12	-1.14457e-11	2.81348e-12	1.56034e-12	-7.5079e-12	-2.58447e-12	-3.5286e-12	9.58628e-13	4.38425e-12	6.0414e-13	1.73945e-12	-3.16623e-13	-9.31588e-12	9.15268e-12	-6.73439e-12	-3.70454e-12	5.72869e-12
8.76849e-10	5.25886e-12	-2.51071e-12	4.60282e-12	5.2119e-12	-1.508e-12	-4.50747e-12	-1.34511e-12	-3.89976e-12	-1.48945e-12	8.11873e-13	4.9934e-13	-1.28823e-12	3.04359e-12	-5.4128e-12	-1.24244e-11	-3.21737e-12	-3.14444e-12	3.9645e-12	2.77342e-12	-1.95202e-12	8.63841e-12	2.07489e-12	-4.33176e-12	-3.39512e-12	-2.60358e-12	-7.29569e-12	4.26408e-14	-6.97712e-12	2.16904e-12	-1.1977e-12	2.12929e-12	-2.34654e-12	2.03847e-12	-1.06857e-11	2.56025e-12	8.72055e-13	-8.75527e-12	-3.49447e-12	-3.44236e-12	1.69483e-12	3.13201e-12	1.49114e-12	7.41398e-13	-1.31174e-12	-9.16893e-12	9.21218e-12	-6.86521e-12	-3.71719e-12	6.15559e-12
8.84678e-10	5.8283e-12	-2.76549e-12	4.60694e-12	4.66284e-12	-1.00479e-12	-4.95645e-12	-6.97301e-13	-4.0631e-12	-1.81501e-12	-2.3257e-13	7.06742e-13	-1.07006e-12	2.85992e-12	-5.57928e-12	-1.29665e-11	-3.15157e-12	-3.55118e-12	3.95982e-12	4.30054e-12	-2.46244e-12	7.59466e-12	1.7234e-12	-3.83284e-12	-4.33697e-12	-2.86454e-12	-6.56589e-12	1.87607e-13	-7.00109e-12	9.43683e-13	-1.93685e-13	7.32018e-13	-3.34771e-12	1.99516e-12	-9.87115e-12	2.33656e-12	1.3716e-13	-9.68424e-12	-4.35162e-12	-3.23143e-12	2.41026e-12	1.86412e-12	2.22412e-12	-2.53735e-13	-2.22544e-12	-8.90813e-12	9.24119e-12	-7.03514e-12	-3.67607e-12	6.31668e-12
8.92507e-10	6.31588e-12	-2.91704e-12	4.42521e-12	3.96715e-12	-5.53782e-13	-5.43264e-12	6.52549e-14	-4.10972e-12	-2.191e-12	-1.14245e-12	9.39667e-13	-9.24236e-13	2.70012e-12	-5.71735e-12	-1.31207e-11	-3.15802e-12	-3.92739e-12	3.89811e-12	5.81358e-12	-2.96011e-12	6.44277e-12	1.26097e-12	-3.30948e-12	-5.14545e-12	-3.06647e-12	-5.71096e-12	2.97113e-13	-6.88151e-12	-2.9345e-13	1.04835e-12	-6.59448e-13	-4.3629e-12	1.90317e-12	-9.03737e-12	2.1408e-12	-6.21238e-13	-1.04309e-11	-5.09635e-12	-2.97058e-12	3.09205e-12	6.49792e-13	2.70464e-12	-1.19841e-12	-3.01952e-12	-8.41327e-12	9.22443e-12	-7.12224e-12	-3.51069e-12	6.3359e-12
9.00336e-10	6.74522e-12	-2.95863e-12	4.13447e-12	3.11927e-12	-1.45654e-13	-5.9295e-12	8.57056e-13	-4.06558e-12	-2.62919e-12	-1.98932e-12	1.19471e-12	-8.37798e-13	2.56076e-12	-5.76466e-12	-1.3117e-11	-3.22253e-12	-4.28228e-12	3.67879e-12	7.17043e-12	-3.43484e-12	5.07061e-12	5.75796e-13	-2.77564e-12	-5.74673e-12	-3.24011e-12	-4.76972e-12	4.24421e-13	-6.43161e-12	-1.49371e-12	2.41469e-12	-2.03507e-12	-5.26098e-12	1.77525e-12	-8.16864e-12	1.96453e-12	-1.33679e-12	-1.09505e-11	-5.70744e-12	-2.66438e-12	3.65446e-12	-4.73276e-13	3.0452e-12	-2.09885e-12	-3.72267e-12	-7.83979e-12	9.18544e-12	-7.12388e-12	-3.26895e-12	6.21294e-12
9.08165e-10	7.09172e-12	-2.92691e-12	3.78782e-12	2.19795e-12	1.14672e-13	-6.39434e-12	1.67749e-12	-3.96225e-12	-3.16005e-12	-2.78979e-12	1.45539e-12	-9.51011e-13	2.41631e-12	-5.71194e-12	-1.28608e-11	-3.3791e-12	-4.59338e-12	3.33932e-12	8.41858e-12	-3.87016e-12	3.63425e-12	-1.95914e-13	-2.26016e-12	-6.27998e-12	-3.38702e-12	-3.68807e-12	5.8775e-13	-5.75413e-12	-2.65741e-12	3.94602e-12	-3.27308e-12	-6.08038e-12	1.59501e-12	-7.33449e-12	1.77859e-12	-2.03388e-12	-1.12137e-11	-6.22299e-12	-2.29848e-12	4.08318e-12	-1.50284e-12	3.32738e-12	-2.84087e-12	-4.31082e-12	-7.16157e-12	9.12634e-12	-6.96733e-12	-2.85033e-12	5.8346e-12
9.15994e-10	7.37252e-12	-2.77489e-12	3.30855e-12	1.23291e-12	2.70217e-13	-6.83354e-12	2.44534e-12	-3.79718e-12	-3.82695e-12	-3.34405e-12	1.72037e-12	-1.14861e-12	2.26718e-12	-5.54178e-12	-1.22785e-11	-3.65668e-12	-4.83677e-12	2.753e-12	9.40331e-12	-4.26054e-12	2.1037e-12	-1.04803e-12	-1.75913e-12	-6.60438e-12	-3.48411e-12	-2.56954e-12	8.01311e-13	-4.88947e-12	-3.69417e-12	5.5094e-12	-4.4133e-12	-6.81437e-12	1.39251e-12	-6.52354e-12	1.57353e-12	-2.72028e-12	-1.12667e-11	-6.51786e-12	-1.91967e-12	4.40428e-12	-2.43097e-12	3.55977e-12	-3.48355e-12	-4.7266e-12	-6.43097e-12	9.01583e-12	-6.70136e-12	-2.30125e-12	5.33502e-12
9.23823e-10	7.58835e-12	-2.51293e-12	2.74628e-12	3.26321e-13	3.29989e-13	-7.19966e-12	3.18764e-12	-3.60688e-12	-4.55995e-12	-3.77034e-12	1.97397e-12	-1.53156e-12	2.10475e-12	-5.28432e-12	-1.14872e-11	-3.97928e-12	-5.03522e-12	2.05212e-12	1.01741e-11	-4.61544e-12	6.00417e-13	-1.9379e-12	-1.27879e-12	-6.79103e-12	-3.5578e-12	-1.43663e-12	1.12973e-12	-3.71895e-12	-4.64332e-12	7.09424e-12	-5.4268e-12	-7.2497e-12	1.13828e-12	-5.84927e-12	1.30155e-12	-3.34782e-12	-1.10365e-11	-6.728e-12	-1.52839e-12	4.36906e-12	-3.28374e-12	3.71919e-12	-4.03026e-12	-5.0776e-12	-5.68076e-12	8.82402e-12	-6.36029e-12	-1.63551e-12	4.73078e-12
9.31652e-10	7.49901e-12	-2.17019e-12	2.11669e-12	-5.33646e-13	2.27024e-13	-7.41499e-12	3.89666e-12	-3.39456e-12	-5.38573e-12	-3.98417e-12	2.22448e-12	-2.04476e-12	1.92847e-12	-4.99019e-12	-1.02565e-11	-4.33414e-12	-5.16077e-12	1.24608e-12	1.0811e-11	-4.91648e-12	-8.69699e-13	-2.78637e-12	-8.2499e-13	-6.79043e-12	-3.61755e-12	-3.42111e-13	1.50756e-12	-2.47895e-12	-5.45771e-12	8.52542e-12	-6.24815e-12	-7.53054e-12	8.30566e-13	-5.24081e-12	9.89303e-13	-3.93917e-12	-1.05084e-11	-6.81418e-12	-1.19927e-12	4.12259e-12	-4.02176e-12	3.80734e-12	-4.32939e-12	-5.29341e-12	-4.92422e-12	8.55943e-12	-5.88993e-12	-7.83809e-13	4.04232e-12
9.39481e-10	7.3158e-12	-1.69846e-12	1.42056e-12	-1.24739e-12	5.71502e-14	-7.52434e-12	4.62925e-12	-3.09996e-12	-6.24687e-12	-4.00185e-12	2.47241e-12	-2.65026e-12	1.7414e-12	-4.53504e-12	-8.77958e-12	-4.67976e-12	-5.22689e-12	2.62998e-13	1.10869e-11	-5.05195e-12	-2.20929e-12	-3.59226e-12	-3.97161e-13	-6.57206e-12	-3.69699e-12	6.18815e-13	1.95795e-12	-1.14176e-12	-6.0845e-12	9.80628e-12	-6.85885e-12	-7.5891e-12	4.85795e-13	-4.73796e-12	6.14941e-13	-4.49403e-12	-9.81729e-12	-6.71047e-12	-9.30885e-13	3.67345e-12	-4.62767e-12	3.78311e-12	-4.56203e-12	-5.4142e-12	-4.18015e-12	8.16873e-12	-5.2733e-12	1.11131e-13	3.34411e-12
9.4731e-10	7.02143e-12	-1.14481e-12	7.04696e-13	-1.86188e-12	-2.1685e-13	-7.39653e-12	5.38171e-12	-2.79462e-12	-7.0743e-12	-3.94141e-12	2.71898e-12	-3.33071e-12	1.55648e-12	-3.95173e-12	-7.12784e-12	-5.01437e-12	-5.24398e-12	-7.58566e-13	1.11587e-11	-5.10627e-12	-3.42533e-12	-4.26046e-12	-5.23226e-14	-6.25084e-12	-3.79159e-12	1.48134e-12	2.43093e-12	2.51771e-13	-6.59669e-12	1.08513e-11	-7.1683e-12	-7.43257e-12	2.06959e-14	-4.33129e-12	1.79902e-13	-5.053e-12	-8.95096e-12	-6.53359e-12	-7.27102e-13	2.87188e-12	-5.16843e-12	3.70614e-12	-4.70094e-12	-5.45527e-12	-3.44378e-12	7.55668e-12	-4.57342e-12	1.05993e-12	2.64025e-12
9.55139e-10	6.53546e-12	-5.48666e-13	-4.13891e-14	-2.31514e-12	-5.31156e-13	-7.18126e-12	6.18222e-12	-2.47674e-12	-7.76663e-12	-3.7826e-12	2.96882e-12	-4.00144e-12	1.39769e-12	-3.20631e-12	-5.24428e-12	-5.33283e-12	-5.15126e-12	-1.82288e-12	1.0824e-11	-5.05929e-12	-4.54738e-12	-4.83887e-12	2.77966e-13	-5.68557e-12	-3.91917e-12	2.10796e-12	2.90415e-12	1.64909e-12	-6.93246e-12	1.1635e-11	-7.23383e-12	-7.18468e-12	-4.81115e-13	-3.96396e-12	-2.72074e-13	-5.61706e-12	-7.87509e-12	-6.27069e-12	-6.26673e-13	1.93961e-12	-5.56152e-12	3.54608e-12	-4.81537e-12	-5.32864e-12	-2.71716e-12	6.81881e-12	-3.75906e-12	2.04193e-12	1.97534e-12
9.62968e-10	5.92599e-12	9.36512e-14	-8.61608e-13	-2.56852e-12	-8.53791e-13	-6.80898e-12	6.92137e-12	-2.10352e-12	-8.38242e-12	-3.62329e-12	3.22729e-12	-4.6461e-12	1.32088e-12	-2.27572e-12	-3.30927e-12	-5.57731e-12	-5.04151e-12	-2.94852e-12	1.0093e-11	-4.85745e-12	-5.42481e-12	-5.31768e-12	5.9561e-13	-4.99107e-12	-4.08883e-12	2.5509e-12	3.32226e-12	2.91146e-12	-7.04572e-12	1.23058e-11	-7.18172e-12	-6.78941e-12	-1.03924e-12	-3.64474e-12	-7.15405e-13	-6.04336e-12	-6.7604e-12	-5.89511e-12	-5.22228e-13	8.53472e-13	-5.7553e-12	3.35169e-12	-4.91285e-12	-5.15978e-12	-2.07795e-12	5.97026e-12	-2.85657e-12	3.04655e-12	1.39657e-12
9.70797e-10	5.11121e-12	6.69717e-13	-1.71642e-12	-2.71468e-12	-1.13667e-12	-6.26916e-12	7.60334e-12	-1.69432e-12	-8.95929e-12	-3.46356e-12	3.47412e-12	-5.22604e-12	1.34589e-12	-1.2725e-12	-1.35986e-12	-5.78058e-12	-4.91423e-12	-4.0309e-12	9.13679e-12	-4.53145e-12	-6.19386e-12	-5.45859e-12	9.68238e-13	-4.17205e-12	-4.2849e-12	2.83118e-12	3.61869e-12	4.03754e-12	-6.99125e-12	1.261e-11	-6.9482e-12	-6.31661e-12	-1.60823e-12	-3.32776e-12	-1.1022e-12	-6.4365e-12	-5.61521e-12	-5.41797e-12	-4.03268e-13	-3.15709e-13	-5.79414e-12	3.14527e-12	-4.94437e-12	-4.92139e-12	-1.49482e-12	4.94477e-12	-1.9233e-12	4.09506e-12	9.14211e-13
9.78626e-10	4.26295e-12	1.17694e-12	-2.62716e-12	-2.62775e-12	-1.31085e-12	-5.64721e-12	8.10074e-12	-1.22407e-12	-9.4822e-12	-3.38215e-12	3.69666e-12	-5.76244e-12	1.44554e-12	-1.58453e-13	4.80791e-13	-5.93055e-12	-4.73099e-12	-5.01785e-12	7.65089e-12	-3.93613e-12	-6.81392e-12	-5.44284e-12	1.38994e-12	-3.16281e-12	-4.5027e-12	2.79453e-12	3.82209e-12	5.02501e-12	-6.67691e-12	1.26739e-11	-6.5515e-12	-5.80615e-12	-2.16764e-12	-3.00972e-12	-1.45196e-12	-6.80456e-12	-4.60416e-12	-4.72948e-12	-1.48628e-13	-1.55055e-12	-5.61654e-12	2.93119e-12	-5.01409e-12	-4.57216e-12	-1.01064e-12	3.84164e-12	-1.00111e-12	5.16464e-12	5.50951e-13
9.86455e-10	3.41321e-12	1.52948e-12	-3.57452e-12	-2.43263e-12	-1.40136e-12	-4.90063e-12	8.57077e-12	-7.11314e-13	-9.82194e-12	-3.3456e-12	3.83465e-12	-6.19105e-12	1.68478e-12	9.46979e-13	2.26237e-12	-5.95207e-12	-4.54469e-12	-5.76486e-12	5.92642e-12	-3.19268e-12	-7.31458e-12	-5.26694e-12	1.87027e-12	-2.09584e-12	-4.67251e-12	2.64958e-12	3.81957e-12	5.7572e-12	-6.15182e-12	1.23956e-11	-6.10045e-12	-5.33731e-12	-2.6898e-12	-2.64336e-12	-1.74177e-12	-7.16203e-12	-3.64377e-12	-3.85903e-12	1.89411e-13	-2.90986e-12	-5.3617e-12	2.70579e-12	-5.12791e-12	-4.14526e-12	-6.07741e-13	2.69084e-12	-6.53384e-14	6.23734e-12	2.38861e-13
9.94284e-10	2.61832e-12	1.77915e-12	-4.56912e-12	-2.14718e-12	-1.29169e-12	-4.07715e-12	9.01928e-12	-1.82609e-13	-1.0027e-11	-3.37808e-12	3.85426e-12	-6.57235e-12	1.95911e-12	2.02399e-12	3.96494e-12	-5.86406e-12	-4.35818e-12	-6.38035e-12	3.96685e-12	-2.35003e-12	-7.77373e-12	-4.83308e-12	2.37294e-12	-9.56578e-13	-4.77854e-12	2.39301e-12	3.73259e-12	6.39095e-12	-5.50098e-12	1.17476e-11	-5.60514e-12	-4.91157e-12	-3.1987e-12	-2.23694e-12	-1.98369e-12	-7.51004e-12	-2.74795e-12	-2.84091e-12	6.99156e-13	-4.23178e-12	-4.9112e-12	2.47127e-12	-5.40741e-12	-3.48009e-12	-2.75676e-13	1.58947e-12	8.77504e-13	7.26677e-12	2.75252e-14
1.00211e-09	1.92585e-12	1.98158e-12	-5.63873e-12	-1.7272e-12	-1.09151e-12	-3.19891e-12	9.45211e-12	3.53223e-13	-1.00188e-11	-3.43919e-12	3.79886e-12	-6.92034e-12	2.28469e-12	2.91038e-12	5.42835e-12	-5.57887e-12	-4.06776e-12	-6.74843e-12	1.6735e-12	-1.3138e-12	-8.1701e-12	-4.33623e-12	2.86423e-12	1.6816e-13	-4.77923e-12	1.98033e-12	3.54449e-12	6.80961e-12	-4.67626e-12	1.09355e-11	-5.0554e-12	-4.52736e-12	-3.70891e-12	-1.79157e-12	-2.20011e-12	-7.70857e-12	-1.94922e-12	-1.6074e-12	1.32839e-12	-5.47873e-12	-4.27913e-12	2.19674e-12	-5.76263e-12	-2.77023e-12	-1.01533e-13	6.0008e-13	1.80865e-12	8.23663e-12	-1.38259e-13
1.00994e-09	1.31465e-12	2.15756e-12	-6.73803e-12	-1.27359e-12	-7.77916e-13	-2.20844e-12	9.79497e-12	8.88559e-13	-9.90085e-12	-3.49093e-12	3.57146e-12	-7.06929e-12	2.63187e-12	3.55963e-12	6.60259e-12	-5.10368e-12	-3.69063e-12	-6.87889e-12	-7.0562e-13	-2.11979e-13	-8.43692e-12	-3.77156e-12	3.33147e-12	1.25476e-12	-4.71972e-12	1.51031e-12	3.27928e-12	7.03034e-12	-3.64496e-12	9.67798e-12	-4.47234e-12	-4.33907e-12	-4.24057e-12	-1.29559e-12	-2.39206e-12	-7.85303e-12	-1.1997e-12	-1.96088e-13	2.02949e-12	-6.52795e-12	-3.52717e-12	1.88318e-12	-6.25198e-12	-1.99323e-12	-4.48829e-15	-2.98184e-13	2.71755e-12	9.1542e-12	-2.69172e-13
1.01777e-09	9.62435e-13	2.32434e-12	-7.88873e-12	-7.73634e-13	-3.33335e-13	-1.1995e-12	9.94734e-12	1.42346e-12	-9.70074e-12	-3.47145e-12	3.33703e-12	-7.04195e-12	2.97237e-12	3.97989e-12	7.56357e-12	-4.54085e-12	-3.10838e-12	-6.84041e-12	-3.17849e-12	9.48432e-13	-8.62295e-12	-3.06983e-12	3.77023e-12	2.26313e-12	-4.50252e-12	9.63117e-13	2.99529e-12	7.09042e-12	-2.51268e-12	8.2631e-12	-3.92634e-12	-4.23959e-12	-4.77522e-12	-8.06994e-13	-2.56479e-12	-7.8724e-12	-5.37495e-13	1.31875e-12	2.85912e-12	-7.36667e-12	-2.59311e-12	1.52829e-12	-6.79359e-12	-1.18731e-12	2.82583e-14	-1.07331e-12	3.60511e-12	9.93312e-12	-3.84192e-13
1.0256e-09	7.23226e-13	2.48289e-12	-8.97622e-12	-3.20153e-13	1.62919e-13	-1.66436e-13	9.84355e-12	1.91019e-12	-9.31267e-12	-3.36759e-12	3.09338e-12	-6.81151e-12	3.27171e-12	3.99209e-12	8.20049e-12	-3.8818e-12	-2.37288e-12	-6.35437e-12	-5.56366e-12	2.22725e-12	-8.66658e-12	-2.29362e-12	4.16954e-12	3.13053e-12	-4.20265e-12	3.89205e-13	2.69067e-12	6.89294e-12	-1.27682e-12	6.62644e-12	-3.37524e-12	-4.28778e-12	-5.28648e-12	-3.29044e-13	-2.72079e-12	-7.77589e-12	3.96615e-14	2.95308e-12	3.74542e-12	-8.07871e-12	-1.6499e-12	1.11806e-12	-7.37162e-12	-3.71413e-13	-5.32817e-15	-1.77431e-12	4.33382e-12	1.05734e-11	-5.00197e-13
1.03343e-09	6.85937e-13	2.64825e-12	-1.00157e-11	1.04823e-13	7.39517e-13	8.21823e-13	9.60014e-12	2.34192e-12	-8.77606e-12	-3.20212e-12	2.86011e-12	-6.29543e-12	3.45698e-12	3.69532e-12	8.62132e-12	-3.13531e-12	-1.53511e-12	-5.68546e-12	-7.79964e-12	3.50594e-12	-8.62757e-12	-1.40694e-12	4.45082e-12	3.89003e-12	-3.8348e-12	-1.75888e-13	2.3962e-12	6.62206e-12	3.48038e-14	4.72476e-12	-2.81383e-12	-4.44915e-12	-5.73436e-12	7.65234e-14	-2.78936e-12	-7.56792e-12	5.70838e-13	4.49008e-12	4.70397e-12	-8.5027e-12	-6.97413e-13	6.87321e-13	-8.0882e-12	4.40391e-13	-4.77423e-14	-2.40837e-12	4.99897e-12	1.09936e-11	-6.24075e-13
1.04126e-09	8.16239e-13	2.80687e-12	-1.09691e-11	3.70264e-13	1.33042e-12	1.81167e-12	9.00905e-12	2.67789e-12	-8.10577e-12	-2.84404e-12	2.62548e-12	-5.68813e-12	3.55004e-12	3.19161e-12	8.85263e-12	-2.32333e-12	-4.22941e-13	-4.81811e-12	-9.8282e-12	4.76644e-12	-8.51066e-12	-4.23099e-13	4.65714e-12	4.44626e-12	-3.37073e-12	-6.88648e-13	2.12833e-12	6.1818e-12	1.3498e-12	2.71379e-12	-2.29134e-12	-4.65639e-12	-6.08655e-12	4.48812e-13	-2.79958e-12	-7.0959e-12	9.92187e-13	5.93161e-12	5.77588e-12	-8.68937e-12	2.28292e-13	2.26247e-13	-8.87725e-12	1.26733e-12	-9.88564e-14	-2.92311e-12	5.57181e-12	1.12634e-11	-7.76563e-13
1.04909e-09	1.04803e-12	2.95228e-12	-1.18664e-11	5.57208e-13	1.91863e-12	2.83767e-12	8.25948e-12	2.87712e-12	-7.30728e-12	-2.41565e-12	2.35506e-12	-4.97679e-12	3.4334e-12	2.46373e-12	8.61298e-12	-1.33985e-12	8.11071e-13	-3.62793e-12	-1.14724e-11	5.90338e-12	-8.25913e-12	5.901e-13	4.80022e-12	4.83332e-12	-2.87807e-12	-1.16082e-12	1.93558e-12	5.66192e-12	2.65509e-12	5.61844e-13	-1.78816e-12	-4.91588e-12	-6.36324e-12	7.83468e-13	-2.74547e-12	-6.53091e-12	1.36575e-12	7.25235e-12	6.86896e-12	-8.67406e-12	1.11231e-12	-2.44206e-13	-9.77147e-12	2.11054e-12	-1.63524e-13	-3.3158e-12	6.07444e-12	1.14573e-11	-9.47376e-13
1.05692e-09	1.46143e-12	3.10765e-12	-1.26696e-11	6.18592e-13	2.47212e-12	3.81098e-12	7.29151e-12	3.00375e-12	-6.48417e-12	-1.91312e-12	2.09209e-12	-4.20984e-12	3.08155e-12	1.5435e-12	8.21142e-12	-3.36036e-13	2.17389e-12	-2.3332e-12	-1.27779e-11	6.96401e-12	-7.95274e-12	1.60839e-12	4.76163e-12	5.12905e-12	-2.33113e-12	-1.60634e-12	1.83364e-12	5.07491e-12	4.04639e-12	-1.51492e-12	-1.28372e-12	-5.07946e-12	-6.55221e-12	1.09953e-12	-2.62192e-12	-5.77059e-12	1.66191e-12	8.4998e-12	7.96015e-12	-8.30489e-12	1.84661e-12	-7.24422e-13	-1.06e-11	2.91597e-12	-2.36693e-13	-3.64575e-12	6.53402e-12	1.15035e-11	-1.18666e-12
1.06474e-09	1.90959e-12	3.27022e-12	-1.31533e-11	5.26226e-13	2.99243e-12	4.74842e-12	6.03568e-12	2.93682e-12	-5.62977e-12	-1.20763e-12	1.83622e-12	-3.42034e-12	2.55108e-12	5.87685e-13	7.70547e-12	6.86428e-13	3.81171e-12	-9.10318e-13	-1.36587e-11	7.72519e-12	-7.58569e-12	2.61933e-12	4.63238e-12	5.26763e-12	-1.81821e-12	-1.97311e-12	1.81305e-12	4.48789e-12	5.39099e-12	-3.52249e-12	-7.63968e-13	-5.17943e-12	-6.69498e-12	1.4414e-12	-2.45344e-12	-4.91032e-12	1.79424e-12	9.60311e-12	9.03535e-12	-7.80336e-12	2.37915e-12	-1.22998e-12	-1.13713e-11	3.68225e-12	-3.19134e-13	-3.86381e-12	6.89633e-12	1.12119e-11	-1.44819e-12
1.07257e-09	2.42899e-12	3.46551e-12	-1.34588e-11	3.65383e-13	3.48527e-12	5.53816e-12	4.66286e-12	2.68159e-12	-4.74925e-12	-4.08591e-13	1.6583e-12	-2.60392e-12	1.70082e-12	-3.85653e-13	6.92038e-12	1.66952e-12	5.52673e-12	6.71869e-13	-1.39695e-11	8.34169e-12	-6.97679e-12	3.62523e-12	4.43498e-12	5.27277e-12	-1.33341e-12	-2.32085e-12	1.9388e-12	3.91713e-12	6.64651e-12	-5.28293e-12	-1.97986e-13	-5.13517e-12	-6.80721e-12	1.82329e-12	-2.18924e-12	-3.955e-12	1.84295e-12	1.03902e-11	1.00944e-11	-7.10672e-12	2.75777e-12	-1.74927e-12	-1.19492e-11	4.3396e-12	-3.71569e-13	-3.96582e-12	7.1913e-12	1.07353e-11	-1.74216e-12
1.0804e-09	2.94275e-12	3.65368e-12	-1.34764e-11	8.87418e-14	3.84277e-12	6.23491e-12	3.09383e-12	2.28673e-12	-3.85708e-12	5.49145e-13	1.53434e-12	-1.66485e-12	6.62913e-13	-1.34785e-12	5.985e-12	2.55039e-12	7.32934e-12	2.26997e-12	-1.39446e-11	8.77049e-12	-6.37046e-12	4.42201e-12	4.06597e-12	5.17619e-12	-9.4953e-13	-2.63566e-12	2.23055e-12	3.39737e-12	7.62701e-12	-6.80728e-12	4.293e-13	-5.00786e-12	-6.87425e-12	2.35738e-12	-1.77348e-12	-2.96166e-12	1.67206e-12	1.09702e-11	1.10816e-11	-6.30743e-12	2.81464e-12	-2.27513e-12	-1.23758e-11	4.85101e-12	-3.71938e-13	-3.98997e-12	7.43869e-12	1.00653e-11	-1.97008e-12
1.08823e-09	3.45167e-12	3.83424e-12	-1.31729e-11	-2.25894e-13	4.13914e-12	6.80546e-12	1.42083e-12	1.66877e-12	-2.9448e-12	1.54543e-12	1.5089e-12	-6.49981e-13	-4.879e-13	-2.18491e-12	4.85844e-12	3.28691e-12	9.13208e-12	3.81941e-12	-1.35107e-11	8.95033e-12	-5.77456e-12	5.07103e-12	3.61258e-12	4.86816e-12	-6.06635e-13	-2.906e-12	2.61804e-12	2.92756e-12	8.48127e-12	-8.10798e-12	1.10315e-12	-4.74622e-12	-6.72435e-12	2.99336e-12	-1.2738e-12	-1.94096e-12	1.40751e-12	1.14481e-11	1.18549e-11	-5.45029e-12	2.66678e-12	-2.79643e-12	-1.26782e-11	5.26949e-12	-2.94037e-13	-3.88184e-12	7.64857e-12	9.24644e-12	-2.11805e-12
1.09606e-09	3.81164e-12	3.97223e-12	-1.26804e-11	-5.79593e-13	4.2969e-12	7.16671e-12	-3.33134e-13	9.57167e-13	-2.08918e-12	2.54703e-12	1.62122e-12	4.72002e-13	-1.67689e-12	-2.90252e-12	3.69114e-12	3.68299e-12	1.09045e-11	5.1355e-12	-1.28122e-11	9.00763e-12	-5.16064e-12	5.47716e-12	3.06363e-12	4.45338e-12	-3.35485e-13	-3.15616e-12	3.0974e-12	2.49043e-12	9.16937e-12	-8.91792e-12	1.87134e-12	-4.22016e-12	-6.61514e-12	3.78344e-12	-6.07731e-13	-8.13958e-13	1.04684e-12	1.16863e-11	1.24561e-11	-4.45461e-12	2.34288e-12	-3.29448e-12	-1.2758e-11	5.39743e-12	-4.23602e-14	-3.71874e-12	7.85576e-12	8.32898e-12	-2.08976e-12
1.10389e-09	4.10769e-12	4.07733e-12	-1.19131e-11	-9.4782e-13	4.40509e-12	7.41732e-12	-2.1281e-12	1.12623e-13	-1.26615e-12	3.38506e-12	1.80989e-12	1.60164e-12	-2.90357e-12	-3.37551e-12	2.50847e-12	3.91158e-12	1.25287e-11	6.28378e-12	-1.19788e-11	8.67168e-12	-4.50942e-12	5.61996e-12	2.43313e-12	3.90023e-12	-1.07357e-13	-3.38219e-12	3.65973e-12	2.10469e-12	9.67631e-12	-9.31387e-12	2.67316e-12	-3.57392e-12	-6.53823e-12	4.74593e-12	1.28199e-13	3.5824e-13	6.27329e-13	1.17148e-11	1.27645e-11	-3.3867e-12	1.72054e-12	-3.76988e-12	-1.27111e-11	5.42332e-12	2.90188e-13	-3.45475e-12	8.05895e-12	7.27649e-12	-1.85299e-12
1.11172e-09	4.21981e-12	4.10698e-12	-1.09192e-11	-1.3049e-12	4.47811e-12	7.44536e-12	-3.85252e-12	-8.41112e-13	-4.30026e-13	4.06898e-12	2.10743e-12	2.70511e-12	-4.15049e-12	-3.72474e-12	1.29494e-12	3.91111e-12	1.38386e-11	7.1626e-12	-1.09257e-11	8.20022e-12	-3.82864e-12	5.65904e-12	1.82199e-12	3.14593e-12	1.03191e-13	-3.60338e-12	4.26144e-12	1.73095e-12	1.00554e-11	-9.38119e-12	3.55366e-12	-2.72081e-12	-6.52015e-12	5.78002e-12	9.34937e-13	1.57066e-12	2.15297e-13	1.1483e-11	1.28415e-11	-2.27366e-12	1.00145e-12	-4.09041e-12	-1.23341e-11	5.29644e-12	7.39208e-13	-3.05608e-12	8.17386e-12	6.14873e-12	-1.49891e-12
1.11955e-09	4.22106e-12	4.02551e-12	-9.76194e-12	-1.62925e-12	4.53588e-12	7.30062e-12	-5.47921e-12	-1.81268e-12	4.02556e-13	4.57733e-12	2.47188e-12	3.74296e-12	-5.25273e-12	-3.97586e-12	1.17162e-13	3.68378e-12	1.49275e-11	7.77915e-12	-9.55472e-12	7.55371e-12	-3.26691e-12	5.35544e-12	1.25526e-12	2.3096e-12	3.1164e-13	-3.81681e-12	4.90866e-12	1.37387e-12	1.01018e-11	-9.03123e-12	4.42733e-12	-1.74633e-12	-6.4082e-12	6.89347e-12	1.7773e-12	2.76287e-12	-1.64568e-13	1.10555e-11	1.26994e-11	-1.19023e-12	2.01464e-13	-4.33847e-12	-1.17901e-11	4.97291e-12	1.23323e-12	-2.59037e-12	8.25678e-12	4.97085e-12	-8.9695e-13
1.12738e-09	4.11401e-12	3.88296e-12	-8.33534e-12	-1.8619e-12	4.58597e-12	7.0463e-12	-6.90673e-12	-2.77542e-12	1.22828e-12	4.77863e-12	2.87138e-12	4.75486e-12	-6.23536e-12	-3.97462e-12	-1.03498e-12	3.32016e-12	1.55843e-11	8.19261e-12	-8.09787e-12	6.71308e-12	-2.80567e-12	4.88167e-12	7.83943e-13	1.365e-12	5.37865e-13	-3.9691e-12	5.50319e-12	1.02767e-12	9.93724e-12	-8.43453e-12	5.29605e-12	-6.92145e-13	-6.26961e-12	7.91424e-12	2.62113e-12	3.90934e-12	-4.70406e-13	1.05574e-11	1.20831e-11	-1.64126e-13	-6.21599e-13	-4.48753e-12	-1.11229e-11	4.56848e-12	1.74513e-12	-1.95276e-12	8.29713e-12	3.72029e-12	-2.03534e-13
1.13521e-09	3.82022e-12	3.69468e-12	-6.9336e-12	-2.02038e-12	4.60226e-12	6.59545e-12	-8.1544e-12	-3.61952e-12	2.0302e-12	4.81955e-12	3.31659e-12	5.73834e-12	-7.0896e-12	-3.90374e-12	-1.99632e-12	2.74731e-12	1.60333e-11	8.26028e-12	-6.61417e-12	5.78455e-12	-2.43998e-12	4.13187e-12	3.73587e-13	3.75671e-13	7.78438e-13	-4.09398e-12	6.0766e-12	6.83729e-13	9.60605e-12	-7.66628e-12	6.13525e-12	3.62829e-13	-6.20667e-12	8.8534e-12	3.45082e-12	4.95445e-12	-7.33394e-13	9.88277e-12	1.11355e-11	8.00128e-13	-1.43935e-12	-4.43668e-12	-1.02807e-11	4.05624e-12	2.27159e-12	-1.29816e-12	8.32214e-12	2.48669e-12	5.46999e-13
1.14303e-09	3.44127e-12	3.54778e-12	-5.53316e-12	-1.99542e-12	4.62137e-12	6.05951e-12	-9.06272e-12	-4.38532e-12	2.81053e-12	4.50181e-12	3.73943e-12	6.65836e-12	-7.60646e-12	-3.74224e-12	-2.86752e-12	2.11406e-12	1.62126e-11	7.92452e-12	-5.17776e-12	4.69334e-12	-2.2726e-12	3.18978e-12	7.71666e-14	-6.07884e-13	1.04527e-12	-4.16968e-12	6.63105e-12	3.40538e-13	9.01484e-12	-6.67991e-12	6.91484e-12	1.35358e-12	-6.22497e-12	9.63617e-12	4.20019e-12	5.82128e-12	-9.22522e-13	9.12815e-12	9.93678e-12	1.59395e-12	-2.2517e-12	-4.29333e-12	-9.34596e-12	3.51334e-12	2.74408e-12	-6.21245e-13	8.33856e-12	1.2676e-12	1.27055e-12
1.15086e-09	2.91465e-12	3.44104e-12	-4.06152e-12	-1.80217e-12	4.64493e-12	5.4365e-12	-9.58822e-12	-4.90913e-12	3.53121e-12	3.9291e-12	4.13525e-12	7.4371e-12	-7.82807e-12	-3.43267e-12	-3.56119e-12	1.44987e-12	1.57865e-11	7.41054e-12	-3.81265e-12	3.50535e-12	-2.19248e-12	2.16787e-12	-9.81977e-14	-1.55484e-12	1.32689e-12	-4.19863e-12	7.15871e-12	-9.09951e-15	8.33073e-12	-5.48934e-12	7.62458e-12	2.2485e-12	-6.28756e-12	1.01653e-11	4.88984e-12	6.58776e-12	-1.04605e-12	8.26641e-12	8.519e-12	2.34301e-12	-2.93016e-12	-4.03403e-12	-8.2261e-12	2.9621e-12	3.17357e-12	6.04358e-14	8.3635e-12	7.5796e-14	1.91766e-12
1.15869e-09	2.24937e-12	3.42825e-12	-2.61402e-12	-1.48967e-12	4.6575e-12	4.81033e-12	-9.89293e-12	-5.3173e-12	4.1958e-12	3.18936e-12	4.4627e-12	8.14243e-12	-7.78882e-12	-3.03519e-12	-4.07739e-12	7.5667e-13	1.50845e-11	6.7693e-12	-2.59687e-12	2.25901e-12	-2.18205e-12	1.04353e-12	-2.0447e-13	-2.36336e-12	1.6163e-12	-4.18521e-12	7.65857e-12	-3.60024e-13	7.40019e-12	-4.22669e-12	8.04681e-12	2.79329e-12	-6.35902e-12	1.04431e-11	5.40993e-12	7.15127e-12	-1.12323e-12	7.42594e-12	6.93931e-12	3.03595e-12	-3.53625e-12	-3.63886e-12	-7.03442e-12	2.45507e-12	3.41614e-12	7.20741e-13	8.33415e-12	-9.96346e-13	2.50257e-12
1.16652e-09	1.50138e-12	3.45921e-12	-1.20479e-12	-1.00803e-12	4.66461e-12	4.17278e-12	-9.86611e-12	-5.57815e-12	4.82665e-12	2.1009e-12	4.70857e-12	8.76647e-12	-7.28899e-12	-2.42784e-12	-4.48772e-12	1.22494e-13	1.40003e-11	6.0494e-12	-1.47712e-12	9.87529e-13	-2.24574e-12	-5.31862e-14	-7.58366e-14	-3.08536e-12	1.89562e-12	-4.05847e-12	7.92153e-12	-7.10939e-13	6.30597e-12	-2.91785e-12	8.31225e-12	3.12622e-12	-6.48385e-12	1.0193e-11	5.84348e-12	7.62783e-12	-1.12525e-12	6.60361e-12	5.21828e-12	3.65532e-12	-4.04976e-12	-3.15579e-12	-5.812e-12	2.02004e-12	3.52629e-12	1.26499e-12	8.22789e-12	-1.95908e-12	2.92025e-12
1.17435e-09	6.39085e-13	3.53402e-12	3.98275e-14	-4.24639e-13	4.66456e-12	3.51874e-12	-9.49948e-12	-5.57788e-12	5.42872e-12	9.08395e-13	4.88396e-12	9.34869e-12	-6.37473e-12	-1.74433e-12	-4.53684e-12	-4.62253e-13	1.24714e-11	5.27059e-12	-4.39445e-13	-2.46162e-13	-2.34425e-12	-1.12331e-12	1.99662e-13	-3.70543e-12	2.10255e-12	-3.8747e-12	8.09718e-12	-1.04088e-12	5.06853e-12	-1.5011e-12	8.36392e-12	3.04272e-12	-6.6484e-12	9.49224e-12	6.11866e-12	8.03089e-12	-1.08631e-12	5.89013e-12	3.33479e-12	4.22458e-12	-4.43887e-12	-2.54773e-12	-4.57684e-12	1.63612e-12	3.47687e-12	1.67104e-12	8.14302e-12	-2.74949e-12	3.20378e-12
1.18218e-09	-2.61246e-13	3.6271e-12	1.14611e-12	2.20672e-13	4.65808e-12	2.79089e-12	-8.96963e-12	-5.48161e-12	5.99777e-12	-4.44751e-13	4.89204e-12	9.89568e-12	-5.19012e-12	-1.00398e-12	-4.45386e-12	-8.87666e-13	1.06955e-11	4.40393e-12	4.70102e-13	-1.4408e-12	-2.4745e-12	-2.04752e-12	6.53977e-13	-4.26654e-12	2.21067e-12	-3.6058e-12	8.16991e-12	-1.32577e-12	3.66407e-12	-6.06049e-14	8.0844e-12	2.62618e-12	-6.87913e-12	8.48995e-12	6.19746e-12	8.33618e-12	-1.01252e-12	5.21148e-12	1.47872e-12	4.71835e-12	-4.73518e-12	-1.88014e-12	-3.37239e-12	1.30574e-12	3.06927e-12	1.96667e-12	8.05641e-12	-3.30578e-12	3.34729e-12
1.19001e-09	-1.18853e-12	3.68794e-12	2.1434e-12	9.25828e-13	4.63611e-12	2.03719e-12	-8.34244e-12	-5.23306e-12	6.53537e-12	-1.88261e-12	4.66767e-12	1.00926e-11	-3.71944e-12	-1.18425e-13	-4.17314e-12	-1.25753e-12	8.59252e-12	3.64909e-12	1.19741e-12	-2.51964e-12	-2.67595e-12	-2.87691e-12	1.36588e-12	-4.72549e-12	2.12567e-12	-3.25271e-12	8.06901e-12	-1.5529e-12	2.19345e-12	1.38623e-12	7.58958e-12	2.00478e-12	-7.06103e-12	7.05917e-12	6.15156e-12	8.58626e-12	-8.88149e-13	4.57635e-12	-3.47763e-13	4.98566e-12	-4.83206e-12	-1.23948e-12	-2.20078e-12	1.00488e-12	2.46171e-12	1.96853e-12	7.92908e-12	-3.71546e-12	3.19776e-12
1.19784e-09	-2.15557e-12	3.72513e-12	2.88631e-12	1.62436e-12	4.57228e-12	1.25967e-12	-7.67072e-12	-4.91219e-12	7.06821e-12	-3.33483e-12	4.29038e-12	1.01299e-11	-2.09988e-12	7.98905e-13	-3.59472e-12	-1.56802e-12	6.38057e-12	2.97116e-12	1.83994e-12	-3.47332e-12	-2.90475e-12	-3.5749e-12	2.16429e-12	-5.05859e-12	1.86726e-12	-2.85811e-12	7.85936e-12	-1.65226e-12	5.58664e-13	2.75477e-12	6.79132e-12	1.05704e-12	-7.15933e-12	5.30391e-12	5.80432e-12	8.77008e-12	-7.51802e-13	4.05102e-12	-2.02576e-12	5.0982e-12	-4.85287e-12	-6.74018e-13	-1.16327e-12	7.31584e-13	1.59394e-12	1.83371e-12	7.66336e-12	-3.92835e-12	2.92898e-12
1.20567e-09	-3.08728e-12	3.8266e-12	3.51272e-12	2.29052e-12	4.48165e-12	4.68885e-13	-6.96222e-12	-4.54452e-12	7.57052e-12	-4.76691e-12	3.69063e-12	9.97182e-12	-4.16888e-13	1.75195e-12	-2.89727e-12	-1.77694e-12	4.14071e-12	2.40319e-12	2.38424e-12	-4.31807e-12	-3.16143e-12	-4.09554e-12	3.08983e-12	-5.21354e-12	1.51711e-12	-2.40814e-12	7.39268e-12	-1.62365e-12	-1.16259e-12	4.02793e-12	5.76541e-12	-4.48977e-15	-7.25574e-12	3.36207e-12	5.25461e-12	8.87176e-12	-5.98498e-13	3.55536e-12	-3.59508e-12	4.99514e-12	-4.83387e-12	-2.14693e-13	-1.95322e-13	4.95594e-13	4.67472e-13	1.57822e-12	7.28674e-12	-3.79468e-12	2.53749e-12
1.2135e-09	-4.00414e-12	3.98581e-12	4.03661e-12	2.88062e-12	4.23202e-12	-2.95527e-13	-6.1611e-12	-4.106e-12	8.03633e-12	-6.12054e-12	2.93063e-12	9.68439e-12	1.32974e-12	2.62844e-12	-2.03765e-12	-1.94222e-12	1.88992e-12	1.98694e-12	2.80045e-12	-5.00738e-12	-3.30474e-12	-4.51877e-12	4.06229e-12	-5.20325e-12	1.05237e-12	-1.96298e-12	6.72084e-12	-1.50836e-12	-2.95272e-12	5.17515e-12	4.60474e-12	-1.15614e-12	-7.35002e-12	1.17412e-12	4.54315e-12	8.95272e-12	-3.55013e-13	3.08421e-12	-4.99528e-12	4.644e-12	-4.72458e-12	1.60568e-13	7.18456e-13	3.07737e-13	-7.49588e-13	1.12731e-12	6.73181e-12	-3.45521e-12	1.95568e-12
1.22133e-09	-4.91241e-12	4.19943e-12	4.48657e-12	3.40084e-12	3.88247e-12	-1.01943e-12	-5.39889e-12	-3.72937e-12	8.47223e-12	-7.41146e-12	2.05441e-12	9.35289e-12	2.92274e-12	3.45672e-12	-1.04046e-12	-2.05784e-12	-2.50473e-13	1.67531e-12	3.15887e-12	-5.47551e-12	-3.36985e-12	-4.81181e-12	5.05976e-12	-5.05272e-12	5.15111e-13	-1.54069e-12	5.91595e-12	-1.3035e-12	-4.77939e-12	6.19658e-12	3.27729e-12	-2.33275e-12	-7.42808e-12	-1.10203e-12	3.57936e-12	9.01469e-12	2.25545e-14	2.62779e-12	-6.18864e-12	4.16594e-12	-4.54139e-12	4.32932e-13	1.59084e-12	1.52246e-13	-2.05357e-12	6.1919e-13	6.06768e-12	-2.86316e-12	1.30796e-12
1.22915e-09	-5.8768e-12	4.41171e-12	4.90393e-12	3.89803e-12	3.40415e-12	-1.62976e-12	-4.67518e-12	-3.42271e-12	8.91689e-12	-8.53941e-12	9.92566e-13	8.95624e-12	4.40782e-12	4.06253e-12	4.35358e-14	-2.17399e-12	-2.23776e-12	1.48425e-12	3.45877e-12	-5.82501e-12	-3.34635e-12	-4.91095e-12	6.1138e-12	-4.76285e-12	-3.93762e-14	-1.1704e-12	4.81823e-12	-1.03898e-12	-6.56071e-12	7.18101e-12	1.85249e-12	-3.41352e-12	-7.40257e-12	-3.42256e-12	2.53447e-12	9.09201e-12	5.26009e-13	2.18714e-12	-7.29147e-12	3.55734e-12	-4.25354e-12	5.49772e-13	2.45734e-12	2.44931e-14	-3.42073e-12	5.25419e-14	5.2618e-12	-2.14377e-12	5.9529e-13
1.23698e-09	-6.81579e-12	4.6393e-12	5.27339e-12	4.38293e-12	2.71817e-12	-2.06039e-12	-4.01666e-12	-3.24835e-12	9.37745e-12	-9.39844e-12	-9.74817e-14	8.44527e-12	5.76223e-12	4.55371e-12	1.13893e-12	-2.29922e-12	-4.04484e-12	1.35409e-12	3.69752e-12	-6.08926e-12	-3.10797e-12	-4.95975e-12	7.1417e-12	-4.28712e-12	-6.01989e-13	-9.44401e-13	3.60443e-12	-7.6641e-13	-8.26306e-12	8.11789e-12	3.76272e-13	-4.40118e-12	-7.24774e-12	-5.79545e-12	1.4164e-12	9.26691e-12	1.33262e-12	1.80089e-12	-8.2322e-12	2.82128e-12	-3.87653e-12	5.8745e-13	3.34213e-12	-8.39924e-14	-4.72751e-12	-5.3109e-13	4.23172e-12	-1.38824e-12	-1.09875e-13
1.24481e-09	-7.7605e-12	4.87929e-12	5.62583e-12	4.82673e-12	1.94511e-12	-2.36218e-12	-3.37214e-12	-3.1193e-12	9.73146e-12	-1.00282e-11	-1.21589e-12	7.86808e-12	7.02432e-12	4.86031e-12	2.13882e-12	-2.439e-12	-5.48613e-12	1.22389e-12	3.87571e-12	-6.28545e-12	-2.75702e-12	-4.97395e-12	8.12553e-12	-3.6658e-12	-1.13787e-12	-8.41986e-13	2.20282e-12	-4.95869e-13	-9.73694e-12	8.73915e-12	-1.16131e-12	-5.02231e-12	-6.89886e-12	-7.99984e-12	1.91393e-13	9.53964e-12	2.37017e-12	1.3984e-12	-8.96709e-12	2.05498e-12	-3.44391e-12	5.48307e-13	4.28605e-12	-1.52288e-13	-5.91843e-12	-1.05697e-12	3.11664e-12	-5.94485e-13	-7.51242e-13
1.25264e-09	-8.75469e-12	5.09063e-12	5.96319e-12	5.24172e-12	1.07425e-12	-2.54059e-12	-2.74304e-12	-3.03845e-12	1.00402e-11	-1.02268e-11	-2.31528e-12	7.19057e-12	8.13057e-12	4.82117e-12	3.04532e-12	-2.46927e-12	-6.66019e-12	1.08592e-12	3.9601e-12	-6.33986e-12	-2.26386e-12	-4.99184e-12	9.01957e-12	-2.91911e-12	-1.6441e-12	-8.78087e-13	5.96051e-13	-1.58406e-13	-1.10111e-11	9.18807e-12	-2.60614e-12	-5.34149e-12	-6.46698e-12	-1.00621e-11	-1.05547e-12	9.92732e-12	3.59768e-12	9.64039e-13	-9.55691e-12	1.26913e-12	-2.90171e-12	3.70734e-13	5.3695e-12	-1.6592e-13	-6.90382e-12	-1.5143e-12	1.91015e-12	1.34508e-13	-1.33412e-12
1.26047e-09	-9.8781e-12	5.29555e-12	6.26069e-12	5.6081e-12	1.25494e-13	-2.66051e-12	-2.11031e-12	-3.02718e-12	1.03054e-11	-1.01237e-11	-3.43134e-12	6.42966e-12	8.92398e-12	4.59835e-12	3.63122e-12	-2.44518e-12	-7.55066e-12	8.74649e-13	3.9365e-12	-6.27108e-12	-1.68029e-12	-5.00604e-12	9.84627e-12	-2.13248e-12	-2.09766e-12	-1.11573e-12	-1.0948e-12	2.35041e-13	-1.19968e-11	9.38137e-12	-3.91538e-12	-5.34912e-12	-5.851e-12	-1.18502e-11	-2.32201e-12	1.02141e-11	5.17529e-12	4.4521e-13	-9.83959e-12	3.24644e-13	-2.25064e-12	1.36185e-13	6.47812e-12	-8.75338e-14	-7.75962e-12	-1.74984e-12	6.91764e-13	7.81539e-13	-1.79136e-12
1.2683e-09	-1.08709e-11	5.4946e-12	6.50006e-12	5.87479e-12	-8.39568e-13	-2.77175e-12	-1.48495e-12	-3.06527e-12	1.03947e-11	-9.73562e-12	-4.59491e-12	5.66464e-12	9.54551e-12	4.07212e-12	3.95255e-12	-2.3608e-12	-7.99499e-12	6.23723e-13	3.87753e-12	-6.10677e-12	-1.04605e-12	-5.00648e-12	1.04537e-11	-1.32796e-12	-2.49777e-12	-1.45023e-12	-2.88757e-12	6.9027e-13	-1.21985e-11	9.34938e-12	-5.07279e-12	-4.86207e-12	-5.08937e-12	-1.3329e-11	-3.63585e-12	1.04054e-11	6.82868e-12	-1.59445e-13	-9.92751e-12	-6.44897e-13	-1.52581e-12	-1.55313e-13	7.54604e-12	1.25714e-13	-8.42282e-12	-1.86799e-12	-4.73239e-13	1.29208e-12	-2.14573e-12
1.27613e-09	-1.1689e-11	5.64504e-12	6.69417e-12	6.05643e-12	-1.81367e-12	-2.89448e-12	-8.72494e-13	-3.16675e-12	1.03856e-11	-8.86146e-12	-5.68311e-12	4.98821e-12	1.01012e-11	3.27878e-12	4.02213e-12	-2.18774e-12	-8.18996e-12	3.36626e-13	3.79217e-12	-5.94441e-12	-3.38704e-13	-4.95723e-12	1.08213e-11	-5.3282e-13	-2.85994e-12	-1.86425e-12	-4.70575e-12	1.26657e-12	-1.20093e-11	9.17536e-12	-5.95693e-12	-4.19269e-12	-4.18615e-12	-1.45668e-11	-4.89227e-12	1.04611e-11	8.50224e-12	-8.02585e-13	-9.82439e-12	-1.63185e-12	-6.48239e-13	-4.53011e-13	8.58549e-12	3.95842e-13	-8.69533e-12	-1.82831e-12	-1.56241e-12	1.53421e-12	-2.39928e-12
1.28396e-09	-1.23913e-11	5.70899e-12	6.72991e-12	6.04829e-12	-2.77116e-12	-3.08692e-12	-2.33119e-13	-3.38898e-12	1.02776e-11	-7.6545e-12	-6.72571e-12	4.46889e-12	1.06025e-11	2.34184e-12	3.54751e-12	-1.9572e-12	-8.26631e-12	3.93557e-15	3.70191e-12	-5.78436e-12	5.35863e-13	-4.90924e-12	1.09968e-11	1.95306e-13	-3.1401e-12	-2.35217e-12	-6.48388e-12	1.87862e-12	-1.14717e-11	8.75221e-12	-6.75331e-12	-3.34872e-12	-2.97316e-12	-1.53469e-11	-6.09596e-12	1.03952e-11	1.01388e-11	-1.47159e-12	-9.3851e-12	-2.50809e-12	3.1915e-13	-7.27542e-13	9.53143e-12	7.10665e-13	-8.78813e-12	-1.60398e-12	-2.37405e-12	1.57956e-12	-2.49931e-12
1.29179e-09	-1.29257e-11	5.68626e-12	6.7183e-12	5.87118e-12	-3.66722e-12	-3.37043e-12	4.12057e-13	-3.68383e-12	9.92715e-12	-6.22149e-12	-7.68397e-12	4.08182e-12	1.10262e-11	1.25472e-12	2.68697e-12	-1.65619e-12	-8.20675e-12	-3.38275e-13	3.56573e-12	-5.6271e-12	1.50382e-12	-4.86024e-12	1.07662e-11	8.27857e-13	-3.35625e-12	-2.89199e-12	-8.02112e-12	2.5232e-12	-1.03001e-11	8.24694e-12	-7.45539e-12	-2.29099e-12	-1.62682e-12	-1.57692e-11	-7.20505e-12	1.02293e-11	1.15371e-11	-2.13931e-12	-8.78003e-12	-3.31419e-12	1.3458e-12	-9.73342e-13	1.03277e-11	9.58523e-13	-8.64655e-12	-1.31602e-12	-2.97209e-12	1.37473e-12	-2.5448e-12
1.29962e-09	-1.33119e-11	5.44064e-12	6.66358e-12	5.57633e-12	-4.49502e-12	-3.70363e-12	1.05633e-12	-4.04385e-12	9.34382e-12	-4.56858e-12	-8.54754e-12	3.91203e-12	1.13845e-11	1.04628e-13	1.45531e-12	-1.31969e-12	-7.76706e-12	-6.89433e-13	3.35846e-12	-5.38401e-12	2.62106e-12	-4.80877e-12	1.03186e-11	1.37097e-12	-3.52746e-12	-3.39395e-12	-9.34547e-12	3.17245e-12	-8.73465e-12	7.68688e-12	-7.88545e-12	-1.14037e-12	-6.76829e-14	-1.59647e-11	-8.26725e-12	9.93418e-12	1.27818e-11	-2.8265e-12	-7.99511e-12	-4.04697e-12	2.42239e-12	-1.11761e-12	1.08946e-11	1.1314e-12	-8.28359e-12	-9.61163e-13	-3.34836e-12	7.40734e-13	-2.52116e-12
1.30744e-09	-1.34482e-11	5.07027e-12	6.52438e-12	5.09243e-12	-5.20541e-12	-4.07737e-12	1.62637e-12	-4.38713e-12	8.57156e-12	-2.66187e-12	-9.33855e-12	3.93756e-12	1.16086e-11	-1.07406e-12	-4.17144e-13	-9.66068e-13	-7.21712e-12	-1.06642e-12	3.15324e-12	-5.0897e-12	3.75945e-12	-4.70808e-12	9.65967e-12	1.71999e-12	-3.60781e-12	-3.82883e-12	-1.05389e-11	3.8174e-12	-6.87875e-12	7.02494e-12	-8.08833e-12	4.15078e-14	1.6877e-12	-1.57992e-11	-9.2883e-12	9.64587e-12	1.38818e-11	-3.51518e-12	-6.87168e-12	-4.69393e-12	3.5743e-12	-1.24004e-12	1.13428e-11	1.23386e-12	-7.82255e-12	-5.82126e-13	-3.32648e-12	-9.05446e-14	-2.36893e-12
1.31527e-09	-1.34732e-11	4.58416e-12	6.29017e-12	4.52855e-12	-5.75542e-12	-4.58646e-12	2.11129e-12	-4.64405e-12	7.59183e-12	-6.74168e-13	-1.00592e-11	4.0281e-12	1.18172e-11	-2.21756e-12	-2.56041e-12	-5.92262e-13	-6.58531e-12	-1.43158e-12	2.95817e-12	-4.75178e-12	4.90014e-12	-4.55471e-12	8.61233e-12	1.88365e-12	-3.62393e-12	-4.00952e-12	-1.15611e-11	4.44889e-12	-4.82918e-12	6.26413e-12	-8.08526e-12	1.1482e-12	3.52812e-12	-1.51722e-11	-1.02367e-11	9.35558e-12	1.46999e-11	-4.15001e-12	-5.67054e-12	-5.2722e-12	4.80493e-12	-1.3435e-12	1.16255e-11	1.1945e-12	-7.25925e-12	-2.06702e-13	-3.06201e-12	-1.09868e-12	-2.14918e-12
1.3231e-09	-1.33927e-11	3.81243e-12	5.95034e-12	3.9069e-12	-6.16684e-12	-5.19102e-12	2.43555e-12	-4.80903e-12	6.59605e-12	1.34543e-12	-1.07665e-11	4.13783e-12	1.20105e-11	-3.26763e-12	-4.92983e-12	-1.96407e-13	-5.89055e-12	-1.78521e-12	2.77861e-12	-4.43305e-12	5.98472e-12	-4.35928e-12	7.32241e-12	1.92879e-12	-3.58273e-12	-4.02292e-12	-1.21521e-11	4.93085e-12	-2.7612e-12	5.42413e-12	-7.88422e-12	2.14955e-12	5.44011e-12	-1.42435e-11	-1.11116e-11	9.06116e-12	1.51517e-11	-4.67586e-12	-4.39813e-12	-5.75725e-12	6.16694e-12	-1.48671e-12	1.15278e-11	1.08252e-12	-6.64549e-12	1.55273e-13	-2.58779e-12	-2.34542e-12	-1.8424e-12
1.33093e-09	-1.28993e-11	2.90816e-12	5.44537e-12	3.2151e-12	-6.42212e-12	-5.92243e-12	2.47793e-12	-4.80812e-12	5.58269e-12	3.26272e-12	-1.14357e-11	4.28101e-12	1.21625e-11	-4.23005e-12	-7.59483e-12	1.94234e-13	-5.15521e-12	-2.11111e-12	2.5939e-12	-4.13679e-12	7.06333e-12	-4.18918e-12	5.80498e-12	1.73599e-12	-3.41649e-12	-3.90508e-12	-1.24444e-11	5.25498e-12	-8.29921e-13	4.54002e-12	-7.60243e-12	2.97339e-12	7.27366e-12	-1.2953e-11	-1.19164e-11	8.61634e-12	1.52322e-11	-5.12555e-12	-3.03044e-12	-6.05758e-12	7.46006e-12	-1.64084e-12	1.12203e-11	9.07784e-13	-6.00266e-12	4.6301e-13	-1.86072e-12	-3.6247e-12	-1.49222e-12
1.33876e-09	-1.23272e-11	1.87971e-12	4.88066e-12	2.58207e-12	-6.36454e-12	-6.61591e-12	2.3219e-12	-4.62426e-12	4.53125e-12	4.98842e-12	-1.19008e-11	4.45018e-12	1.22567e-11	-5.01695e-12	-1.02236e-11	5.77219e-13	-4.36933e-12	-2.42005e-12	2.41771e-12	-3.8643e-12	8.13186e-12	-4.0469e-12	3.98963e-12	1.442e-12	-3.1599e-12	-3.52311e-12	-1.24448e-11	5.44481e-12	8.89627e-13	3.6884e-12	-7.23192e-12	3.51104e-12	9.01235e-12	-1.13694e-11	-1.25868e-11	8.11622e-12	1.48827e-11	-5.48389e-12	-1.70438e-12	-6.25817e-12	8.54993e-12	-1.80266e-12	1.06392e-11	6.76597e-13	-5.35062e-12	7.26334e-13	-9.65185e-13	-4.91561e-12	-1.11339e-12
1.34659e-09	-1.16846e-11	7.76113e-13	4.27565e-12	1.97699e-12	-6.18758e-12	-7.30653e-12	1.89578e-12	-4.3437e-12	3.43151e-12	6.61343e-12	-1.22429e-11	4.66787e-12	1.22323e-11	-5.64004e-12	-1.27756e-11	9.68642e-13	-3.62988e-12	-2.71322e-12	2.25327e-12	-3.59581e-12	9.12781e-12	-3.91809e-12	1.96211e-12	1.07421e-12	-2.81857e-12	-2.90582e-12	-1.19009e-11	5.457e-12	2.12027e-12	2.86952e-12	-6.65757e-12	3.55308e-12	1.05824e-11	-9.57945e-12	-1.31639e-11	7.56188e-12	1.45333e-11	-5.78002e-12	-4.42921e-13	-6.31589e-12	9.40191e-12	-1.94021e-12	9.73838e-12	4.21111e-13	-4.77759e-12	9.39527e-13	-1.86077e-14	-6.09529e-12	-6.82267e-13
1.35442e-09	-1.09435e-11	-2.85439e-13	3.70964e-12	1.35639e-12	-5.88548e-12	-8.00064e-12	1.14742e-12	-3.97083e-12	2.32668e-12	8.15414e-12	-1.24339e-11	4.83487e-12	1.2176e-11	-6.14389e-12	-1.51367e-11	1.3472e-12	-2.89603e-12	-2.97474e-12	2.03678e-12	-3.32303e-12	1.01385e-11	-3.76476e-12	-1.51942e-13	5.80786e-13	-2.33455e-12	-2.11277e-12	-1.11326e-11	5.35844e-12	2.9304e-12	2.11122e-12	-5.99919e-12	3.28886e-12	1.17912e-11	-7.53088e-12	-1.36285e-11	6.88553e-12	1.42258e-11	-6.00596e-12	5.98174e-13	-6.19763e-12	9.95417e-12	-2.05587e-12	8.73326e-12	1.41198e-13	-4.27108e-12	1.0905e-12	9.35209e-13	-7.13217e-12	-1.96384e-13
1.36225e-09	-1.01351e-11	-1.29961e-12	3.25259e-12	7.20349e-13	-5.3441e-12	-8.7141e-12	2.30562e-13	-3.41284e-12	1.24606e-12	9.44961e-12	-1.23786e-11	4.95416e-12	1.20515e-11	-6.49483e-12	-1.72889e-11	1.71073e-12	-2.16249e-12	-3.1966e-12	1.77475e-12	-3.0411e-12	1.1162e-11	-3.64283e-12	-2.31116e-12	6.34681e-14	-1.74308e-12	-1.11046e-12	-1.01664e-11	5.16269e-12	3.33667e-12	1.42167e-12	-5.30647e-12	2.74581e-12	1.28003e-11	-5.47213e-12	-1.38929e-11	6.19978e-12	1.38872e-11	-6.11494e-12	1.3729e-12	-5.98034e-12	1.03993e-11	-2.16101e-12	7.65774e-12	-1.62851e-13	-3.87214e-12	1.18271e-12	1.7963e-12	-8.05893e-12	3.18937e-13
1.37008e-09	-9.22938e-12	-2.15045e-12	2.88906e-12	9.96556e-14	-4.52889e-12	-9.35403e-12	-8.45225e-13	-2.78347e-12	3.51323e-13	1.06174e-11	-1.20277e-11	5.00265e-12	1.1811e-11	-6.59524e-12	-1.91071e-11	2.04232e-12	-1.44902e-12	-3.38019e-12	1.45794e-12	-2.7682e-12	1.22017e-11	-3.53142e-12	-4.61799e-12	-4.81496e-13	-1.05318e-12	3.38173e-14	-9.00185e-12	4.82437e-12	3.30569e-12	7.95372e-13	-4.63354e-12	1.74921e-12	1.3601e-11	-3.3869e-12	-1.40061e-11	5.49509e-12	1.32644e-11	-6.09966e-12	1.89856e-12	-5.63376e-12	1.06885e-11	-2.27376e-12	6.57987e-12	-4.5391e-13	-3.45081e-12	1.20868e-12	2.4823e-12	-8.79526e-12	8.6673e-13
1.37791e-09	-8.23955e-12	-2.87913e-12	2.61676e-12	-4.73223e-13	-3.56311e-12	-9.79893e-12	-2.07165e-12	-2.09165e-12	-4.55028e-13	1.16301e-11	-1.14447e-11	4.79615e-12	1.15255e-11	-6.62683e-12	-2.04388e-11	2.35051e-12	-7.78273e-13	-3.47579e-12	1.0651e-12	-2.49718e-12	1.31359e-11	-3.41008e-12	-6.84915e-12	-1.00386e-12	-2.10913e-13	1.29208e-12	-7.64466e-12	4.43587e-12	2.70313e-12	2.45034e-13	-4.01452e-12	5.02855e-13	1.40402e-11	-1.26315e-12	-1.40199e-11	4.71008e-12	1.28159e-11	-6.06389e-12	2.10096e-12	-5.22136e-12	1.05105e-11	-2.35448e-12	5.50266e-12	-7.32384e-13	-3.01742e-12	1.12124e-12	2.95569e-12	-9.253e-12	1.47057e-12
1.38573e-09	-7.23937e-12	-3.48481e-12	2.42463e-12	-9.96336e-13	-2.49497e-12	-9.99572e-12	-3.28745e-12	-1.32989e-12	-1.13796e-12	1.22955e-11	-1.06044e-11	4.43958e-12	1.12598e-11	-6.63498e-12	-2.10943e-11	2.60385e-12	-1.7577e-13	-3.48889e-12	6.12306e-13	-2.21455e-12	1.40285e-11	-3.24057e-12	-8.97825e-12	-1.51132e-12	7.08482e-13	2.66517e-12	-6.37844e-12	4.10334e-12	1.84277e-12	-2.68198e-13	-3.42721e-12	-9.4243e-13	1.41505e-11	7.71346e-13	-1.39182e-11	3.75485e-12	1.24144e-11	-6.03921e-12	1.84644e-12	-4.77993e-12	1.00041e-11	-2.41074e-12	4.42701e-12	-9.16824e-13	-2.57916e-12	9.01183e-13	3.09691e-12	-9.45608e-12	2.11695e-12
1.39356e-09	-6.25683e-12	-3.82392e-12	2.3516e-12	-1.50976e-12	-1.4354e-12	-1.00461e-11	-4.45316e-12	-5.87869e-13	-1.68345e-12	1.27142e-11	-9.31712e-12	3.93379e-12	1.10123e-11	-6.6873e-12	-2.12579e-11	2.74124e-12	2.8805e-13	-3.41111e-12	8.27363e-14	-1.90145e-12	1.49326e-11	-3.03867e-12	-1.0925e-11	-1.99822e-12	1.67901e-12	4.01017e-12	-5.23749e-12	3.88082e-12	7.32854e-13	-7.50991e-13	-2.86879e-12	-2.63114e-12	1.39183e-11	2.66814e-12	-1.35296e-11	2.63425e-12	1.20414e-11	-6.08165e-12	1.32177e-12	-4.31427e-12	9.27554e-12	-2.44274e-12	3.40704e-12	-1.00449e-12	-2.09765e-12	5.6067e-13	2.86894e-12	-9.26019e-12	2.80956e-12
1.40139e-09	-5.22155e-12	-3.98725e-12	2.41386e-12	-2.03122e-12	-5.11421e-13	-9.91109e-12	-5.45003e-12	1.19694e-13	-2.17037e-12	1.29895e-11	-7.69378e-12	3.18317e-12	1.06992e-11	-6.67127e-12	-2.097e-11	2.74423e-12	7.19061e-13	-3.05972e-12	-5.4145e-13	-1.55846e-12	1.59462e-11	-2.80023e-12	-1.27047e-11	-2.4666e-12	2.69808e-12	5.30506e-12	-4.24293e-12	3.79671e-12	-7.23015e-13	-1.19715e-12	-2.39755e-12	-4.37051e-12	1.3221e-11	4.38029e-12	-1.29652e-11	1.25925e-12	1.17249e-11	-6.16596e-12	5.72191e-13	-3.86143e-12	8.29757e-12	-2.43542e-12	2.41748e-12	-9.86517e-13	-1.57718e-12	1.03536e-13	2.39222e-12	-8.71177e-12	3.5648e-12
1.40922e-09	-4.15039e-12	-3.99528e-12	2.64126e-12	-2.5888e-12	2.44584e-13	-9.53797e-12	-6.22013e-12	6.74335e-13	-2.60806e-12	1.31425e-11	-5.87255e-12	2.35004e-12	1.03006e-11	-6.59177e-12	-2.02552e-11	2.62486e-12	1.12349e-12	-2.61001e-12	-1.18302e-12	-1.13071e-12	1.68987e-11	-2.53893e-12	-1.43516e-11	-2.89642e-12	3.72593e-12	6.34231e-12	-3.44265e-12	3.7453e-12	-2.50317e-12	-1.55111e-12	-2.00988e-12	-6.13663e-12	1.22773e-11	5.72335e-12	-1.22373e-11	-3.73447e-13	1.14504e-11	-6.31212e-12	-3.2412e-13	-3.41268e-12	7.00082e-12	-2.41146e-12	1.45659e-12	-7.50694e-13	-1.01357e-12	-4.37151e-13	1.68293e-12	-7.89842e-12	4.23952e-12
1.41705e-09	-3.0063e-12	-3.75287e-12	3.07843e-12	-3.19439e-12	7.98438e-13	-8.96418e-12	-6.70042e-12	1.10192e-12	-2.9696e-12	1.29284e-11	-3.92388e-12	1.45449e-12	9.88029e-12	-6.49026e-12	-1.92186e-11	2.34156e-12	1.51192e-12	-2.08688e-12	-1.83668e-12	-6.49717e-13	1.77858e-11	-2.24621e-12	-1.58603e-11	-3.26779e-12	4.71278e-12	7.15022e-12	-2.93798e-12	3.71661e-12	-4.42311e-12	-1.78766e-12	-1.69934e-12	-7.87827e-12	1.11242e-11	6.8312e-12	-1.13419e-11	-2.09243e-12	1.11941e-11	-6.53315e-12	-1.20309e-12	-2.96657e-12	5.49357e-12	-2.38729e-12	5.29221e-13	-3.63967e-13	-4.17272e-13	-9.96241e-13	7.1978e-13	-6.77169e-12	4.80902e-12
1.42488e-09	-1.82848e-12	-3.34078e-12	3.59919e-12	-3.86862e-12	1.05674e-12	-8.12356e-12	-6.82883e-12	1.40882e-12	-3.27595e-12	1.24695e-11	-1.67317e-12	5.60991e-13	9.48211e-12	-6.3104e-12	-1.79386e-11	1.71184e-12	1.89337e-12	-1.42477e-12	-2.5174e-12	-9.13522e-14	1.86625e-11	-1.91481e-12	-1.68099e-11	-3.50654e-12	5.63552e-12	7.77049e-12	-2.63129e-12	3.70821e-12	-6.43012e-12	-1.92442e-12	-1.48578e-12	-9.63374e-12	9.72871e-12	7.83833e-12	-1.02203e-11	-3.86575e-12	1.0936e-11	-6.78299e-12	-1.96059e-12	-2.46923e-12	3.74597e-12	-2.44345e-12	-3.14134e-13	1.59794e-13	2.40427e-13	-1.52599e-12	-3.61202e-13	-5.20361e-12	5.09877e-12
1.43271e-09	-6.21892e-13	-2.82253e-12	4.16298e-12	-4.61078e-12	1.16917e-12	-6.95993e-12	-6.47187e-12	1.5659e-12	-3.51619e-12	1.1854e-11	7.01151e-13	-2.75927e-13	9.02042e-12	-6.03194e-12	-1.64247e-11	8.20583e-13	2.26822e-12	-6.92745e-13	-3.23492e-12	5.38342e-13	1.91291e-11	-1.49242e-12	-1.74979e-11	-3.6907e-12	6.33372e-12	8.12741e-12	-2.51096e-12	3.71121e-12	-8.42468e-12	-1.9283e-12	-1.31166e-12	-1.13947e-11	8.07541e-12	8.76932e-12	-9.00425e-12	-5.62689e-12	1.06809e-11	-7.04625e-12	-2.541e-12	-1.95522e-12	1.87295e-12	-2.57643e-12	-1.10235e-12	9.4274e-13	9.6418e-13	-1.98251e-12	-1.54205e-12	-3.45707e-12	5.11656e-12
1.44054e-09	6.57169e-13	-2.19037e-12	4.72953e-12	-5.40751e-12	1.1538e-12	-5.58008e-12	-5.83131e-12	1.51586e-12	-3.65075e-12	1.12582e-11	3.15489e-12	-1.06322e-12	8.47135e-12	-5.64109e-12	-1.45469e-11	-3.36958e-13	2.62738e-12	9.69443e-14	-4.00084e-12	1.18669e-12	1.93584e-11	-1.04495e-12	-1.79518e-11	-3.82646e-12	6.81738e-12	8.06387e-12	-2.56735e-12	3.67121e-12	-1.03757e-11	-1.77502e-12	-1.14378e-12	-1.29095e-11	6.27728e-12	9.40464e-12	-7.6813e-12	-7.23203e-12	1.03784e-11	-7.36753e-12	-2.82758e-12	-1.40341e-12	5.64532e-14	-2.76373e-12	-1.83213e-12	1.9368e-12	1.76272e-12	-2.27417e-12	-2.8303e-12	-1.59678e-12	4.87267e-12
1.44837e-09	2.00103e-12	-1.51504e-12	5.31834e-12	-6.0535e-12	1.02939e-12	-3.99664e-12	-4.9539e-12	1.27668e-12	-3.6913e-12	1.06168e-11	5.50924e-12	-1.78249e-12	7.82575e-12	-5.12775e-12	-1.26991e-11	-1.79781e-12	2.94726e-12	9.47566e-13	-4.61433e-12	1.84687e-12	1.93762e-11	-5.60713e-13	-1.80727e-11	-3.90172e-12	7.05803e-12	7.6735e-12	-2.69536e-12	3.55072e-12	-1.21315e-11	-1.51177e-12	-9.64453e-13	-1.42955e-11	4.36466e-12	9.96791e-12	-6.18504e-12	-8.67717e-12	9.83947e-12	-7.74845e-12	-2.82721e-12	-7.2994e-13	-1.68447e-12	-3.00617e-12	-2.45709e-12	3.06016e-12	2.62367e-12	-2.38534e-12	-4.08346e-12	1.98713e-13	4.30266e-12
1.4562e-09	3.40303e-12	-8.84662e-13	5.93121e-12	-6.4683e-12	8.21137e-13	-2.33375e-12	-3.86255e-12	8.19806e-13	-3.63096e-12	9.8981e-12	7.66523e-12	-2.45514e-12	7.01882e-12	-4.41722e-12	-1.08828e-11	-3.52372e-12	3.20128e-12	1.82644e-12	-5.10138e-12	2.48299e-12	1.91679e-11	1.81397e-14	-1.77707e-11	-3.87657e-12	6.95948e-12	6.94087e-12	-2.87956e-12	3.18971e-12	-1.34715e-11	-1.13362e-12	-7.72915e-13	-1.55469e-11	2.42396e-12	1.04748e-11	-4.51992e-12	-9.90136e-12	9.13682e-12	-8.20583e-12	-2.6115e-12	7.19274e-14	-3.31336e-12	-3.34394e-12	-3.01961e-12	4.29608e-12	3.51074e-12	-2.32395e-12	-5.23444e-12	2.05195e-12	3.41746e-12
1.46402e-09	4.88827e-12	-3.17942e-13	6.56103e-12	-6.73393e-12	6.17606e-13	-6.42421e-13	-2.54831e-12	3.67823e-14	-3.45257e-12	9.0406e-12	9.62294e-12	-3.05658e-12	6.27044e-12	-3.48219e-12	-9.11761e-12	-5.35605e-12	3.32942e-12	2.73653e-12	-5.43489e-12	3.06635e-12	1.82891e-11	6.83592e-13	-1.71232e-11	-3.75124e-12	6.62037e-12	5.74481e-12	-3.04697e-12	2.68897e-12	-1.44209e-11	-5.22954e-13	-5.44886e-13	-1.6489e-11	5.6494e-13	1.08937e-11	-2.98807e-12	-1.07079e-11	8.31329e-12	-8.61603e-12	-2.21057e-12	9.54121e-13	-4.70175e-12	-3.74867e-12	-3.51761e-12	5.58337e-12	4.34553e-12	-2.06792e-12	-6.26189e-12	3.89138e-12	2.3202e-12
1.47185e-09	6.2745e-12	1.52139e-13	7.15497e-12	-6.91019e-12	4.21554e-13	1.02623e-12	-1.15218e-12	-9.88234e-13	-3.175e-12	8.15826e-12	1.12979e-11	-3.56692e-12	5.5753e-12	-2.28827e-12	-7.39168e-12	-7.09471e-12	3.33712e-12	3.61923e-12	-5.50853e-12	3.56988e-12	1.68481e-11	1.36968e-12	-1.60671e-11	-3.4969e-12	6.15656e-12	4.30578e-12	-3.20984e-12	2.12248e-12	-1.51213e-11	2.32306e-13	-2.77725e-13	-1.72142e-11	-1.17502e-12	1.1152e-11	-1.44821e-12	-1.12776e-11	7.08596e-12	-9.0024e-12	-1.57496e-12	1.90679e-12	-5.81229e-12	-4.24848e-12	-3.89037e-12	6.85063e-12	5.03153e-12	-1.5473e-12	-7.14141e-12	5.63256e-12	1.01564e-12
1.47968e-09	7.57305e-12	5.15542e-13	7.71162e-12	-7.04762e-12	2.37138e-13	2.61269e-12	2.91308e-13	-2.16398e-12	-2.79374e-12	7.21071e-12	1.2265e-11	-3.92324e-12	4.95826e-12	-7.5312e-13	-5.72048e-12	-8.58841e-12	3.27316e-12	4.46393e-12	-5.30229e-12	3.92738e-12	1.51918e-11	2.04697e-12	-1.44817e-11	-3.12104e-12	5.55759e-12	2.69708e-12	-3.36884e-12	1.53684e-12	-1.55368e-11	1.13175e-12	3.23229e-14	-1.76879e-11	-2.71093e-12	1.12742e-11	-1.64953e-14	-1.16626e-11	5.60603e-12	-9.35926e-12	-8.49221e-13	2.92389e-12	-6.54443e-12	-4.74931e-12	-4.12312e-12	8.08711e-12	5.42577e-12	-8.89735e-13	-7.6308e-12	7.1985e-12	-4.7608e-13
1.48751e-09	8.77521e-12	7.97877e-13	8.16258e-12	-6.88415e-12	1.21774e-13	4.00807e-12	1.7491e-12	-3.44542e-12	-2.29591e-12	6.16543e-12	1.26212e-11	-4.19885e-12	4.47601e-12	9.51161e-13	-4.11772e-12	-9.80946e-12	3.16285e-12	5.26123e-12	-4.95504e-12	4.0599e-12	1.34694e-11	2.64903e-12	-1.25545e-11	-2.68344e-12	4.80314e-12	9.43965e-13	-3.52045e-12	9.8844e-13	-1.51652e-11	2.21452e-12	3.2001e-13	-1.76836e-11	-3.91718e-12	1.12193e-11	1.3099e-12	-1.17504e-11	3.89195e-12	-9.67489e-12	-9.63415e-14	3.97211e-12	-6.71336e-12	-5.21752e-12	-4.22095e-12	9.21205e-12	5.47398e-12	-2.17111e-13	-8.02124e-12	8.57962e-12	-1.95517e-12
1.49534e-09	9.97894e-12	1.01139e-12	8.4168e-12	-6.69557e-12	6.78016e-14	5.15561e-12	3.24763e-12	-4.71067e-12	-1.6309e-12	5.04268e-12	1.23679e-11	-4.40784e-12	4.18171e-12	2.81051e-12	-2.75341e-12	-1.08439e-11	3.04915e-12	5.8552e-12	-4.50222e-12	3.99169e-12	1.15572e-11	3.18012e-12	-1.03109e-11	-2.20679e-12	4.13648e-12	-8.87342e-13	-3.5725e-12	4.8053e-13	-1.46537e-11	3.39947e-12	5.35262e-13	-1.7405e-11	-4.87547e-12	1.10076e-11	2.54478e-12	-1.14138e-11	1.80819e-12	-9.72292e-12	6.2452e-13	4.93158e-12	-6.52964e-12	-5.62997e-12	-4.15467e-12	1.00721e-11	5.2107e-12	4.24393e-13	-8.36451e-12	9.74316e-12	-3.15834e-12
1.50317e-09	1.09596e-11	1.16104e-12	8.52646e-12	-6.49677e-12	5.61867e-14	6.07449e-12	4.62777e-12	-5.87412e-12	-8.65854e-13	3.88694e-12	1.14876e-11	-4.56706e-12	4.07986e-12	4.81226e-12	-1.42917e-12	-1.16303e-11	2.95501e-12	6.38525e-12	-3.9579e-12	3.71337e-12	9.27267e-12	3.5772e-12	-7.77201e-12	-1.82519e-12	3.60872e-12	-2.6585e-12	-3.54278e-12	2.36729e-14	-1.40215e-11	4.62854e-12	6.68517e-13	-1.68368e-11	-5.60528e-12	1.06208e-11	3.63654e-12	-1.06771e-11	-3.69125e-13	-9.57758e-12	1.18053e-12	5.74571e-12	-5.97826e-12	-5.73742e-12	-3.79957e-12	1.07229e-11	4.63048e-12	9.7812e-13	-8.66606e-12	1.04346e-11	-4.0114e-12
1.511e-09	1.17194e-11	1.17381e-12	8.55211e-12	-6.28556e-12	7.16821e-14	6.79795e-12	5.8579e-12	-6.95685e-12	-2.76453e-14	2.69625e-12	9.85088e-12	-4.71195e-12	4.18061e-12	7.08542e-12	-1.62661e-13	-1.20673e-11	2.87014e-12	6.85866e-12	-3.38624e-12	3.23052e-12	7.03701e-12	3.79553e-12	-5.12596e-12	-1.52765e-12	3.23712e-12	-4.18599e-12	-3.40883e-12	-3.43625e-13	-1.3184e-11	5.86925e-12	6.88992e-13	-1.57699e-11	-6.10013e-12	9.95519e-12	4.63568e-12	-9.55519e-12	-2.64374e-12	-9.22437e-12	1.64946e-12	6.38179e-12	-5.01958e-12	-5.67186e-12	-3.29924e-12	1.11493e-11	3.65726e-12	1.37587e-12	-8.63039e-12	1.08636e-11	-4.49783e-12
1.51883e-09	1.23074e-11	1.07881e-12	8.4545e-12	-5.94784e-12	9.11459e-14	7.30103e-12	6.90961e-12	-7.91761e-12	8.71063e-13	1.5613e-12	7.69934e-12	-4.85093e-12	4.47588e-12	9.31254e-12	9.70264e-13	-1.20925e-11	2.8148e-12	7.25399e-12	-2.91578e-12	2.58064e-12	4.84628e-12	3.86171e-12	-2.54717e-12	-1.3079e-12	3.0265e-12	-5.39403e-12	-3.12611e-12	-6.2405e-13	-1.20559e-11	7.01184e-12	5.93436e-13	-1.43577e-11	-6.2019e-12	9.04385e-12	5.44737e-12	-8.11466e-12	-5.16446e-12	-8.64384e-12	1.99805e-12	6.77971e-12	-3.75386e-12	-5.43126e-12	-2.65101e-12	1.13085e-11	2.15561e-12	1.63931e-12	-8.26827e-12	1.10553e-11	-4.45364e-12
1.52666e-09	1.27274e-11	8.91079e-13	8.03372e-12	-5.73121e-12	1.59268e-13	7.4504e-12	7.71223e-12	-8.53015e-12	1.86205e-12	5.02198e-13	5.15233e-12	-4.96023e-12	4.91512e-12	1.1362e-11	1.90651e-12	-1.18195e-11	2.83542e-12	7.45809e-12	-2.60278e-12	1.86876e-12	2.63995e-12	3.78951e-12	-1.09137e-13	-1.16687e-12	2.94817e-12	-6.18438e-12	-2.72986e-12	-8.14187e-13	-1.08306e-11	8.01367e-12	4.26654e-13	-1.26619e-11	-6.10486e-12	7.96494e-12	6.0042e-12	-6.50557e-12	-7.54546e-12	-7.7866e-12	2.14379e-12	6.81319e-12	-2.41978e-12	-4.8733e-12	-1.79826e-12	1.1242e-11	4.43636e-13	1.77585e-12	-7.69892e-12	1.09825e-11	-3.825e-12
1.53449e-09	1.3004e-11	6.26877e-13	7.46205e-12	-5.62366e-12	3.30222e-13	7.27756e-12	8.32824e-12	-8.71297e-12	2.87305e-12	-4.79259e-13	2.34903e-12	-4.9917e-12	5.479e-12	1.31046e-11	2.7104e-12	-1.1293e-11	2.96408e-12	7.46387e-12	-2.5193e-12	1.11709e-12	5.82943e-13	3.50308e-12	2.11275e-12	-1.14652e-12	2.9369e-12	-6.57983e-12	-2.21817e-12	-9.00278e-13	-9.58262e-12	8.82879e-12	1.92497e-13	-1.0704e-11	-5.86867e-12	6.7288e-12	6.37976e-12	-4.79658e-12	-9.67662e-12	-6.52074e-12	2.09656e-12	6.55292e-12	-1.04384e-12	-3.88272e-12	-6.80317e-13	1.0947e-11	-1.32471e-12	1.7511e-12	-6.95815e-12	1.046e-11	-2.78776e-12
1.54231e-09	1.31546e-11	3.04581e-13	6.77201e-12	-5.60362e-12	6.50815e-13	6.82248e-12	8.78901e-12	-8.36341e-12	3.88819e-12	-1.37055e-12	-4.32244e-13	-4.97506e-12	6.09991e-12	1.44127e-11	3.3977e-12	-1.0554e-11	3.1846e-12	7.22381e-12	-2.75086e-12	3.46276e-13	-1.37253e-12	2.94368e-12	3.91916e-12	-1.21505e-12	2.9391e-12	-6.55528e-12	-1.55825e-12	-7.9283e-13	-8.31397e-12	9.39839e-12	-1.3549e-13	-8.55894e-12	-5.55242e-12	5.35684e-12	6.68811e-12	-3.1065e-12	-1.1406e-11	-5.21949e-12	1.90282e-12	6.02958e-12	3.76231e-13	-2.54655e-12	6.30561e-13	1.04425e-11	-3.08466e-12	1.56622e-12	-6.03494e-12	9.6672e-12	-1.43935e-12
1.55014e-09	1.31751e-11	-3.87168e-14	5.95636e-12	-5.53602e-12	1.27636e-12	5.95561e-12	9.12163e-12	-7.56866e-12	4.89551e-12	-2.17052e-12	-3.20376e-12	-4.92e-12	6.7125e-12	1.51683e-11	4.02664e-12	-9.55752e-12	3.48428e-12	6.60088e-12	-3.47973e-12	-4.05334e-13	-3.1109e-12	2.0451e-12	5.29505e-12	-1.37987e-12	2.9096e-12	-5.81124e-12	-8.10163e-13	-5.12388e-13	-7.04643e-12	9.56711e-12	-5.72317e-13	-6.4408e-12	-5.26829e-12	4.00731e-12	6.91222e-12	-1.33404e-12	-1.22835e-11	-3.87533e-12	1.57207e-12	5.27639e-12	1.69751e-12	-8.66455e-13	2.12558e-12	9.71303e-12	-4.89546e-12	1.2494e-12	-4.84662e-12	8.5823e-12	1.29481e-13
1.55797e-09	1.30287e-11	-4.445e-13	4.90877e-12	-5.50903e-12	2.12054e-12	4.95284e-12	9.21114e-12	-6.50674e-12	5.86163e-12	-2.86866e-12	-5.85715e-12	-4.78172e-12	7.13905e-12	1.51658e-11	4.68806e-12	-8.51824e-12	3.85555e-12	5.6495e-12	-4.47053e-12	-1.06583e-12	-4.58008e-12	9.46054e-13	6.19784e-12	-1.65228e-12	2.77826e-12	-4.76727e-12	3.15235e-14	-9.37863e-14	-5.79322e-12	9.28595e-12	-1.07645e-12	-4.39995e-12	-5.09842e-12	2.81096e-12	6.97168e-12	4.55895e-13	-1.22632e-11	-2.47394e-12	1.11723e-12	4.20389e-12	2.86329e-12	1.15274e-12	3.78875e-12	8.70949e-12	-6.40204e-12	8.01524e-13	-3.53529e-12	7.2238e-12	1.69223e-12
1.5658e-09	1.23825e-11	-9.40334e-13	3.77222e-12	-5.53362e-12	3.10518e-12	3.86172e-12	8.98135e-12	-5.09284e-12	6.62532e-12	-3.44047e-12	-8.27956e-12	-4.52556e-12	7.31706e-12	1.43375e-11	5.36486e-12	-7.52501e-12	4.19652e-12	4.35548e-12	-5.5368e-12	-1.5175e-12	-5.78459e-12	-3.30781e-13	6.57862e-12	-2.05603e-12	2.52728e-12	-3.4609e-12	9.80363e-13	4.40055e-13	-4.5775e-12	8.5834e-12	-1.62869e-12	-2.49051e-12	-5.01295e-12	1.84931e-12	6.94136e-12	2.19961e-12	-1.12846e-11	-1.045e-12	4.55254e-13	2.89654e-12	3.87048e-12	3.38367e-12	5.62025e-12	7.53809e-12	-7.54969e-12	2.12721e-13	-2.10138e-12	5.70136e-12	3.19521e-12
1.57363e-09	1.13699e-11	-1.55571e-12	2.56067e-12	-5.57102e-12	4.19746e-12	2.6963e-12	8.51101e-12	-3.32836e-12	7.29011e-12	-3.85034e-12	-1.01738e-11	-4.15775e-12	7.2183e-12	1.28414e-11	6.04187e-12	-6.59182e-12	4.51502e-12	2.71352e-12	-6.5524e-12	-1.65749e-12	-6.93076e-12	-1.78178e-12	6.40314e-12	-2.4865e-12	2.19276e-12	-1.91261e-12	2.01179e-12	1.11185e-12	-3.2005e-12	7.46855e-12	-2.14615e-12	-7.91516e-13	-5.0018e-12	1.18606e-12	6.76641e-12	3.80469e-12	-9.54974e-12	2.89343e-13	-3.37372e-13	1.50867e-12	4.71375e-12	5.49096e-12	7.43018e-12	6.21313e-12	-8.36496e-12	-6.7638e-13	-5.99336e-13	4.22628e-12	4.53188e-12
1.58146e-09	9.954e-12	-2.29611e-12	1.28361e-12	-5.54756e-12	5.36728e-12	1.46356e-12	7.86555e-12	-1.42101e-12	7.88017e-12	-4.09879e-12	-1.16323e-11	-3.70257e-12	6.71134e-12	1.09117e-11	6.7147e-12	-5.66517e-12	4.75614e-12	6.68073e-13	-7.43466e-12	-1.51103e-12	-7.80521e-12	-3.33431e-12	5.93808e-12	-2.92545e-12	1.85381e-12	-1.67911e-13	2.99513e-12	1.8806e-12	-1.63619e-12	5.97972e-12	-2.57028e-12	6.58705e-13	-5.07117e-12	8.4954e-13	6.36916e-12	5.02115e-12	-7.34268e-12	1.53197e-12	-1.20114e-12	1.51202e-13	5.44842e-12	7.33657e-12	9.09692e-12	4.67181e-12	-8.91281e-12	-1.76946e-12	8.95852e-13	2.96738e-12	5.61131e-12
1.58929e-09	8.02314e-12	-3.19256e-12	-1.41689e-14	-5.6065e-12	6.46479e-12	2.97231e-13	7.0799e-12	4.53049e-13	8.29333e-12	-4.26396e-12	-1.27377e-11	-3.23812e-12	5.79441e-12	8.47724e-12	7.34084e-12	-4.87319e-12	4.88106e-12	-1.59797e-12	-8.09975e-12	-1.17459e-12	-8.39681e-12	-4.8373e-12	5.19966e-12	-3.35736e-12	1.59839e-12	1.78219e-12	3.93041e-12	2.75066e-12	9.28228e-14	4.15866e-12	-2.88794e-12	1.92725e-12	-5.12387e-12	8.47106e-13	5.85336e-12	5.82268e-12	-4.70743e-12	2.70892e-12	-2.05971e-12	-1.0706e-12	5.97783e-12	8.89809e-12	1.0412e-11	2.92273e-12	-9.24273e-12	-3.00968e-12	2.36752e-12	2.02964e-12	6.34739e-12
1.59712e-09	5.51236e-12	-4.13353e-12	-1.30849e-12	-5.75189e-12	7.42545e-12	-7.19762e-13	6.13854e-12	2.1084e-12	8.42008e-12	-4.3441e-12	-1.3457e-11	-2.82958e-12	4.53763e-12	5.43925e-12	7.90219e-12	-4.30542e-12	4.90656e-12	-4.02977e-12	-8.12882e-12	-6.69892e-13	-8.72412e-12	-6.23304e-12	4.26349e-12	-3.7692e-12	1.5745e-12	3.66105e-12	4.82962e-12	3.71862e-12	1.92442e-12	2.32786e-12	-3.08783e-12	3.07897e-12	-5.01794e-12	1.04813e-12	5.27635e-12	6.26452e-12	-1.767e-12	3.82705e-12	-2.80664e-12	-2.09939e-12	6.2663e-12	1.01144e-11	1.11653e-11	1.04705e-12	-9.01563e-12	-4.31525e-12	3.65633e-12	1.30898e-12	6.70746e-12
1.60495e-09	2.57763e-12	-5.17078e-12	-2.65172e-12	-5.93368e-12	8.21821e-12	-1.54823e-12	5.10224e-12	3.39016e-12	8.33781e-12	-4.30609e-12	-1.3588e-11	-2.56795e-12	3.04527e-12	2.41984e-12	8.31454e-12	-4.0985e-12	4.8468e-12	-6.51209e-12	-7.81946e-12	2.66726e-15	-8.64844e-12	-7.48999e-12	3.28354e-12	-4.08461e-12	1.8991e-12	5.39089e-12	5.7228e-12	4.73449e-12	3.6361e-12	5.69374e-13	-3.16033e-12	4.14502e-12	-4.72441e-12	1.37331e-12	4.64417e-12	6.42122e-12	1.00283e-12	4.83368e-12	-3.36269e-12	-2.94742e-12	6.23916e-12	1.07413e-11	1.14776e-11	-9.14204e-13	-8.56856e-12	-5.5543e-12	4.67978e-12	7.57432e-13	6.77669e-12
1.61278e-09	-5.49217e-13	-6.30602e-12	-4.06903e-12	-6.09432e-12	8.81457e-12	-2.19438e-12	3.97074e-12	4.19379e-12	8.11097e-12	-4.09981e-12	-1.32756e-11	-2.53222e-12	1.44896e-12	-7.37757e-13	8.48599e-12	-4.29892e-12	4.69972e-12	-8.87115e-12	-7.25987e-12	7.97135e-13	-7.89532e-12	-8.54586e-12	2.26819e-12	-4.36226e-12	2.49788e-12	6.90681e-12	6.37221e-12	5.63235e-12	5.0931e-12	-9.83341e-13	-3.1497e-12	5.10721e-12	-4.21276e-12	1.73444e-12	3.97134e-12	6.32208e-12	3.30173e-12	5.78085e-12	-3.7348e-12	-3.48203e-12	5.85968e-12	1.07379e-11	1.12307e-11	-2.77439e-12	-8.0029e-12	-6.62833e-12	5.39979e-12	3.75046e-13	6.59345e-12
1.6206e-09	-3.57321e-12	-7.557e-12	-5.53848e-12	-6.1635e-12	9.09602e-12	-2.67919e-12	2.92408e-12	4.48667e-12	7.73536e-12	-3.69506e-12	-1.24657e-11	-2.77636e-12	-5.00822e-13	-3.94124e-12	8.44699e-12	-4.81406e-12	4.51458e-12	-1.08631e-11	-6.47331e-12	1.63228e-12	-6.76612e-12	-9.10911e-12	1.33813e-12	-4.58089e-12	3.27946e-12	8.24167e-12	6.93989e-12	6.47711e-12	6.25459e-12	-2.18435e-12	-3.0781e-12	5.90017e-12	-3.43098e-12	1.99358e-12	3.27603e-12	5.87578e-12	5.0928e-12	6.62082e-12	-3.78271e-12	-3.82153e-12	5.20762e-12	1.02931e-11	1.00525e-11	-4.30416e-12	-7.33999e-12	-7.50772e-12	5.83545e-12	1.57382e-13	6.16973e-12
1.62843e-09	-6.47886e-12	-8.85877e-12	-6.95309e-12	-6.05996e-12	8.89329e-12	-2.96686e-12	2.08636e-12	4.29837e-12	7.29557e-12	-3.11086e-12	-1.13681e-11	-3.3671e-12	-2.55027e-12	-6.91615e-12	8.09791e-12	-5.64185e-12	4.22983e-12	-1.22113e-11	-5.4971e-12	2.42798e-12	-5.28118e-12	-8.86861e-12	6.47684e-13	-4.65007e-12	4.10587e-12	9.13759e-12	7.45974e-12	7.39526e-12	7.09861e-12	-2.91056e-12	-2.97154e-12	6.41442e-12	-2.35833e-12	2.00126e-12	2.60169e-12	5.09034e-12	6.22225e-12	7.395e-12	-3.39774e-12	-4.08854e-12	4.30301e-12	9.36342e-12	8.08835e-12	-5.5051e-12	-6.61272e-12	-7.99524e-12	6.02151e-12	2.72546e-14	5.37951e-12
1.63626e-09	-9.17815e-12	-1.01732e-11	-8.11194e-12	-5.6461e-12	8.48613e-12	-3.16214e-12	1.49576e-12	3.70976e-12	6.86395e-12	-2.39138e-12	-1.01322e-11	-4.34061e-12	-4.56316e-12	-9.49649e-12	7.33929e-12	-6.76087e-12	3.89461e-12	-1.29768e-11	-4.44378e-12	3.23398e-12	-3.40941e-12	-8.25119e-12	2.54898e-13	-4.47057e-12	4.83239e-12	9.49105e-12	7.89257e-12	8.19831e-12	7.60492e-12	-3.09128e-12	-2.87293e-12	6.62398e-12	-9.8346e-13	1.69525e-12	1.96996e-12	3.95361e-12	6.5228e-12	8.12191e-12	-2.51906e-12	-4.1298e-12	3.17957e-12	8.05294e-12	5.54216e-12	-6.02815e-12	-5.91066e-12	-8.00133e-12	5.82081e-12	-1.47755e-13	4.4672e-12
1.64409e-09	-1.142e-11	-1.14933e-11	-8.87104e-12	-4.7502e-12	7.84976e-12	-3.33117e-12	1.22985e-12	2.80731e-12	6.46727e-12	-1.6257e-12	-8.66683e-12	-5.52324e-12	-6.3506e-12	-1.19554e-11	6.17323e-12	-8.21775e-12	3.56521e-12	-1.30309e-11	-3.62247e-12	3.81011e-12	-1.17603e-12	-7.24402e-12	1.64473e-13	-4.12571e-12	5.39047e-12	9.25617e-12	8.15681e-12	8.83928e-12	7.72462e-12	-2.67682e-12	-2.84756e-12	6.53424e-12	4.87987e-13	1.13097e-12	1.42061e-12	2.81942e-12	6.04996e-12	8.73311e-12	-1.1614e-12	-4.12072e-12	1.86049e-12	6.50431e-12	2.61357e-12	-5.77492e-12	-5.35751e-12	-7.55937e-12	5.3298e-12	-4.55986e-13	3.54491e-12
1.65192e-09	-1.30403e-11	-1.28884e-11	-9.11274e-12	-3.49129e-12	6.85559e-12	-3.51673e-12	1.32112e-12	1.62893e-12	6.06693e-12	-8.98034e-13	-6.84733e-12	-6.8488e-12	-7.75152e-12	-1.41626e-11	4.65122e-12	-9.50842e-12	3.17844e-12	-1.22386e-11	-3.03253e-12	4.25082e-12	1.23732e-12	-5.79351e-12	3.41264e-13	-3.90185e-12	5.73791e-12	8.46433e-12	8.26926e-12	9.28396e-12	7.464e-12	-1.71866e-12	-2.91643e-12	6.09845e-12	1.92118e-12	5.95418e-13	1.0788e-12	1.66287e-12	5.17214e-12	9.05651e-12	4.7012e-13	-4.09707e-12	4.59153e-13	4.67302e-12	-4.2074e-13	-4.80542e-12	-4.99569e-12	-6.67725e-12	4.5179e-12	-9.02512e-13	2.68893e-12
1.65975e-09	-1.40377e-11	-1.40366e-11	-8.85862e-12	-1.8252e-12	5.50659e-12	-3.7652e-12	1.65353e-12	2.55261e-13	5.84128e-12	-3.30408e-13	-5.01254e-12	-8.28029e-12	-8.75511e-12	-1.59899e-11	2.86178e-12	-1.0595e-11	2.67346e-12	-1.07724e-11	-2.74379e-12	4.61892e-12	3.93937e-12	-4.04584e-12	7.8415e-13	-3.98082e-12	5.70778e-12	7.02518e-12	8.25366e-12	9.35406e-12	6.73683e-12	-4.73686e-13	-2.98911e-12	5.28495e-12	3.42718e-12	1.02038e-13	1.05244e-12	5.07157e-13	3.92717e-12	8.99781e-12	2.55688e-12	-4.04853e-12	-9.40275e-13	2.73229e-12	-3.2278e-12	-3.04161e-12	-4.82106e-12	-5.40395e-12	3.42885e-12	-1.44043e-12	1.93845e-12
1.66758e-09	-1.429e-11	-1.49562e-11	-8.17956e-12	3.7784e-13	3.90811e-12	-4.18493e-12	2.116e-12	-1.12274e-12	5.77796e-12	3.30103e-14	-3.19544e-12	-9.52726e-12	-9.37855e-12	-1.73428e-11	1.05427e-12	-1.13478e-11	2.12531e-12	-8.42527e-12	-2.83676e-12	4.92707e-12	6.70702e-12	-2.22696e-12	1.47281e-12	-4.38221e-12	5.33465e-12	5.04459e-12	8.04978e-12	9.08048e-12	5.79411e-12	6.92096e-13	-2.91937e-12	4.10032e-12	4.85177e-12	-3.04297e-13	1.25642e-12	-5.49194e-13	2.42396e-12	8.79314e-12	4.76424e-12	-3.97605e-12	-2.24047e-12	1.01436e-12	-5.76385e-12	-5.69566e-13	-4.88094e-12	-3.99567e-12	2.0974e-12	-1.8983e-12	1.30068e-12
1.67541e-09	-1.42312e-11	-1.56139e-11	-6.98311e-12	3.01934e-12	2.19071e-12	-4.90117e-12	2.69317e-12	-2.4198e-12	5.77816e-12	1.41791e-13	-1.55825e-12	-1.02279e-11	-9.63481e-12	-1.82627e-11	-6.4931e-13	-1.16532e-11	1.6374e-12	-5.40975e-12	-3.47884e-12	5.1748e-12	9.35776e-12	-4.37639e-13	2.4029e-12	-5.0993e-12	4.75915e-12	2.75281e-12	7.69764e-12	8.48596e-12	4.64376e-12	1.9251e-12	-2.67997e-12	2.63277e-12	6.02151e-12	-5.37532e-13	1.59337e-12	-1.40523e-12	1.01643e-12	8.30389e-12	6.81377e-12	-3.86776e-12	-3.33517e-12	-3.91336e-13	-7.69798e-12	2.39928e-12	-5.11324e-12	-2.48419e-12	4.45866e-13	-2.29942e-12	7.89644e-13
1.68324e-09	-1.41066e-11	-1.59127e-11	-5.3697e-12	5.76084e-12	2.92552e-13	-5.88431e-12	3.26895e-12	-3.59481e-12	5.84563e-12	2.68056e-14	-7.2623e-14	-1.02583e-11	-9.58065e-12	-1.90059e-11	-2.14474e-12	-1.15279e-11	1.18901e-12	-1.78365e-12	-4.59112e-12	5.3614e-12	1.16385e-11	1.39834e-12	3.49171e-12	-6.0221e-12	4.0452e-12	4.36071e-13	7.17417e-12	7.49032e-12	3.2849e-12	3.0821e-12	-2.24512e-12	1.08495e-12	6.96479e-12	-4.64829e-13	1.94736e-12	-2.03192e-12	-2.37936e-13	7.04666e-12	8.69791e-12	-3.7252e-12	-4.1148e-12	-1.45407e-12	-9.03714e-12	5.7459e-12	-5.40182e-12	-9.90631e-13	-1.45493e-12	-2.72959e-12	4.69064e-13
1.69107e-09	-1.37858e-11	-1.56133e-11	-3.55232e-12	8.37371e-12	-1.70852e-12	-7.19134e-12	3.78174e-12	-4.64526e-12	5.98201e-12	-2.40293e-13	1.17479e-12	-9.35563e-12	-9.23373e-12	-1.94653e-11	-3.28385e-12	-1.08528e-11	8.11132e-13	2.11507e-12	-6.02018e-12	5.4794e-12	1.33906e-11	3.14037e-12	4.63028e-12	-7.22649e-12	3.21582e-12	-1.69403e-12	6.40313e-12	6.11913e-12	1.87752e-12	4.03355e-12	-1.54287e-12	-2.67545e-13	7.78304e-12	2.46264e-14	2.17984e-12	-2.40387e-12	-1.25029e-12	5.49842e-12	1.05297e-11	-3.59192e-12	-4.64861e-12	-2.12987e-12	-9.67569e-12	8.89404e-12	-5.57681e-12	2.52837e-13	-3.45042e-12	-3.18608e-12	4.28849e-13
1.69889e-09	-1.30758e-11	-1.50033e-11	-1.88329e-12	1.08734e-11	-3.7352e-12	-8.85568e-12	4.2367e-12	-5.6251e-12	6.16036e-12	-6.21609e-13	2.05363e-12	-7.64579e-12	-8.56678e-12	-1.96016e-11	-3.89742e-12	-9.64637e-12	5.59894e-13	5.73031e-12	-7.7668e-12	5.47673e-12	1.47645e-11	4.76249e-12	5.73909e-12	-8.80098e-12	2.30969e-12	-3.45786e-12	5.48762e-12	4.42083e-12	5.97315e-13	4.83414e-12	-5.56205e-13	-1.26697e-12	8.43653e-12	9.72192e-13	2.1832e-12	-2.46482e-12	-1.94113e-12	3.55595e-12	1.22823e-11	-3.42723e-12	-5.0698e-12	-2.36056e-12	-9.67055e-12	1.17153e-11	-5.56432e-12	1.03023e-12	-5.47135e-12	-3.59393e-12	7.16249e-13
1.70672e-09	-1.20891e-11	-1.41445e-11	-5.49571e-13	1.29407e-11	-5.70728e-12	-1.09004e-11	4.62103e-12	-6.25117e-12	6.45915e-12	-1.00467e-12	2.52465e-12	-4.97362e-12	-7.6361e-12	-1.92608e-11	-3.94704e-12	-8.09486e-12	5.02258e-13	8.95755e-12	-9.45947e-12	5.27533e-12	1.58283e-11	6.27614e-12	6.76298e-12	-1.03409e-11	1.3839e-12	-4.66143e-12	4.54734e-12	2.44262e-12	-6.98248e-13	5.57014e-12	6.80649e-13	-1.90554e-12	8.67816e-12	2.30009e-12	1.88942e-12	-2.25079e-12	-2.30604e-12	1.29886e-12	1.37518e-11	-3.54567e-12	-5.22141e-12	-2.13776e-12	-9.07715e-12	1.42896e-11	-5.46211e-12	1.24099e-12	-7.36147e-12	-3.85707e-12	1.2416e-12
1.71455e-09	-1.10498e-11	-1.28387e-11	4.62207e-13	1.44631e-11	-7.54918e-12	-1.32703e-11	4.87186e-12	-6.51672e-12	6.74861e-12	-1.24721e-12	2.68492e-12	-1.45873e-12	-6.61968e-12	-1.84068e-11	-3.20191e-12	-6.37152e-12	6.95746e-13	1.12983e-11	-1.07548e-11	4.90865e-12	1.59909e-11	7.49209e-12	7.55338e-12	-1.18845e-11	4.67946e-13	-5.20036e-12	3.60478e-12	2.59181e-13	-1.75603e-12	6.00172e-12	1.98218e-12	-2.11343e-12	8.48501e-12	3.74695e-12	1.28637e-12	-1.73105e-12	-2.31259e-12	-9.6417e-13	1.48077e-11	-3.97145e-12	-4.95227e-12	-1.32912e-12	-7.84586e-12	1.61848e-11	-5.18997e-12	8.58652e-13	-8.6746e-12	-3.93798e-12	1.79365e-12
1.72238e-09	-9.92487e-12	-1.11678e-11	1.22548e-12	1.52485e-11	-9.20814e-12	-1.53859e-11	4.94409e-12	-6.35203e-12	6.84942e-12	-1.29417e-12	2.63684e-12	2.46986e-12	-5.56747e-12	-1.76888e-11	-1.53017e-12	-4.58196e-12	1.19221e-12	1.26958e-11	-1.13832e-11	4.56605e-12	1.53824e-11	8.27079e-12	8.01173e-12	-1.34112e-11	-7.26374e-13	-4.95995e-12	2.68854e-12	-1.93287e-12	-2.43278e-12	6.39609e-12	2.92637e-12	-1.9815e-12	7.79749e-12	5.18046e-12	4.17869e-13	-9.61464e-13	-1.92271e-12	-3.28196e-12	1.56137e-11	-4.52981e-12	-4.18369e-12	1.20889e-13	-6.01976e-12	1.72864e-11	-4.51585e-12	-9.34492e-14	-9.7067e-12	-3.79692e-12	2.22477e-12
1.73021e-09	-8.58118e-12	-9.22965e-12	1.91406e-12	1.53227e-11	-1.07828e-11	-1.71081e-11	4.86892e-12	-5.70797e-12	6.66504e-12	-1.1533e-12	2.4341e-12	6.30255e-12	-4.49691e-12	-1.69735e-11	7.63922e-13	-2.77733e-12	1.9333e-12	1.30865e-11	-1.15278e-11	4.28183e-12	1.37478e-11	8.60494e-12	8.06037e-12	-1.40407e-11	-2.18371e-12	-4.19323e-12	1.82074e-12	-3.87399e-12	-2.69214e-12	6.80225e-12	3.30674e-12	-1.6812e-12	6.91941e-12	6.59024e-12	-7.79088e-13	-8.76219e-14	-1.19286e-12	-5.46811e-12	1.63422e-11	-5.14635e-12	-2.92568e-12	1.97917e-12	-3.9727e-12	1.77305e-11	-3.58877e-12	-1.53687e-12	-1.04506e-11	-3.41274e-12	2.45424e-12
1.73804e-09	-7.11906e-12	-7.01835e-12	2.5955e-12	1.4967e-11	-1.24043e-11	-1.86146e-11	4.58744e-12	-4.70479e-12	5.90335e-12	-7.81007e-13	2.10968e-12	1.0075e-11	-3.47345e-12	-1.58267e-11	3.44214e-12	-1.20101e-12	2.84781e-12	1.28992e-11	-1.11219e-11	4.01508e-12	1.16591e-11	8.54768e-12	7.66218e-12	-1.44576e-11	-3.87137e-12	-3.09494e-12	9.98149e-13	-5.61254e-12	-2.58367e-12	6.60543e-12	3.15343e-12	-1.37238e-12	5.87787e-12	7.79545e-12	-2.13746e-12	8.33874e-13	-2.1927e-13	-7.47052e-12	1.66688e-11	-5.82305e-12	-1.31211e-12	4.17525e-12	-1.79891e-12	1.76399e-11	-2.41395e-12	-3.39756e-12	-1.05638e-11	-2.92726e-12	2.31192e-12
1.74587e-09	-5.76227e-12	-4.65477e-12	3.19259e-12	1.41717e-11	-1.36558e-11	-1.91136e-11	4.38114e-12	-3.62094e-12	4.77174e-12	-2.25464e-13	1.71332e-12	1.27249e-11	-2.5098e-12	-1.46983e-11	6.26848e-12	-1.17789e-13	3.81383e-12	1.24449e-11	-9.89166e-12	3.74486e-12	9.02546e-12	8.05611e-12	6.89242e-12	-1.49004e-11	-5.80307e-12	-1.85855e-12	3.19248e-13	-6.90193e-12	-2.16862e-12	6.05442e-12	2.45165e-12	-1.28068e-12	4.64404e-12	8.80763e-12	-3.60496e-12	1.67571e-12	8.62706e-13	-9.37563e-12	1.66068e-11	-6.51469e-12	5.17022e-13	6.57554e-12	6.07646e-13	1.68916e-11	-1.28472e-12	-5.27415e-12	-1.06183e-11	-2.38526e-12	1.704e-12
1.7537e-09	-4.42176e-12	-2.30634e-12	3.66637e-12	1.27476e-11	-1.42668e-11	-1.86028e-11	4.40391e-12	-2.71469e-12	3.32179e-12	4.35552e-13	1.27327e-12	1.46236e-11	-1.61374e-12	-1.34469e-11	8.94664e-12	2.77028e-13	4.49091e-12	1.12593e-11	-8.73478e-12	3.59564e-12	5.48319e-12	7.0473e-12	5.79009e-12	-1.4345e-11	-7.80338e-12	-6.46577e-13	-2.68235e-13	-7.56642e-12	-1.51515e-12	5.14477e-12	1.35953e-12	-1.48056e-12	3.28271e-12	9.32722e-12	-5.29987e-12	2.30672e-12	1.90079e-12	-1.10299e-11	1.61683e-11	-7.09275e-12	2.47142e-12	8.8874e-12	3.06264e-12	1.52932e-11	-2.47613e-13	-7.04587e-12	-1.05509e-11	-1.95515e-12	6.10859e-13
1.76153e-09	-3.01473e-12	-1.65522e-13	4.08954e-12	1.09554e-11	-1.39336e-11	-1.79271e-11	4.63339e-12	-2.1784e-12	1.3788e-12	1.03953e-12	9.24441e-13	1.62524e-11	-6.80651e-13	-1.1933e-11	1.1189e-11	-1.6476e-13	4.88502e-12	1.00389e-11	-7.52743e-12	3.65392e-12	1.35048e-12	5.83365e-12	4.39367e-12	-1.34348e-11	-9.79931e-12	4.62664e-13	-7.27497e-13	-7.39365e-12	-7.53303e-13	3.69191e-12	1.1605e-15	-1.83101e-12	1.94758e-12	9.44235e-12	-7.03803e-12	2.75119e-12	2.84811e-12	-1.2273e-11	1.52972e-11	-7.51527e-12	4.51191e-12	1.10282e-11	5.2214e-12	1.30295e-11	5.07498e-13	-8.48773e-12	-1.04661e-11	-1.72662e-12	-9.80408e-13
1.76936e-09	-1.59133e-12	1.80021e-12	4.51112e-12	8.90458e-12	-1.25147e-11	-1.65695e-11	5.33464e-12	-2.12922e-12	-9.58542e-13	1.41869e-12	7.57686e-13	1.69023e-11	2.67884e-13	-1.01234e-11	1.27114e-11	-1.42577e-12	4.9086e-12	8.90565e-12	-5.97823e-12	4.01057e-12	-3.08862e-12	4.60901e-12	2.86758e-12	-1.22472e-11	-1.18192e-11	1.32618e-12	-1.08683e-12	-6.21695e-12	1.51908e-13	1.92157e-12	-1.77409e-12	-2.16938e-12	7.85538e-13	9.15867e-12	-8.61694e-12	3.17556e-12	3.63143e-12	-1.32943e-11	1.39604e-11	-7.85312e-12	6.1446e-12	1.23003e-11	6.81991e-12	1.00785e-11	8.57255e-13	-9.41789e-12	-1.01727e-11	-1.81647e-12	-2.70216e-12
1.77718e-09	-2.27118e-13	3.49068e-12	4.86352e-12	6.60334e-12	-1.04324e-11	-1.46432e-11	6.28534e-12	-2.6399e-12	-3.36757e-12	1.55935e-12	6.06871e-13	1.66903e-11	1.1995e-12	-8.31591e-12	1.33136e-11	-3.25006e-12	4.16312e-12	7.93333e-12	-4.32366e-12	4.62528e-12	-7.22072e-12	3.93324e-12	1.40454e-12	-1.03617e-11	-1.33656e-11	1.70785e-12	-1.36316e-12	-4.05369e-12	1.16086e-12	1.29903e-13	-3.54514e-12	-2.45942e-12	-4.77193e-14	8.2502e-12	-1.01124e-11	3.59028e-12	4.12046e-12	-1.41036e-11	1.2065e-11	-8.0235e-12	7.22343e-12	1.24358e-11	7.87532e-12	6.41409e-12	7.90241e-13	-9.93957e-12	-9.45058e-12	-2.26938e-12	-4.29666e-12
1.78501e-09	1.24003e-12	4.79991e-12	5.08093e-12	4.37986e-12	-7.16831e-12	-1.19631e-11	7.01758e-12	-3.75227e-12	-6.07393e-12	1.54461e-12	1.97464e-13	1.57463e-11	2.24196e-12	-6.48648e-12	1.28707e-11	-5.39773e-12	2.86061e-12	7.14784e-12	-2.75817e-12	5.27011e-12	-1.06855e-11	3.84749e-12	8.55966e-14	-8.69015e-12	-1.4073e-11	1.54548e-12	-1.53544e-12	-1.24807e-12	2.26172e-12	-1.60918e-12	-4.90131e-12	-2.62985e-12	-4.11102e-13	6.78719e-12	-1.15928e-11	3.79062e-12	4.10494e-12	-1.44447e-11	9.77384e-12	-7.90783e-12	8.01329e-12	1.20497e-11	8.26891e-12	2.33666e-12	3.97809e-13	-9.74093e-12	-8.35201e-12	-2.94526e-12	-5.75881e-12
1.79284e-09	2.64278e-12	5.46955e-12	5.00612e-12	2.45987e-12	-3.11708e-12	-8.74493e-12	7.12535e-12	-5.0821e-12	-8.24889e-12	1.37415e-12	-6.24452e-13	1.45032e-11	3.48859e-12	-4.62315e-12	1.14817e-11	-8.08391e-12	1.282e-12	6.1218e-12	-1.29058e-12	5.67358e-12	-1.31784e-11	4.10072e-12	-1.01685e-12	-7.05352e-12	-1.39504e-11	8.28363e-13	-1.58034e-12	1.55899e-12	3.52325e-12	-3.05435e-12	-5.74004e-12	-2.63032e-12	-1.94729e-13	4.81317e-12	-1.26499e-11	3.95108e-12	3.61668e-12	-1.46592e-11	7.06744e-12	-7.72218e-12	8.2889e-12	1.08717e-11	7.89093e-12	-2.65903e-12	-1.66603e-13	-8.60946e-12	-6.77583e-12	-3.7003e-12	-6.91109e-12
1.80067e-09	3.83029e-12	5.9575e-12	4.70907e-12	6.27772e-13	7.71509e-13	-4.99235e-12	5.80549e-12	-6.11602e-12	-1.003e-11	1.09831e-12	-1.80226e-12	1.28399e-11	4.7657e-12	-2.80163e-12	9.31477e-12	-1.07178e-11	-2.51185e-13	5.19783e-12	-9.46596e-14	5.73429e-12	-1.39007e-11	4.52354e-12	-1.88119e-12	-5.38438e-12	-1.27377e-11	-3.59417e-14	-1.51317e-12	3.80298e-12	4.78828e-12	-3.99967e-12	-5.6572e-12	-2.49307e-12	6.50324e-13	2.36189e-12	-1.31808e-11	4.28398e-12	2.82708e-12	-1.46583e-11	3.45936e-12	-7.60466e-12	7.89017e-12	9.47614e-12	6.98587e-12	-7.69429e-12	-7.62093e-13	-6.34799e-12	-4.2735e-12	-3.7552e-12	-7.69079e-12
1.8085e-09	4.79757e-12	6.31236e-12	4.17609e-12	-1.05121e-12	4.4802e-12	-6.11461e-13	3.24482e-12	-6.68949e-12	-1.13406e-11	8.93848e-13	-3.31559e-12	1.06967e-11	6.02346e-12	-1.08378e-12	6.70883e-12	-1.30853e-11	-1.51988e-12	4.15977e-12	6.39435e-13	5.20329e-12	-1.31437e-11	5.172e-12	-2.56936e-12	-4.32511e-12	-1.03938e-11	-6.54288e-13	-1.30714e-12	5.07848e-12	5.85347e-12	-4.51893e-12	-4.84738e-12	-2.18579e-12	2.11108e-12	-3.58568e-13	-1.3645e-11	4.47683e-12	1.94987e-12	-1.40353e-11	-8.21279e-13	-7.07729e-12	6.93472e-12	8.18588e-12	5.67587e-12	-1.1562e-11	-1.13989e-12	-3.42009e-12	-1.07032e-12	-3.22834e-12	-8.34352e-12
1.81633e-09	5.45949e-12	6.38778e-12	3.30501e-12	-2.98715e-12	7.63328e-12	3.92354e-12	2.18028e-13	-6.5656e-12	-1.16903e-11	8.21357e-13	-5.09316e-12	8.28874e-12	7.49735e-12	2.82448e-13	4.31157e-12	-1.47395e-11	-2.28233e-12	2.66134e-12	6.95934e-13	4.10441e-12	-1.06492e-11	5.50517e-12	-3.11996e-12	-3.75277e-12	-7.60982e-12	-8.17798e-13	-1.01087e-12	5.03886e-12	6.79242e-12	-4.59405e-12	-3.61729e-12	-1.77694e-12	4.05923e-12	-2.90093e-12	-1.35915e-11	4.37555e-12	1.07077e-12	-1.37823e-11	-5.04148e-12	-5.7092e-12	5.27015e-12	7.00734e-12	4.268e-12	-1.47457e-11	-9.43756e-13	2.66488e-13	2.20229e-12	-2.27106e-12	-9.07492e-12
1.82416e-09	5.50659e-12	6.57403e-12	1.8871e-12	-5.24111e-12	1.00756e-11	8.18086e-12	-2.84676e-12	-5.91445e-12	-1.14402e-11	7.51273e-13	-6.93564e-12	5.73913e-12	8.80578e-12	1.34654e-12	2.20833e-12	-1.59859e-11	-2.50462e-12	9.07191e-13	-1.71803e-13	2.47482e-12	-7.36872e-12	5.22983e-12	-3.70653e-12	-3.55025e-12	-4.5145e-12	-3.93864e-13	-7.47568e-13	4.10492e-12	7.55959e-12	-3.99633e-12	-2.36977e-12	-1.38059e-12	6.2487e-12	-5.14045e-12	-1.25509e-11	4.03888e-12	1.86993e-13	-1.39742e-11	-8.90085e-12	-3.775e-12	2.572e-12	5.78405e-12	3.31945e-12	-1.65104e-11	-1.27236e-13	4.27717e-12	5.4631e-12	-7.86202e-13	-9.73504e-12
1.83199e-09	5.02592e-12	7.21499e-12	-2.45961e-13	-7.49706e-12	1.21086e-11	1.31714e-11	-5.19147e-12	-4.53169e-12	-1.04268e-11	5.00912e-13	-8.70222e-12	3.26938e-12	9.90829e-12	2.199e-12	5.74122e-13	-1.66067e-11	-2.44552e-12	-1.0912e-12	-2.1566e-12	1.40165e-13	-3.06689e-12	4.59277e-12	-4.17914e-12	-3.65205e-12	-1.59741e-12	7.50164e-13	-5.39843e-13	2.4281e-12	7.51361e-12	-2.83794e-12	-1.51174e-12	-1.04894e-12	8.16581e-12	-6.7251e-12	-1.05686e-11	3.49577e-12	-7.7249e-13	-1.39564e-11	-1.24751e-11	-1.36588e-12	-4.10721e-13	4.56327e-12	3.04106e-12	-1.65762e-11	1.25942e-12	7.73776e-12	7.95171e-12	8.1026e-13	-1.05607e-11
1.83982e-09	4.20762e-12	8.21676e-12	-3.08829e-12	-9.45052e-12	1.30021e-11	1.75662e-11	-6.35807e-12	-2.51138e-12	-8.40017e-12	-1.12522e-13	-1.01886e-11	8.64916e-13	1.05352e-11	2.92649e-12	-6.99317e-13	-1.63282e-11	-2.4596e-12	-3.01044e-12	-5.11608e-12	-2.89031e-12	1.52903e-12	3.59386e-12	-4.25413e-12	-3.98598e-12	5.07859e-13	2.62116e-12	-2.15801e-13	1.65606e-13	6.8479e-12	-1.05123e-12	-1.18494e-12	-8.28815e-13	8.76373e-12	-7.49705e-12	-8.06866e-12	3.07717e-12	-1.63902e-12	-1.38039e-11	-1.42741e-11	1.35948e-12	-3.08448e-12	3.54104e-12	3.78462e-12	-1.59709e-11	3.20988e-12	1.07195e-11	9.24853e-12	2.26056e-12	-1.10847e-11
1.84765e-09	3.01943e-12	9.59871e-12	-6.69499e-12	-1.06421e-11	1.25713e-11	2.09799e-11	-6.14296e-12	-4.22947e-13	-5.88419e-12	-1.13704e-12	-1.05623e-11	-1.29904e-12	1.08645e-11	3.41039e-12	-1.61561e-12	-1.49812e-11	-2.87313e-12	-4.83016e-12	-8.57414e-12	-6.41646e-12	6.02184e-12	2.49429e-12	-3.8543e-12	-4.34033e-12	1.30103e-12	5.1035e-12	4.28692e-13	-2.16543e-12	5.41555e-12	1.51054e-12	-1.3215e-12	-7.45963e-13	8.80341e-12	-6.82022e-12	-4.72772e-12	2.93635e-12	-2.06374e-12	-1.303e-11	-1.52888e-11	5.34113e-12	-5.32232e-12	2.46283e-12	5.15483e-12	-1.42212e-11	5.74342e-12	1.29973e-11	9.32017e-12	3.08401e-12	-1.13122e-11
1.85547e-09	1.80945e-12	1.16549e-11	-1.04123e-11	-1.14758e-11	1.12336e-11	2.41749e-11	-4.07891e-12	1.17751e-12	-2.91581e-12	-2.26496e-12	-9.80587e-12	-3.36116e-12	1.00567e-11	3.39453e-12	-2.02054e-12	-1.18433e-11	-3.68742e-12	-6.51073e-12	-1.18985e-11	-1.02247e-11	1.00574e-11	1.23495e-12	-2.94166e-12	-4.43557e-12	7.09515e-13	7.84201e-12	1.59252e-12	-4.06474e-12	2.95077e-12	5.22526e-12	-2.23942e-12	-9.76846e-13	7.32204e-12	-4.66491e-12	-1.01687e-12	2.94041e-12	-2.32746e-12	-1.1055e-11	-1.58307e-11	1.10086e-11	-6.87078e-12	1.87056e-12	7.20961e-12	-1.15319e-11	7.81578e-12	1.50409e-11	7.5841e-12	2.9853e-12	-1.10832e-11
1.8633e-09	7.8706e-13	1.41361e-11	-1.3957e-11	-1.24645e-11	8.16553e-12	2.67968e-11	-4.48894e-13	2.03054e-12	1.34992e-12	-3.02422e-12	-7.96609e-12	-5.77885e-12	7.2995e-12	2.76385e-12	-1.90976e-12	-6.92685e-12	-4.61124e-12	-7.78211e-12	-1.45108e-11	-1.44219e-11	1.45215e-11	-3.24575e-14	-1.25202e-12	-3.95782e-12	-1.48741e-12	1.08041e-11	3.46787e-12	-5.5009e-12	-3.92523e-13	1.05536e-11	-3.85931e-12	-1.61178e-12	5.06402e-12	-1.89143e-12	1.90394e-12	3.21543e-12	-2.71526e-12	-7.12846e-12	-1.58997e-11	1.93583e-11	-7.47877e-12	1.87387e-12	1.00257e-11	-7.54739e-12	7.29261e-12	1.45908e-11	3.49827e-12	1.5808e-12	-8.59661e-12
1.87113e-09	2.88847e-13	1.65812e-11	-1.68653e-11	-1.20599e-11	3.25832e-12	2.83622e-11	5.21494e-12	1.34967e-12	6.2611e-12	-2.59144e-12	-5.08848e-12	-8.85709e-12	2.41358e-12	8.23351e-13	-1.21071e-12	-3.19499e-13	-4.19539e-12	-8.41338e-12	-1.45535e-11	-2.12755e-11	1.66162e-11	-1.36115e-12	1.35586e-12	-3.18214e-12	-5.17141e-12	1.54342e-11	6.07655e-12	-5.31452e-12	-4.11869e-12	1.83563e-11	-4.11769e-12	-2.87294e-12	1.90245e-12	2.00582e-12	3.73544e-12	4.11324e-12	-3.34921e-12	-1.65214e-12	-1.52107e-11	1.84723e-11	-7.06182e-12	2.31159e-12	1.20729e-11	-3.14093e-12	2.20324e-12	7.13883e-12	1.21853e-13	-3.42457e-14	-2.66274e-12
1.87896e-09	8.67253e-13	1.8758e-11	-1.85139e-11	-7.2867e-12	-3.33653e-12	2.84597e-11	1.16996e-11	-5.24236e-13	7.08383e-12	-1.14875e-12	-1.44186e-12	-1.31537e-11	-5.90781e-12	-3.54968e-12	3.04772e-14	8.97184e-12	-1.24534e-12	-8.99494e-12	-9.2916e-12	-2.25243e-11	9.90386e-12	-2.85819e-12	4.55701e-12	-2.37171e-12	-9.92584e-12	1.73348e-11	9.42277e-12	-2.58908e-12	-6.76542e-12	2.1971e-11	-1.40411e-12	-4.84767e-12	-2.25221e-12	6.75847e-12	3.50659e-12	5.49476e-12	-4.42419e-12	5.88377e-12	-1.3602e-11	6.60809e-12	-5.67299e-12	2.09476e-12	1.19828e-11	-2.81123e-13	9.37635e-14	7.48588e-13	-1.52709e-13	-2.27925e-13	2.11303e-12
1.88679e-09	2.45946e-12	2.01639e-11	-1.66404e-11	-1.79515e-12	-6.0758e-12	2.1163e-11	1.00794e-11	-9.31827e-13	2.68594e-12	-1.46667e-13	3.29647e-12	-1.31869e-11	-1.29316e-11	-7.53629e-12	1.88208e-12	2.16634e-11	1.17123e-12	-8.57123e-12	-1.57238e-12	-7.33601e-12	1.48616e-12	-4.79913e-12	1.03814e-11	-1.2908e-12	-1.29413e-11	6.10219e-12	8.93288e-12	6.50459e-13	-3.84651e-12	9.36565e-12	-6.07461e-14	-6.01094e-12	-5.22879e-12	7.68053e-12	7.99896e-13	7.04711e-12	-6.08994e-12	9.24054e-12	-1.08797e-11	5.1248e-13	-3.83845e-12	7.08836e-13	6.47863e-12	2.09184e-15	0	0	0	-6.32275e-15	4.04512e-13
1.89462e-09	4.86461e-12	1.98694e-11	-7.35539e-12	-2.70385e-14	-2.72859e-12	5.7664e-12	1.74489e-12	-1.04396e-13	1.07252e-13	-1.99625e-15	4.01362e-12	-5.56801e-12	-7.46508e-12	-4.74795e-12	5.0893e-12	2.29086e-11	2.71378e-13	-5.50842e-12	0	-1.79488e-13	0	-5.67027e-12	1.50554e-11	-2.21296e-13	-5.34075e-12	2.04403e-13	2.27527e-12	6.31983e-13	-3.40178e-13	7.28391e-13	0	-3.6676e-12	-3.20519e-12	3.0484e-12	-2.05163e-12	7.4521e-12	-6.25921e-12	3.22507e-12	-5.98953e-12	0	-2.39685e-12	3.1806e-14	9.58344e-13	0	0	0	0	0	0
1.90245e-09	6.74268e-12	9.68241e-12	-6.65351e-13	0	-2.93748e-13	0	0	0	0	0	6.19515e-13	-4.59397e-13	-7.53491e-13	-7.82433e-13	5.72195e-12	8.60643e-12	0	-1.43882e-12	0	0	0	-2.68259e-12	8.28265e-12	0	-3.35812e-13	0	0	1.03274e-14	0	0	0	-4.03576e-13	-4.00784e-13	1.45504e-13	-1.65582e-12	4.15941e-12	-2.1805e-12	1.62265e-13	-1.56281e-12	0	-1.51991e-12	0	0	0	0	0	0	0	0
1.91028e-09	2.75908e-12	7.86982e-13	0	0	0	0	0	0	0	0	0	0	0	0	1.86155e-12	3.9637e-13	0	-1.41028e-14	0	0	0	-2.68395e-13	7.97499e-13	0	0	0	0	0	0	0	0	0	0	0	-2.23006e-13	4.79774e-13	-6.5191e-14	0	-1.20806e-13	0	-5.08198e-13	0	0	0	0	0	0	0	0
1.91811e-09	1.36401e-13	0	0	0	0	0	0	0	0	0	0	0	0	0	9.57257e-14	0	0	0	0	0	0	0	0	0	0	0	0	0	0	0	0	0	0	0	0	0	0	0	0	0	-3.28482e-14	0	0	0	0	0	0	0	0
1.92594e-09	0	0	0	0	0	0	0	0	0	0	0	0	0	0	0	0	0	0	0	0	0	0	0	0	0	0	0	0	0	0	0	0	0	0	0	0	0	0	0	0	0	0	0	0	0	0	0	0	0
1.93376e-09	0	0	0	0	0	0	0	0	0	0	0	0	0	0	0	0	0	0	0	0	0	0	0	0	0	0	0	0	0	0	0	0	0	0	0	0	0	0	0	0	0	0	0	0	0	0	0	0	0
1.94159e-09	0	0	0	0	0	0	0	0	0	0	0	0	0	0	0	0	0	0	0	0	0	0	0	0	0	0	0	0	0	0	0	0	0	0	0	0	0	0	0	0	0	0	0	0	0	0	0	0	0
1.94942e-09	0	0	0	0	0	0	0	0	0	0	0	0	0	0	0	0	0	0	0	0	0	0	0	0	0	0	0	0	0	0	0	0	0	0	0	0	0	0	0	0	0	0	0	0	0	0	0	0	0
1.95725e-09	0	0	0	0	0	0	0	0	0	0	0	0	0	0	0	0	0	0	0	0	0	0	0	0	0	0	0	0	0	0	0	0	0	0	0	0	0	0	0	0	0	0	0	0	0	0	0		0
1.96508e-09	0	0	0	0	0	0	0	0	0	0	0	0	0	0	0	0	0	0	0	0	0	0	0	0	0	0	0	0	0	0	0	0	0	0	0	0	0	0	0	0	0	0	0	0	0	0
1.97291e-09	0	0	0	0	0	0	0	0	0	0	0	0	0	0	0	0	0	0	0	0	0	0	0	0	0	0	0	0	0	0	0	0	0	0	0	0	0	0	0	0	0	0	0	0	0	0
1.98074e-09	0	0	0	0	0	0	0	0	0	0	0	0	0	0	0	0	0	0	0	0	0	0	0	0	0	0	0	0	0	0		0	0	0	0	0	0	0	0	0	0	0	0	0	0
1.98857e-09	0	0	0	0	0	0	0	0					0	0	0	0	0	0	0	0	0	0	0	0	0	0	0	0	0			0	0	0	0	0	0	0	0	0	0	0	0	0	0
1.9964e-09	0	0	0	0	0	0									0	0	0	0	0	0		0	0	0	0	0	0		0				0		0	0	0	0	0	0	0	0	0	0
2.00423e-09		0													0	0	0	0	0	0		0	0	0	0	0	0								0	0	0	0	0	0	0	0	0	0
2.01205e-09		0														0		0				0	0	0	0										0	0	0	0	0		0	0	0
2.01988e-09																		0																							0		0
2.02771e-09																																									0
2.03554e-09																																									0
[truncated: 475 more columns]

## Sheet: Figure 3
Figure 3a	0 V
z (nm)	Force (nN, offset applied) × 100
-0.24801	NaN	NaN	NaN	NaN	NaN	NaN	NaN	NaN	NaN	NaN	NaN	NaN	NaN	NaN	NaN	NaN	NaN	NaN	NaN	NaN	NaN	NaN	NaN	NaN	NaN	NaN	NaN	NaN	NaN	NaN	NaN	NaN	NaN	NaN	NaN	NaN	NaN	NaN	NaN	NaN	NaN	NaN	NaN	NaN	NaN	NaN	NaN	NaN	NaN
-0.24401	NaN	NaN	NaN	NaN	NaN	NaN	NaN	NaN	NaN	NaN	NaN	NaN	NaN	NaN	NaN	NaN	NaN	NaN	NaN	NaN	NaN	NaN	NaN	NaN	NaN	NaN	NaN	NaN	NaN	NaN	NaN	NaN	NaN	NaN	NaN	NaN	NaN	NaN	NaN	NaN	NaN	NaN	NaN	NaN	NaN	NaN	NaN	NaN	NaN
-0.24001	NaN	NaN	NaN	NaN	NaN	NaN	NaN	NaN	NaN	NaN	NaN	NaN	NaN	NaN	NaN	NaN	NaN	NaN	NaN	NaN	NaN	NaN	NaN	NaN	NaN	NaN	NaN	NaN	NaN	NaN	NaN	NaN	NaN	NaN	NaN	NaN	NaN	NaN	NaN	NaN	NaN	NaN	NaN	NaN	NaN	NaN	NaN	NaN	NaN
-0.23601	NaN	NaN	NaN	NaN	NaN	NaN	NaN	NaN	NaN	NaN	NaN	NaN	NaN	NaN	NaN	NaN	NaN	NaN	NaN	NaN	NaN	NaN	NaN	NaN	NaN	NaN	NaN	NaN	NaN	NaN	NaN	NaN	NaN	NaN	NaN	NaN	NaN	NaN	NaN	NaN	NaN	NaN	NaN	NaN	NaN	NaN	NaN	NaN	NaN
-0.23201	NaN	NaN	NaN	NaN	NaN	NaN	NaN	NaN	NaN	NaN	NaN	NaN	NaN	NaN	NaN	NaN	NaN	NaN	NaN	NaN	NaN	NaN	NaN	NaN	NaN	NaN	NaN	NaN	NaN	NaN	NaN	NaN	NaN	NaN	NaN	NaN	NaN	NaN	NaN	NaN	NaN	NaN	NaN	NaN	NaN	NaN	NaN	NaN	NaN
-0.22801	NaN	NaN	NaN	NaN	NaN	NaN	NaN	NaN	NaN	NaN	NaN	NaN	NaN	NaN	NaN	NaN	NaN	NaN	NaN	NaN	NaN	NaN	NaN	NaN	NaN	NaN	NaN	NaN	NaN	NaN	NaN	NaN	NaN	NaN	NaN	NaN	NaN	NaN	NaN	NaN	NaN	NaN	NaN	NaN	NaN	NaN	NaN	NaN	NaN
-0.22401	NaN	NaN	NaN	NaN	NaN	NaN	NaN	NaN	NaN	NaN	NaN	NaN	NaN	NaN	NaN	NaN	NaN	NaN	NaN	NaN	NaN	NaN	NaN	NaN	NaN	NaN	NaN	NaN	NaN	NaN	NaN	NaN	NaN	NaN	NaN	NaN	NaN	NaN	NaN	NaN	NaN	NaN	NaN	NaN	NaN	NaN	NaN	NaN	NaN
-0.22001	NaN	NaN	NaN	NaN	NaN	NaN	NaN	NaN	NaN	NaN	NaN	NaN	NaN	NaN	NaN	NaN	NaN	NaN	NaN	NaN	NaN	NaN	NaN	NaN	NaN	NaN	NaN	NaN	NaN	NaN	NaN	NaN	NaN	NaN	NaN	NaN	NaN	NaN	NaN	NaN	NaN	NaN	NaN	NaN	NaN	NaN	NaN	NaN	NaN
-0.21601	NaN	NaN	NaN	NaN	NaN	NaN	NaN	NaN	NaN	NaN	NaN	NaN	NaN	NaN	NaN	NaN	NaN	NaN	NaN	NaN	NaN	NaN	NaN	NaN	NaN	NaN	NaN	NaN	NaN	NaN	NaN	NaN	NaN	NaN	NaN	NaN	NaN	NaN	NaN	NaN	NaN	NaN	NaN	NaN	NaN	NaN	NaN	NaN	NaN
-0.21201	NaN	NaN	NaN	NaN	NaN	NaN	NaN	NaN	NaN	NaN	NaN	NaN	NaN	NaN	NaN	NaN	NaN	NaN	NaN	NaN	NaN	NaN	NaN	NaN	NaN	NaN	NaN	NaN	NaN	NaN	NaN	NaN	NaN	NaN	NaN	NaN	NaN	NaN	NaN	NaN	NaN	NaN	NaN	NaN	NaN	NaN	NaN	NaN	NaN
-0.20801	NaN	NaN	NaN	NaN	NaN	NaN	NaN	NaN	NaN	NaN	NaN	NaN	NaN	NaN	NaN	NaN	NaN	NaN	NaN	NaN	NaN	NaN	NaN	NaN	NaN	NaN	NaN	NaN	NaN	NaN	NaN	NaN	NaN	NaN	NaN	NaN	NaN	NaN	NaN	NaN	NaN	NaN	NaN	NaN	NaN	NaN	NaN	NaN	NaN
-0.20401	NaN	NaN	NaN	NaN	NaN	NaN	NaN	NaN	NaN	NaN	NaN	NaN	NaN	NaN	NaN	NaN	NaN	NaN	NaN	NaN	NaN	NaN	NaN	NaN	NaN	NaN	NaN	NaN	NaN	NaN	NaN	NaN	NaN	NaN	NaN	NaN	NaN	NaN	NaN	NaN	NaN	NaN	NaN	NaN	NaN	NaN	NaN	NaN	NaN
-0.20001	NaN	NaN	NaN	NaN	NaN	NaN	NaN	NaN	NaN	NaN	NaN	NaN	NaN	NaN	NaN	NaN	NaN	NaN	NaN	NaN	NaN	NaN	NaN	NaN	NaN	NaN	NaN	NaN	NaN	NaN	NaN	NaN	NaN	NaN	NaN	NaN	NaN	NaN	NaN	NaN	NaN	NaN	NaN	NaN	NaN	NaN	NaN	NaN	NaN
-0.19601	NaN	NaN	NaN	NaN	NaN	NaN	NaN	NaN	NaN	NaN	NaN	NaN	NaN	NaN	NaN	NaN	NaN	NaN	NaN	NaN	NaN	NaN	NaN	NaN	NaN	NaN	NaN	NaN	NaN	NaN	NaN	NaN	NaN	NaN	NaN	NaN	NaN	NaN	NaN	NaN	NaN	NaN	NaN	NaN	NaN	NaN	NaN	NaN	NaN
-0.19201	NaN	NaN	NaN	NaN	NaN	NaN	NaN	NaN	NaN	NaN	NaN	NaN	NaN	NaN	NaN	NaN	NaN	NaN	NaN	NaN	NaN	NaN	NaN	NaN	NaN	NaN	NaN	NaN	NaN	NaN	NaN	NaN	NaN	NaN	NaN	NaN	NaN	NaN	NaN	NaN	NaN	NaN	NaN	NaN	NaN	NaN	NaN	NaN	NaN
-0.18801	NaN	NaN	NaN	NaN	NaN	NaN	NaN	NaN	NaN	NaN	NaN	NaN	NaN	NaN	NaN	NaN	NaN	NaN	NaN	NaN	NaN	NaN	NaN	NaN	NaN	NaN	NaN	NaN	NaN	NaN	NaN	NaN	NaN	NaN	NaN	NaN	NaN	NaN	NaN	NaN	NaN	NaN	NaN	NaN	NaN	NaN	NaN	NaN	NaN
-0.18401	NaN	NaN	NaN	NaN	NaN	NaN	NaN	NaN	NaN	NaN	NaN	NaN	NaN	NaN	NaN	NaN	NaN	NaN	NaN	NaN	NaN	NaN	NaN	NaN	NaN	NaN	NaN	NaN	NaN	NaN	NaN	NaN	NaN	NaN	NaN	NaN	NaN	NaN	NaN	NaN	NaN	NaN	NaN	NaN	NaN	NaN	NaN	NaN	NaN
-0.18001	NaN	NaN	NaN	NaN	NaN	NaN	NaN	NaN	NaN	NaN	NaN	NaN	NaN	NaN	NaN	NaN	NaN	NaN	NaN	NaN	NaN	NaN	NaN	NaN	NaN	NaN	NaN	NaN	NaN	NaN	NaN	NaN	NaN	NaN	NaN	NaN	NaN	NaN	NaN	NaN	NaN	NaN	NaN	NaN	NaN	NaN	NaN	NaN	NaN
-0.17601	NaN	NaN	NaN	NaN	NaN	NaN	NaN	NaN	NaN	NaN	NaN	NaN	NaN	NaN	NaN	NaN	NaN	NaN	NaN	NaN	NaN	NaN	NaN	NaN	NaN	NaN	NaN	NaN	NaN	NaN	NaN	NaN	NaN	NaN	NaN	NaN	NaN	NaN	NaN	NaN	NaN	NaN	NaN	NaN	NaN	NaN	NaN	NaN	NaN
-0.17201	NaN	NaN	NaN	NaN	NaN	NaN	NaN	NaN	NaN	NaN	NaN	NaN	NaN	NaN	NaN	NaN	NaN	NaN	NaN	NaN	NaN	NaN	NaN	NaN	NaN	NaN	NaN	NaN	NaN	NaN	NaN	NaN	NaN	NaN	NaN	NaN	NaN	NaN	NaN	NaN	NaN	NaN	NaN	NaN	NaN	NaN	NaN	NaN	NaN
-0.16801	NaN	NaN	NaN	NaN	NaN	NaN	NaN	NaN	NaN	NaN	NaN	NaN	NaN	NaN	NaN	NaN	NaN	NaN	NaN	NaN	NaN	NaN	NaN	NaN	NaN	NaN	NaN	NaN	NaN	NaN	NaN	NaN	NaN	NaN	NaN	NaN	NaN	NaN	NaN	NaN	NaN	NaN	NaN	NaN	NaN	NaN	NaN	NaN	NaN
-0.16401	NaN	NaN	NaN	NaN	NaN	NaN	NaN	NaN	NaN	NaN	NaN	NaN	NaN	NaN	NaN	NaN	NaN	NaN	NaN	NaN	NaN	NaN	NaN	NaN	NaN	NaN	NaN	NaN	NaN	NaN	NaN	NaN	NaN	NaN	NaN	NaN	NaN	NaN	NaN	NaN	NaN	NaN	NaN	NaN	NaN	NaN	NaN	NaN	NaN
-0.16001	NaN	NaN	NaN	NaN	NaN	NaN	NaN	NaN	NaN	NaN	NaN	NaN	NaN	NaN	NaN	NaN	NaN	NaN	NaN	NaN	NaN	NaN	NaN	NaN	NaN	NaN	NaN	NaN	NaN	NaN	NaN	NaN	NaN	NaN	NaN	NaN	NaN	NaN	NaN	NaN	NaN	NaN	NaN	NaN	NaN	NaN	NaN	NaN	NaN
-0.156	NaN	NaN	NaN	NaN	NaN	NaN	NaN	NaN	NaN	NaN	NaN	NaN	NaN	NaN	NaN	NaN	NaN	NaN	NaN	NaN	NaN	NaN	NaN	NaN	NaN	NaN	NaN	NaN	NaN	NaN	NaN	NaN	NaN	NaN	NaN	NaN	NaN	NaN	NaN	NaN	NaN	NaN	NaN	NaN	NaN	NaN	NaN	NaN	NaN
-0.152	NaN	NaN	NaN	NaN	NaN	NaN	NaN	NaN	NaN	NaN	NaN	NaN	NaN	NaN	NaN	NaN	NaN	NaN	NaN	NaN	NaN	NaN	NaN	NaN	NaN	NaN	NaN	NaN	NaN	NaN	NaN	NaN	NaN	NaN	NaN	NaN	NaN	NaN	NaN	NaN	NaN	NaN	NaN	NaN	NaN	NaN	NaN	NaN	NaN
-0.148	NaN	NaN	NaN	NaN	NaN	NaN	NaN	NaN	NaN	NaN	NaN	NaN	NaN	NaN	NaN	NaN	NaN	NaN	NaN	NaN	NaN	NaN	NaN	NaN	NaN	NaN	NaN	NaN	NaN	NaN	NaN	NaN	NaN	NaN	NaN	NaN	NaN	NaN	NaN	NaN	NaN	NaN	NaN	NaN	NaN	NaN	NaN	NaN	NaN
-0.144	NaN	NaN	NaN	NaN	NaN	NaN	NaN	NaN	NaN	NaN	NaN	NaN	NaN	NaN	NaN	NaN	NaN	NaN	NaN	NaN	NaN	NaN	NaN	NaN	NaN	NaN	NaN	NaN	NaN	NaN	NaN	NaN	NaN	NaN	NaN	NaN	NaN	NaN	NaN	NaN	NaN	NaN	NaN	NaN	NaN	NaN	NaN	NaN	NaN
-0.14	NaN	NaN	NaN	NaN	NaN	NaN	NaN	NaN	NaN	NaN	NaN	NaN	NaN	NaN	NaN	NaN	NaN	NaN	NaN	NaN	NaN	NaN	NaN	NaN	NaN	NaN	NaN	NaN	NaN	NaN	NaN	NaN	NaN	NaN	NaN	NaN	NaN	NaN	NaN	NaN	NaN	NaN	NaN	NaN	NaN	NaN	NaN	NaN	NaN
-0.136	NaN	NaN	NaN	NaN	NaN	NaN	NaN	NaN	NaN	NaN	NaN	NaN	NaN	NaN	NaN	NaN	NaN	NaN	NaN	NaN	NaN	NaN	NaN	NaN	NaN	NaN	NaN	NaN	NaN	NaN	NaN	NaN	NaN	NaN	NaN	NaN	NaN	NaN	NaN	NaN	NaN	NaN	NaN	NaN	NaN	NaN	NaN	NaN	NaN
-0.132	NaN	NaN	NaN	NaN	NaN	NaN	NaN	NaN	NaN	NaN	NaN	NaN	NaN	NaN	NaN	NaN	NaN	NaN	NaN	NaN	NaN	NaN	NaN	NaN	NaN	NaN	NaN	NaN	NaN	NaN	NaN	NaN	NaN	NaN	NaN	NaN	NaN	NaN	NaN	NaN	NaN	NaN	NaN	NaN	NaN	NaN	NaN	NaN	NaN
-0.128	NaN	NaN	NaN	NaN	NaN	NaN	NaN	NaN	NaN	NaN	NaN	NaN	NaN	NaN	NaN	NaN	NaN	NaN	NaN	NaN	NaN	NaN	NaN	NaN	NaN	NaN	NaN	NaN	NaN	NaN	NaN	NaN	NaN	NaN	NaN	NaN	NaN	NaN	NaN	NaN	NaN	NaN	NaN	NaN	NaN	NaN	NaN	NaN	NaN
-0.124	NaN	NaN	NaN	NaN	NaN	NaN	NaN	NaN	NaN	NaN	NaN	NaN	NaN	NaN	NaN	NaN	NaN	NaN	NaN	NaN	NaN	NaN	NaN	NaN	NaN	NaN	NaN	NaN	NaN	NaN	NaN	NaN	NaN	NaN	NaN	NaN	NaN	NaN	NaN	NaN	NaN	NaN	NaN	NaN	NaN	NaN	NaN	NaN	NaN
-0.12	NaN	NaN	NaN	NaN	NaN	NaN	NaN	NaN	NaN	NaN	NaN	NaN	NaN	NaN	NaN	NaN	NaN	NaN	NaN	NaN	NaN	NaN	NaN	NaN	NaN	NaN	NaN	NaN	NaN	NaN	NaN	NaN	NaN	NaN	NaN	NaN	NaN	NaN	NaN	NaN	NaN	NaN	NaN	NaN	NaN	NaN	NaN	NaN	NaN
-0.116	NaN	NaN	NaN	NaN	NaN	NaN	NaN	NaN	NaN	NaN	NaN	NaN	NaN	NaN	NaN	NaN	NaN	NaN	NaN	NaN	NaN	NaN	NaN	NaN	NaN	NaN	NaN	NaN	NaN	NaN	NaN	NaN	NaN	NaN	NaN	NaN	NaN	NaN	NaN	NaN	NaN	NaN	NaN	NaN	NaN	NaN	NaN	NaN	NaN
-0.112	NaN	NaN	NaN	NaN	NaN	NaN	NaN	NaN	NaN	NaN	NaN	NaN	NaN	NaN	NaN	NaN	NaN	NaN	NaN	NaN	NaN	NaN	NaN	NaN	NaN	NaN	NaN	NaN	NaN	NaN	NaN	NaN	NaN	NaN	NaN	NaN	NaN	NaN	NaN	NaN	NaN	NaN	NaN	NaN	NaN	NaN	NaN	NaN	NaN
-0.108	NaN	NaN	NaN	NaN	NaN	NaN	NaN	NaN	NaN	NaN	NaN	NaN	NaN	NaN	NaN	NaN	NaN	NaN	NaN	NaN	NaN	NaN	NaN	NaN	NaN	NaN	NaN	NaN	NaN	NaN	NaN	NaN	NaN	NaN	NaN	NaN	NaN	NaN	NaN	NaN	NaN	NaN	NaN	NaN	NaN	NaN	NaN	NaN	NaN
-0.104	NaN	NaN	NaN	NaN	NaN	NaN	NaN	NaN	NaN	NaN	NaN	NaN	NaN	NaN	NaN	NaN	NaN	NaN	NaN	NaN	NaN	NaN	NaN	NaN	NaN	NaN	NaN	NaN	NaN	NaN	NaN	NaN	NaN	NaN	NaN	NaN	NaN	NaN	NaN	NaN	NaN	NaN	NaN	NaN	NaN	NaN	NaN	NaN	NaN
-0.1	NaN	NaN	NaN	NaN	NaN	NaN	NaN	NaN	NaN	NaN	NaN	NaN	NaN	NaN	NaN	NaN	NaN	NaN	NaN	NaN	NaN	NaN	NaN	NaN	NaN	NaN	NaN	NaN	NaN	NaN	NaN	NaN	NaN	NaN	NaN	NaN	NaN	NaN	NaN	NaN	NaN	NaN	NaN	NaN	NaN	NaN	NaN	NaN	NaN
-0.096	NaN	NaN	NaN	NaN	NaN	NaN	NaN	NaN	NaN	NaN	NaN	NaN	NaN	NaN	NaN	NaN	NaN	NaN	NaN	NaN	NaN	NaN	NaN	NaN	NaN	NaN	NaN	NaN	NaN	NaN	NaN	NaN	NaN	NaN	NaN	NaN	NaN	NaN	NaN	NaN	NaN	NaN	NaN	NaN	NaN	NaN	NaN	NaN	NaN
-0.092	NaN	NaN	NaN	NaN	NaN	NaN	NaN	NaN	NaN	NaN	NaN	NaN	NaN	NaN	NaN	NaN	NaN	NaN	NaN	NaN	NaN	NaN	NaN	NaN	NaN	NaN	NaN	NaN	NaN	NaN	NaN	NaN	NaN	NaN	NaN	NaN	NaN	NaN	NaN	NaN	NaN	NaN	NaN	NaN	NaN	NaN	NaN	NaN	NaN
-0.088	NaN	NaN	NaN	NaN	NaN	NaN	NaN	NaN	NaN	NaN	NaN	NaN	NaN	NaN	NaN	NaN	NaN	NaN	NaN	NaN	NaN	NaN	NaN	NaN	NaN	NaN	NaN	NaN	NaN	NaN	NaN	NaN	NaN	NaN	NaN	NaN	NaN	NaN	NaN	NaN	NaN	NaN	NaN	NaN	NaN	NaN	NaN	NaN	NaN
-0.084	NaN	NaN	NaN	NaN	NaN	NaN	NaN	NaN	NaN	NaN	NaN	NaN	NaN	NaN	NaN	NaN	NaN	NaN	NaN	NaN	NaN	NaN	NaN	NaN	NaN	NaN	NaN	NaN	NaN	NaN	NaN	NaN	NaN	NaN	NaN	NaN	NaN	NaN	NaN	NaN	NaN	NaN	NaN	NaN	NaN	NaN	NaN	NaN	NaN
-0.08	NaN	NaN	NaN	NaN	NaN	NaN	NaN	NaN	NaN	NaN	NaN	NaN	NaN	NaN	NaN	NaN	NaN	NaN	NaN	NaN	NaN	NaN	NaN	NaN	NaN	NaN	NaN	NaN	NaN	NaN	NaN	NaN	NaN	NaN	NaN	NaN	NaN	NaN	NaN	NaN	NaN	NaN	NaN	NaN	NaN	NaN	NaN	NaN	NaN
-0.076	NaN	NaN	NaN	NaN	NaN	NaN	NaN	NaN	NaN	NaN	NaN	NaN	NaN	NaN	NaN	NaN	NaN	NaN	NaN	NaN	NaN	NaN	NaN	NaN	NaN	NaN	NaN	NaN	NaN	NaN	NaN	NaN	NaN	NaN	NaN	NaN	NaN	NaN	NaN	NaN	NaN	NaN	NaN	NaN	NaN	NaN	NaN	NaN	NaN
-0.072	NaN	NaN	NaN	NaN	NaN	NaN	NaN	NaN	NaN	NaN	NaN	NaN	NaN	NaN	NaN	NaN	NaN	NaN	NaN	NaN	NaN	NaN	NaN	NaN	NaN	NaN	NaN	NaN	NaN	NaN	NaN	NaN	NaN	NaN	NaN	NaN	NaN	NaN	NaN	NaN	NaN	NaN	NaN	NaN	NaN	NaN	NaN	NaN	NaN
-0.068	NaN	NaN	NaN	NaN	NaN	NaN	NaN	NaN	NaN	NaN	NaN	NaN	NaN	NaN	NaN	NaN	NaN	NaN	NaN	NaN	NaN	NaN	NaN	NaN	NaN	NaN	NaN	NaN	NaN	NaN	NaN	NaN	NaN	NaN	NaN	NaN	NaN	NaN	NaN	NaN	NaN	NaN	NaN	NaN	NaN	NaN	NaN	NaN	NaN
-0.064	NaN	NaN	NaN	NaN	NaN	NaN	NaN	NaN	NaN	NaN	NaN	NaN	NaN	NaN	NaN	NaN	NaN	NaN	NaN	NaN	NaN	NaN	NaN	NaN	NaN	NaN	NaN	NaN	NaN	NaN	NaN	NaN	NaN	NaN	NaN	NaN	NaN	NaN	NaN	NaN	NaN	NaN	NaN	NaN	NaN	NaN	NaN	NaN	NaN
-0.06	NaN	NaN	NaN	NaN	NaN	NaN	NaN	NaN	NaN	NaN	NaN	NaN	NaN	NaN	NaN	NaN	NaN	NaN	NaN	NaN	NaN	NaN	NaN	NaN	NaN	NaN	NaN	NaN	NaN	NaN	NaN	NaN	NaN	NaN	NaN	NaN	NaN	NaN	NaN	NaN	NaN	NaN	NaN	NaN	NaN	NaN	NaN	NaN	NaN
-0.056	NaN	NaN	NaN	NaN	NaN	NaN	NaN	NaN	NaN	NaN	NaN	NaN	NaN	NaN	NaN	NaN	NaN	NaN	NaN	NaN	NaN	NaN	NaN	NaN	NaN	NaN	NaN	NaN	NaN	NaN	NaN	NaN	NaN	NaN	NaN	NaN	NaN	NaN	NaN	NaN	NaN	NaN	NaN	NaN	NaN	NaN	NaN	NaN	NaN
-0.052	NaN	NaN	NaN	NaN	NaN	NaN	NaN	NaN	NaN	NaN	NaN	NaN	NaN	NaN	NaN	NaN	NaN	NaN	NaN	NaN	NaN	NaN	NaN	NaN	NaN	NaN	NaN	NaN	NaN	NaN	NaN	NaN	NaN	NaN	NaN	NaN	NaN	NaN	NaN	NaN	NaN	NaN	NaN	NaN	NaN	NaN	NaN	NaN	NaN
-0.048	NaN	NaN	NaN	NaN	NaN	NaN	NaN	NaN	NaN	NaN	NaN	NaN	NaN	NaN	NaN	NaN	NaN	NaN	NaN	NaN	NaN	NaN	NaN	NaN	NaN	NaN	NaN	NaN	NaN	NaN	NaN	NaN	NaN	NaN	NaN	NaN	NaN	NaN	NaN	NaN	NaN	NaN	NaN	NaN	NaN	NaN	NaN	NaN	NaN
-0.044	NaN	NaN	NaN	NaN	NaN	NaN	NaN	NaN	NaN	NaN	NaN	NaN	NaN	NaN	NaN	NaN	NaN	NaN	NaN	NaN	NaN	NaN	NaN	NaN	NaN	0.916283	NaN	NaN	NaN	NaN	NaN	NaN	NaN	NaN	NaN	NaN	NaN	NaN	NaN	NaN	NaN	NaN	NaN	0.892516	NaN	NaN	NaN	NaN	NaN
-0.04	NaN	NaN	NaN	NaN	NaN	NaN	NaN	NaN	NaN	NaN	NaN	NaN	NaN	NaN	NaN	NaN	NaN	NaN	NaN	NaN	NaN	NaN	NaN	NaN	NaN	0.896423	NaN	NaN	NaN	NaN	NaN	NaN	NaN	NaN	NaN	NaN	NaN	NaN	NaN	NaN	NaN	NaN	NaN	0.886348	NaN	NaN	NaN	NaN	NaN
-0.036	NaN	NaN	NaN	0.897779	NaN	NaN	NaN	NaN	NaN	NaN	NaN	NaN	NaN	NaN	NaN	NaN	NaN	NaN	NaN	NaN	NaN	NaN	NaN	NaN	NaN	0.871753	NaN	NaN	NaN	NaN	NaN	NaN	NaN	NaN	NaN	NaN	NaN	NaN	NaN	NaN	NaN	NaN	NaN	0.875897	NaN	NaN	NaN	NaN	NaN
-0.032	NaN	NaN	NaN	0.887927	0.865257	NaN	NaN	NaN	NaN	NaN	NaN	NaN	NaN	NaN	NaN	NaN	NaN	NaN	NaN	NaN	NaN	NaN	NaN	NaN	NaN	0.848991	NaN	NaN	NaN	NaN	NaN	NaN	NaN	NaN	NaN	NaN	NaN	NaN	NaN	NaN	NaN	NaN	NaN	0.863709	NaN	NaN	NaN	NaN	NaN
-0.028	NaN	NaN	NaN	0.875588	0.847834	NaN	NaN	NaN	NaN	NaN	NaN	NaN	NaN	NaN	NaN	0.952127	NaN	NaN	NaN	NaN	NaN	NaN	NaN	NaN	NaN	0.82774	NaN	NaN	NaN	NaN	NaN	NaN	NaN	NaN	NaN	NaN	NaN	NaN	NaN	NaN	NaN	NaN	NaN	0.850096	NaN	NaN	NaN	NaN	NaN
-0.024	NaN	NaN	NaN	0.863297	0.825402	NaN	NaN	NaN	NaN	NaN	NaN	NaN	NaN	NaN	NaN	0.936038	NaN	NaN	NaN	NaN	NaN	NaN	NaN	NaN	NaN	0.809843	NaN	NaN	NaN	NaN	NaN	NaN	NaN	NaN	NaN	NaN	NaN	NaN	NaN	NaN	NaN	0.838903	NaN	0.834487	NaN	NaN	NaN	0.894433	NaN
-0.02	0.892628	0.893793	0.858101	0.850828	0.803633	NaN	0.927065	NaN	NaN	0.916105	0.932012	NaN	NaN	NaN	NaN	0.915069	NaN	NaN	NaN	NaN	NaN	NaN	NaN	NaN	NaN	0.794787	NaN	NaN	NaN	NaN	NaN	NaN	NaN	NaN	NaN	NaN	NaN	NaN	NaN	NaN	NaN	0.83303	NaN	0.818156	NaN	NaN	NaN	0.880129	NaN
-0.016	0.879913	0.882182	0.844403	0.837417	0.783256	NaN	0.907577	0.92439	NaN	0.906761	0.912722	0.940594	NaN	NaN	NaN	0.893074	NaN	NaN	NaN	NaN	NaN	NaN	NaN	NaN	NaN	0.783916	NaN	NaN	NaN	0.884647	NaN	NaN	NaN	NaN	NaN	NaN	NaN	0.847078	NaN	NaN	NaN	0.825348	NaN	0.801706	NaN	NaN	0.85977	0.862308	NaN
-0.012	0.859266	0.863789	0.831625	0.822962	0.764529	0.816451	0.881988	0.90641	0.907615	0.886507	0.885744	0.927327	0.869276	0.875679	0.852167	0.871316	0.845146	0.903061	NaN	NaN	NaN	0.922134	NaN	0.880977	0.932717	0.775781	0.905991	NaN	NaN	0.877682	NaN	NaN	NaN	NaN	NaN	NaN	NaN	0.835577	NaN	NaN	NaN	0.817468	NaN	0.787039	NaN	0.85493	0.850448	0.842561	NaN
-0.008	0.838402	0.845838	0.819868	0.807833	0.747801	0.809478	0.85467	0.882406	0.890967	0.863311	0.860688	0.904044	0.858826	0.859904	0.839553	0.850059	0.8366	0.888484	0.896993	0.884223	0.881881	0.90275	NaN	0.864319	0.919195	0.769589	0.893019	NaN	NaN	0.864732	NaN	0.888708	0.887986	NaN	NaN	NaN	NaN	0.816938	NaN	NaN	NaN	0.808854	NaN	0.774497	NaN	0.850635	0.835577	0.822469	NaN
-0.004	0.818309	0.829548	0.808341	0.791971	0.733783	0.802712	0.826164	0.857797	0.870115	0.838016	0.837932	0.87712	0.845892	0.842612	0.826726	0.830269	0.821429	0.873889	0.884729	0.866317	0.872163	0.877876	0.914759	0.843992	0.895775	0.765863	0.874985	NaN	NaN	0.854002	NaN	0.874652	0.873649	NaN	NaN	NaN	NaN	0.800339	0.855981	NaN	0.845952	0.800168	NaN	0.763363	0.821738	0.842053	0.820564	0.802051	NaN
0	0.80021	0.814188	0.796497	0.774064	0.721985	0.796685	0.796665	0.834504	0.847693	0.813181	0.819418	0.848831	0.832605	0.826632	0.814384	0.812184	0.807363	0.85765	0.86485	0.847435	0.857044	0.854925	0.897003	0.82198	0.871889	0.763308	0.857533	NaN	NaN	0.842129	NaN	0.853926	0.856533	NaN	NaN	NaN	NaN	0.785549	0.845479	NaN	0.838663	0.79043	NaN	0.753728	0.815439	0.832609	0.805157	0.781475	NaN
0.004	0.784265	0.800087	0.784012	0.754683	0.712457	0.791056	0.769307	0.811806	0.824052	0.790109	0.806461	0.820746	0.820296	0.810734	0.803355	0.795328	0.794353	0.839641	0.843529	0.829234	0.841139	0.833227	0.877167	0.800463	0.847789	0.760722	0.839753	NaN	NaN	0.829016	NaN	0.83371	0.839275	NaN	NaN	NaN	NaN	0.773318	0.82788	NaN	0.82726	0.778724	NaN	0.745608	0.805198	0.821168	0.788991	0.761228	NaN
0.008	0.770714	0.787848	0.769769	0.735375	0.705135	0.784448	0.742811	0.790483	0.799503	0.770395	0.79664	0.79419	0.808029	0.795915	0.792486	0.779545	0.784513	0.821009	0.82237	0.812411	0.823557	0.81336	0.856559	0.779354	0.823915	0.75707	0.821622	0.781798	NaN	0.813846	NaN	0.813321	0.822213	0.889269	NaN	0.856963	NaN	0.763508	0.809186	NaN	0.817101	0.765696	NaN	0.737357	0.796052	0.807246	0.771967	0.743164	NaN
0.012	0.759175	0.777721	0.755052	0.717307	0.701248	0.77704	0.717431	0.770898	0.77575	0.754929	0.787878	0.769473	0.796157	0.781893	0.782101	0.765332	0.778049	0.802249	0.802262	0.79644	0.805975	0.795433	0.835318	0.760633	0.801304	0.752483	0.80354	0.780721	NaN	0.796474	NaN	0.793194	0.804701	0.87779	NaN	0.844286	NaN	0.75588	0.789729	NaN	0.807924	0.751205	0.797058	0.727805	0.786727	0.791945	0.754361	0.72823	NaN
0.016	0.750167	0.768595	0.741206	0.700954	0.699046	0.767957	0.69441	0.752718	0.753472	0.744473	0.778452	0.747963	0.78378	0.768858	0.771225	0.752273	0.77335	0.784051	0.785867	0.782845	0.78943	0.779984	0.813577	0.744053	0.780139	0.746914	0.785679	0.777007	NaN	0.775346	NaN	0.773725	0.786625	0.856533	NaN	0.831579	0.879941	0.74925	0.771031	NaN	0.799022	0.736513	0.790745	0.717144	0.777175	0.773945	0.736755	0.716562	0.808666
0.02	0.74281	0.760061	0.728433	0.687824	0.698564	0.756856	0.673991	0.736207	0.733752	0.736838	0.766786	0.730542	0.771654	0.756395	0.760025	0.740284	0.770116	0.76718	0.773795	0.770905	0.775619	0.765429	0.791942	0.72975	0.76034	0.740483	0.769217	0.770203	NaN	0.752748	NaN	0.756178	0.768818	0.833428	0.903299	0.818891	0.864211	0.74349	0.754466	0.821516	0.790236	0.722286	0.782461	0.705896	0.767591	0.755392	0.720994	0.708215	0.804865
0.024	0.737685	0.752085	0.717787	0.678754	0.69887	0.744173	0.655883	0.721895	0.717369	0.730591	0.751934	0.716503	0.759096	0.743947	0.749403	0.729398	0.766954	0.752744	0.76649	0.760028	0.764485	0.752387	0.773166	0.718117	0.742979	0.733878	0.754523	0.763144	NaN	0.731401	NaN	0.742152	0.751905	0.809931	0.884064	0.805566	0.845793	0.737509	0.739691	0.813468	0.781289	0.709238	0.773005	0.695201	0.758508	0.737196	0.707388	0.702566	0.798497
0.028	0.735053	0.744177	0.709673	0.674324	0.699459	0.730522	0.639685	0.70978	0.703921	0.723878	0.735441	0.705642	0.747007	0.731091	0.73892	0.720098	0.762744	0.741641	0.762709	0.749858	0.755903	0.741184	0.757231	0.708398	0.728287	0.726573	0.743112	0.756496	NaN	0.712551	NaN	0.731394	0.735903	0.786256	0.862921	0.791413	0.826916	0.730993	0.727151	0.800994	0.770617	0.697704	0.762341	0.685453	0.751499	0.720775	0.697459	0.699856	0.791247
0.032	0.735067	0.735749	0.702919	0.673042	0.699241	0.716467	0.624585	0.700984	0.693106	0.716182	0.718222	0.698402	0.735963	0.718307	0.728119	0.711251	0.757084	0.733291	0.761149	0.740862	0.749605	0.731695	0.745032	0.699382	0.715298	0.719982	0.733295	0.750135	NaN	0.696975	NaN	0.722746	0.721273	0.763484	0.842428	0.776984	0.808412	0.723693	0.716754	0.788246	0.759382	0.688739	0.748463	0.676231	0.747141	0.706464	0.691872	0.6991	0.783322
0.036	0.736219	0.726921	0.697496	0.673886	0.698259	0.70334	0.611547	0.694901	0.686633	0.706353	0.702547	0.693311	0.725899	0.706728	0.718681	0.702446	0.748761	0.726722	0.759555	0.732756	0.744122	0.723656	0.737038	0.691287	0.703623	0.713769	0.725618	0.745565	NaN	0.684439	NaN	0.717074	0.70755	0.742996	0.823582	0.761721	0.789278	0.71635	0.708086	0.775825	0.748373	0.682954	0.732205	0.669766	0.743399	0.694714	0.690572	0.699091	0.775712
0.04	0.737019	0.717124	0.693518	0.675598	0.695679	0.691185	0.600498	0.690786	0.683339	0.694867	0.689893	0.689736	0.717161	0.696416	0.712182	0.694498	0.739269	0.72122	0.756522	0.725294	0.737475	0.716216	0.731006	0.683404	0.693249	0.70892	0.718966	0.742566	NaN	0.67445	NaN	0.713967	0.695459	0.724207	0.805902	0.746766	0.770281	0.709698	0.702194	0.763878	0.73834	0.681483	0.716722	0.666659	0.740328	0.686111	0.692561	0.699277	0.767046
0.044	0.736352	0.706933	0.690307	0.67775	0.692723	0.680241	0.59177	0.688275	0.682054	0.683198	0.680493	0.686942	0.709156	0.687255	0.708295	0.68802	0.729477	0.715014	0.750834	0.717748	0.728665	0.708583	0.726218	0.676414	0.684618	0.704895	0.714532	0.740419	NaN	0.666767	NaN	0.712819	0.684595	0.708435	0.789308	0.732302	0.750677	0.704697	0.69769	0.753794	0.729972	0.684291	0.702316	0.666115	0.73738	0.681618	0.697276	0.700106	0.757942
0.048	0.732342	0.696516	0.687833	0.679865	0.689913	0.671862	0.585868	0.686406	0.681849	0.673156	0.674932	0.684243	0.701651	0.679763	0.706639	0.682839	0.719851	0.707873	0.742551	0.711397	0.717799	0.700392	0.721116	0.670427	0.677152	0.702503	0.711622	0.738615	NaN	0.65982	NaN	0.712116	0.675184	0.695592	0.773655	0.718268	0.731558	0.701394	0.69456	0.745099	0.724274	0.690516	0.690983	0.668058	0.732799	0.679057	0.70405	0.700865	0.748895
0.052	0.724917	0.686595	0.685593	0.681447	0.687494	0.665189	0.58287	0.685646	0.681393	0.664905	0.672031	0.681371	0.694911	0.673907	0.707334	0.679409	0.712796	0.69994	0.731374	0.706296	0.706676	0.691994	0.71394	0.665235	0.671824	0.701962	0.710105	0.736639	0.790818	0.653821	NaN	0.712153	0.66694	0.686079	0.758444	0.705988	0.71371	0.700479	0.694108	0.738238	0.721729	0.698783	0.684498	0.672809	0.725828	0.677199	0.712136	0.701057	0.73899
0.056	0.71404	0.677869	0.683021	0.682645	0.686003	0.660037	0.582211	0.685642	0.680034	0.659489	0.670264	0.679019	0.688847	0.6691	0.710254	0.677877	0.709259	0.691733	0.719185	0.701865	0.697226	0.683764	0.704407	0.66238	0.668817	0.702964	0.70977	0.734269	0.785682	0.649505	NaN	0.713129	0.659617	0.678614	0.742645	0.69521	0.697261	0.701832	0.6955	0.732404	0.720869	0.707062	0.682928	0.679607	0.71685	0.676273	0.720265	0.700343	0.729111
0.06	0.701642	0.670883	0.680802	0.68332	0.68533	0.656005	0.584037	0.686694	0.678489	0.65718	0.669468	0.677519	0.683577	0.664657	0.713617	0.676561	0.708999	0.684184	0.70768	0.697382	0.690584	0.67622	0.692118	0.660991	0.669397	0.705191	0.71082	0.730434	0.777219	0.64655	0.785104	0.714692	0.652963	0.672961	0.726708	0.685577	0.683322	0.704569	0.69902	0.726515	0.719934	0.713762	0.686739	0.6883	0.706909	0.675692	0.727198	0.699184	0.718808
0.064	0.688657	0.66617	0.678557	0.6855	0.685001	0.652911	0.58908	0.688174	0.67506	0.658145	0.668566	0.676565	0.680076	0.66005	0.715851	0.675948	0.709622	0.678664	0.698196	0.693103	0.686581	0.670687	0.679075	0.661999	0.672705	0.708462	0.712258	0.725794	0.769389	0.646015	0.780249	0.715337	0.647533	0.668816	0.711928	0.677509	0.671952	0.708484	0.704544	0.719813	0.717606	0.717697	0.693632	0.696168	0.697957	0.675331	0.73216	0.696734	0.708468
0.068	0.676692	0.664256	0.676632	0.688769	0.685205	0.651194	0.596523	0.689748	0.670877	0.661497	0.667019	0.676399	0.678788	0.655673	0.715643	0.675266	0.710855	0.674772	0.691454	0.690077	0.684748	0.668184	0.667469	0.664849	0.678041	0.711898	0.712757	0.720427	0.762487	0.647418	0.774282	0.714799	0.643159	0.666886	0.697873	0.670964	0.664241	0.712297	0.711516	0.71263	0.713299	0.718637	0.701554	0.703572	0.690644	0.674551	0.734862	0.693466	0.698194
0.072	0.665824	0.664724	0.675811	0.692972	0.685844	0.651282	0.606312	0.690403	0.666761	0.665674	0.666251	0.676823	0.679635	0.652401	0.713535	0.674376	0.710006	0.673207	0.687217	0.68814	0.683617	0.669188	0.657913	0.669531	0.68389	0.715385	0.711885	0.715134	0.757944	0.651165	0.768123	0.713391	0.641667	0.666734	0.685246	0.665748	0.659306	0.715747	0.71978	0.705422	0.706859	0.717592	0.710159	0.709903	0.68583	0.673053	0.734272	0.688891	0.688527
0.076	0.657613	0.666498	0.677327	0.69814	0.686286	0.652849	0.617926	0.689825	0.663756	0.669973	0.666719	0.677689	0.682769	0.651215	0.710477	0.672924	0.706694	0.674019	0.68636	0.687525	0.683155	0.673996	0.65263	0.676313	0.689355	0.718464	0.709665	0.710133	0.753704	0.656859	0.763272	0.711289	0.64326	0.66851	0.674429	0.662978	0.656672	0.718807	0.727997	0.69885	0.698838	0.715753	0.717577	0.714872	0.685318	0.672454	0.730807	0.683736	0.679907
0.08	0.652751	0.668987	0.681485	0.703777	0.687327	0.656725	0.631259	0.689144	0.663238	0.674241	0.667742	0.678734	0.687335	0.652577	0.70646	0.671451	0.701006	0.676758	0.687268	0.68768	0.682213	0.680881	0.651895	0.684945	0.692712	0.720988	0.706818	0.704962	0.748971	0.66428	0.75877	0.70876	0.647551	0.671315	0.666698	0.661883	0.656405	0.72162	0.735203	0.693991	0.689514	0.714143	0.722763	0.717619	0.689295	0.672772	0.724868	0.679323	0.673948
0.084	0.650485	0.671654	0.688148	0.709687	0.689297	0.662831	0.646005	0.688366	0.664883	0.679478	0.670047	0.678799	0.691766	0.657236	0.701728	0.670368	0.693669	0.68092	0.688472	0.688622	0.680297	0.689658	0.656071	0.694077	0.692394	0.722702	0.703604	0.700048	0.743536	0.672444	0.75406	0.706182	0.654838	0.67433	0.661933	0.663076	0.658152	0.723287	0.741199	0.690472	0.681822	0.713297	0.726888	0.717913	0.696129	0.673408	0.716993	0.675765	0.671339
0.088	0.650633	0.674288	0.69604	0.715607	0.691857	0.671084	0.660941	0.688093	0.668048	0.6852	0.672221	0.677874	0.696291	0.665745	0.697425	0.671308	0.685857	0.685964	0.689742	0.691647	0.67814	0.698774	0.663687	0.703374	0.687801	0.722954	0.700518	0.696435	0.737093	0.68107	0.748929	0.703909	0.664936	0.677495	0.660014	0.666778	0.661564	0.725217	0.744735	0.689946	0.676667	0.714194	0.730379	0.716258	0.704119	0.674612	0.709608	0.673667	0.671678
0.092	0.652846	0.675919	0.704533	0.721087	0.695833	0.680047	0.676123	0.688046	0.672505	0.691631	0.67452	0.677206	0.700517	0.677422	0.693837	0.674074	0.67906	0.689963	0.691061	0.696047	0.67635	0.706698	0.673461	0.712677	0.681182	0.722469	0.698643	0.694625	0.730536	0.689011	0.742849	0.70225	0.676834	0.680427	0.659715	0.672659	0.666596	0.727268	0.74528	0.691798	0.675597	0.717127	0.733438	0.713185	0.711723	0.676837	0.703101	0.673628	0.674448
0.096	0.657102	0.676914	0.712661	0.726064	0.70139	0.689771	0.691563	0.688391	0.677271	0.697925	0.676377	0.677018	0.70413	0.690517	0.691766	0.679955	0.673599	0.692125	0.692636	0.701782	0.675336	0.713184	0.684275	0.721692	0.673059	0.721266	0.698817	0.695995	0.724399	0.696	0.736174	0.701647	0.689475	0.682449	0.661464	0.678869	0.673199	0.729679	0.743615	0.695532	0.678055	0.721435	0.736729	0.708932	0.717864	0.680392	0.699329	0.675617	0.680621
0.1	0.663563	0.677648	0.719063	0.730493	0.708378	0.699586	0.706963	0.68906	0.681464	0.70442	0.677624	0.678552	0.707785	0.704181	0.691542	0.687614	0.670555	0.692837	0.693897	0.709078	0.676433	0.717813	0.694253	0.729014	0.664781	0.719428	0.701189	0.700296	0.718694	0.701636	0.72876	0.701704	0.701849	0.684048	0.66534	0.685881	0.681334	0.732301	0.738799	0.70014	0.682966	0.724605	0.739742	0.705	0.722001	0.685008	0.699556	0.679403	0.688495
0.104	0.670829	0.67938	0.723095	0.733933	0.716686	0.708988	0.72193	0.68978	0.684604	0.710507	0.678688	0.68263	0.711946	0.717365	0.692548	0.696544	0.670419	0.692167	0.694514	0.717561	0.679355	0.720677	0.702766	0.735406	0.658579	0.717631	0.70637	0.706439	0.713942	0.705236	0.721047	0.701933	0.713477	0.686252	0.671093	0.692179	0.690822	0.735508	0.732249	0.705483	0.689511	0.727599	0.743092	0.703004	0.724	0.689072	0.703855	0.684399	0.696883
0.108	0.679037	0.681778	0.724368	0.735976	0.725687	0.717347	0.736267	0.690377	0.686558	0.715982	0.680331	0.689892	0.718186	0.729671	0.695467	0.706037	0.672534	0.6913	0.694609	0.725999	0.685031	0.722768	0.709582	0.740624	0.655818	0.716507	0.713655	0.713584	0.711699	0.707834	0.71353	0.703089	0.72377	0.689531	0.679417	0.698645	0.700388	0.738436	0.725528	0.710927	0.696296	0.729409	0.746821	0.704408	0.724674	0.692911	0.711209	0.689781	0.704812
0.112	0.688485	0.685577	0.723081	0.73604	0.734865	0.724282	0.75022	0.691185	0.688082	0.719857	0.682906	0.700452	0.725366	0.739855	0.70016	0.715171	0.676618	0.69156	0.695113	0.734591	0.693561	0.724768	0.714053	0.744807	0.656958	0.716152	0.721151	0.720986	0.711474	0.709871	0.7077	0.704701	0.732792	0.694904	0.68983	0.704573	0.710016	0.741303	0.71966	0.717356	0.701769	0.730511	0.749858	0.708954	0.724609	0.696941	0.720407	0.695455	0.712492
0.116	0.69838	0.690525	0.719715	0.734197	0.743747	0.729793	0.76396	0.692398	0.6902	0.723111	0.686575	0.713334	0.732897	0.747614	0.706819	0.723501	0.68269	0.693703	0.696503	0.740466	0.703461	0.72696	0.715674	0.74888	0.662116	0.715961	0.72916	0.72855	0.712797	0.712586	0.703051	0.707283	0.740133	0.701158	0.701425	0.709941	0.719602	0.743844	0.715688	0.724563	0.706181	0.730812	0.751821	0.716771	0.724307	0.701103	0.730097	0.701877	0.720014
0.12	0.707773	0.696079	0.715245	0.73098	0.751628	0.734815	0.777609	0.694215	0.693528	0.72629	0.692581	0.726699	0.741425	0.752717	0.71543	0.731384	0.690592	0.69877	0.699007	0.743565	0.713481	0.730248	0.715289	0.753602	0.670902	0.715629	0.735156	0.736542	0.715896	0.71647	0.699158	0.711613	0.745267	0.708681	0.714273	0.715947	0.728468	0.746468	0.714841	0.732602	0.708919	0.731635	0.753907	0.726586	0.725013	0.705702	0.738479	0.707618	0.726337
0.124	0.716742	0.702337	0.710803	0.727043	0.75903	0.73964	0.791091	0.696821	0.698785	0.729675	0.701003	0.740294	0.749742	0.755544	0.725219	0.738638	0.699751	0.706603	0.702767	0.743501	0.72287	0.733846	0.712984	0.758631	0.682837	0.715517	0.738811	0.744516	0.720038	0.721248	0.696575	0.717294	0.748779	0.717762	0.727413	0.722731	0.736266	0.748281	0.71741	0.740999	0.711197	0.731967	0.755086	0.736467	0.72669	0.711432	0.743897	0.713602	0.731669
0.128	0.725284	0.708386	0.70846	0.722619	0.766065	0.745472	0.803753	0.701122	0.706265	0.733222	0.712059	0.752514	0.756228	0.756742	0.734978	0.744911	0.709875	0.715924	0.708066	0.74077	0.730836	0.737153	0.710274	0.763552	0.697253	0.716564	0.739451	0.75182	0.72486	0.726904	0.695446	0.723244	0.750917	0.727391	0.739696	0.72929	0.743514	0.749969	0.723156	0.749409	0.713976	0.732622	0.755468	0.745622	0.729553	0.719039	0.745585	0.719827	0.737149
0.132	0.733724	0.714294	0.709135	0.719153	0.772073	0.751961	0.815566	0.708135	0.715933	0.737507	0.723946	0.762617	0.760726	0.757409	0.743731	0.750606	0.720655	0.725971	0.714538	0.735802	0.737066	0.740956	0.707675	0.768125	0.712047	0.718565	0.737666	0.758902	0.729918	0.733241	0.695849	0.729184	0.75212	0.736915	0.750782	0.735842	0.749817	0.751703	0.731855	0.756879	0.717126	0.733511	0.75589	0.753307	0.73473	0.727947	0.74452	0.726607	0.743668
0.136	0.741311	0.720499	0.713578	0.717284	0.777306	0.759534	0.82575	0.717805	0.727144	0.742873	0.735869	0.769985	0.76335	0.757412	0.7511	0.755114	0.73252	0.735356	0.721974	0.730011	0.74135	0.745069	0.707261	0.772747	0.726415	0.722208	0.734487	0.765792	0.733985	0.739749	0.698229	0.734207	0.75329	0.746167	0.760017	0.742385	0.756229	0.754206	0.741975	0.762514	0.720483	0.734642	0.756977	0.759043	0.741501	0.736842	0.741802	0.734247	0.750628
0.14	0.747187	0.727078	0.72089	0.71828	0.781209	0.767756	0.834966	0.728921	0.739537	0.748962	0.747272	0.7753	0.764581	0.756318	0.756449	0.758924	0.74476	0.743405	0.729959	0.724652	0.744212	0.749311	0.709174	0.776963	0.740136	0.727954	0.730867	0.771793	0.737021	0.746085	0.702929	0.739079	0.754969	0.753731	0.767564	0.748823	0.762364	0.75776	0.751618	0.766332	0.72395	0.735729	0.760986	0.762915	0.749898	0.744853	0.738598	0.743193	0.758196
0.144	0.75096	0.733848	0.73058	0.721871	0.78335	0.776488	0.842545	0.740096	0.752179	0.755763	0.756331	0.778771	0.764476	0.755492	0.759873	0.761939	0.756207	0.749586	0.738144	0.721193	0.746492	0.753014	0.714776	0.780415	0.75219	0.735464	0.726582	0.777272	0.739591	0.751964	0.709865	0.743628	0.75798	0.759921	0.77335	0.755152	0.768019	0.761958	0.759254	0.768196	0.728317	0.736674	0.766657	0.764996	0.758924	0.752337	0.736211	0.752882	0.766411
0.148	0.752912	0.741407	0.742176	0.727475	0.783761	0.785262	0.849248	0.751239	0.764171	0.76253	0.762366	0.781173	0.763461	0.754468	0.762184	0.763867	0.766187	0.7528	0.745911	0.719792	0.749019	0.755677	0.72321	0.782941	0.762311	0.743885	0.722507	0.782682	0.74187	0.758363	0.720625	0.74775	0.762567	0.764286	0.777502	0.761018	0.77309	0.765306	0.765054	0.768922	0.733453	0.737369	0.772949	0.765525	0.767224	0.758727	0.73696	0.76298	0.775652
0.152	0.752891	0.749322	0.754966	0.734797	0.782493	0.793024	0.855025	0.760493	0.774175	0.768926	0.76651	0.783198	0.761956	0.754368	0.763726	0.764531	0.773778	0.753996	0.752605	0.719889	0.752304	0.75698	0.732718	0.784708	0.770358	0.751608	0.719314	0.787726	0.742752	0.765829	0.733495	0.752253	0.768641	0.767546	0.780176	0.767033	0.7773	0.767746	0.768451	0.769586	0.738885	0.737861	0.778616	0.764929	0.773671	0.763663	0.740564	0.773026	0.784967
0.156	0.752025	0.757566	0.767331	0.742854	0.779417	0.799094	0.859464	0.767803	0.782954	0.774782	0.768661	0.785699	0.760852	0.755082	0.765172	0.764829	0.78036	0.753991	0.757936	0.721217	0.75658	0.757509	0.742945	0.786053	0.776597	0.757712	0.716858	0.79229	0.742543	0.77497	0.747386	0.75796	0.775225	0.76981	0.781613	0.7728	0.780406	0.769504	0.7692	0.770641	0.744668	0.738108	0.782691	0.76404	0.777536	0.768428	0.746947	0.780756	0.79318
0.16001	0.751589	0.765399	0.778766	0.751134	0.77582	0.803596	0.863077	0.772572	0.790067	0.779876	0.769832	0.788694	0.760221	0.756772	0.766989	0.765009	0.785638	0.753318	0.762156	0.724095	0.761317	0.756593	0.753156	0.787143	0.782809	0.762153	0.716629	0.796253	0.742298	0.784924	0.76079	0.764425	0.781787	0.77186	0.782391	0.77825	0.782628	0.770396	0.767025	0.773082	0.752288	0.739163	0.783905	0.762376	0.778392	0.772878	0.754516	0.786558	0.799261
0.16401	0.752393	0.772723	0.787989	0.759098	0.772897	0.807092	0.86561	0.776121	0.795141	0.78325	0.770065	0.791292	0.760471	0.759918	0.7693	0.766174	0.789445	0.753217	0.765313	0.728022	0.7665	0.755038	0.762331	0.787839	0.78937	0.764962	0.718593	0.799582	0.742718	0.795648	0.772505	0.771531	0.787759	0.773837	0.782941	0.78312	0.784367	0.770814	0.7634	0.776031	0.760903	0.741662	0.781718	0.76007	0.777101	0.777452	0.761981	0.789616	0.8031
0.16801	0.754808	0.779027	0.79557	0.766152	0.771544	0.809832	0.866801	0.77822	0.797679	0.785033	0.770168	0.792749	0.761223	0.765247	0.77176	0.767685	0.79091	0.754389	0.767056	0.731736	0.771086	0.753815	0.770638	0.788006	0.795868	0.766048	0.722845	0.80203	0.743679	0.805758	0.781269	0.778196	0.792686	0.776358	0.782914	0.787419	0.786422	0.771058	0.759854	0.779238	0.769844	0.745021	0.77637	0.75737	0.774025	0.782272	0.768494	0.789673	0.804656
0.17201	0.758855	0.783959	0.800591	0.772138	0.77241	0.812932	0.866557	0.780352	0.798121	0.784983	0.771141	0.79352	0.761807	0.771124	0.774648	0.769242	0.791894	0.756857	0.767982	0.735902	0.774625	0.753497	0.777518	0.787456	0.802346	0.766583	0.728975	0.803338	0.744641	0.814091	0.786105	0.784596	0.796387	0.779515	0.782887	0.790589	0.788593	0.771699	0.757319	0.782434	0.778792	0.750184	0.768937	0.754593	0.770728	0.787662	0.772572	0.787442	0.804939
0.17601	0.764751	0.786973	0.802466	0.777209	0.776105	0.816392	0.865341	0.783161	0.7977	0.784876	0.773085	0.793421	0.762344	0.777063	0.777333	0.771198	0.79261	0.760649	0.768533	0.740469	0.776179	0.75423	0.783996	0.78581	0.808596	0.766862	0.736716	0.803524	0.745895	0.819248	0.786743	0.789878	0.798562	0.783596	0.78322	0.793586	0.790731	0.773123	0.755878	0.78433	0.78699	0.756448	0.762775	0.752574	0.769147	0.793144	0.773995	0.784331	0.803744
0.18001	0.771911	0.78852	0.801858	0.780907	0.781438	0.820291	0.863186	0.78683	0.797159	0.784512	0.775617	0.79221	0.762569	0.782686	0.778706	0.772745	0.793038	0.765953	0.768792	0.746085	0.776037	0.756775	0.790287	0.783372	0.81432	0.766817	0.744312	0.802702	0.74817	0.821411	0.785122	0.793134	0.799574	0.788891	0.783573	0.796188	0.793783	0.775073	0.756599	0.784717	0.794002	0.763721	0.758531	0.751542	0.769819	0.79965	0.773049	0.780946	0.802364
0.18401	0.780277	0.789049	0.799871	0.782916	0.78803	0.824109	0.859273	0.790616	0.796225	0.783727	0.778766	0.790297	0.762045	0.787033	0.779617	0.773199	0.793906	0.771428	0.769573	0.752019	0.774926	0.760532	0.795954	0.780593	0.819266	0.765952	0.751617	0.801368	0.751537	0.819588	0.782648	0.79378	0.800166	0.795436	0.783838	0.798736	0.798748	0.776867	0.758571	0.78374	0.799938	0.771817	0.757044	0.75137	0.772472	0.806654	0.771926	0.779051	0.801637
0.18801	0.788717	0.78953	0.796893	0.783931	0.794947	0.827342	0.854271	0.794741	0.795578	0.783797	0.781813	0.788008	0.761562	0.78943	0.780172	0.772577	0.795113	0.776441	0.770837	0.758005	0.773744	0.764716	0.801953	0.778234	0.823148	0.764539	0.756794	0.799022	0.755932	0.815433	0.781296	0.792253	0.800865	0.802811	0.784507	0.800561	0.805137	0.778184	0.760981	0.781419	0.804243	0.779809	0.758848	0.75293	0.777203	0.813741	0.771183	0.778653	0.802203
0.19201	0.79585	0.790772	0.793925	0.783722	0.80137	0.829205	0.848578	0.798518	0.79564	0.784861	0.783983	0.785419	0.76171	0.791011	0.779823	0.770779	0.797116	0.780752	0.773047	0.764159	0.773319	0.769493	0.807905	0.777108	0.825399	0.762848	0.759208	0.796599	0.760665	0.811056	0.781441	0.789575	0.801511	0.811184	0.786147	0.80211	0.812463	0.778246	0.763858	0.779279	0.80645	0.786765	0.763821	0.756018	0.783851	0.820915	0.772407	0.780943	0.803963
0.19601	0.801601	0.79306	0.791579	0.782766	0.807626	0.830041	0.842556	0.801845	0.796356	0.786941	0.784838	0.782894	0.762605	0.792004	0.779507	0.768211	0.800082	0.783756	0.776505	0.770528	0.773565	0.773536	0.812628	0.777216	0.826225	0.761094	0.760042	0.794968	0.766234	0.806626	0.782418	0.785138	0.802522	0.820448	0.788818	0.803338	0.819445	0.776298	0.765994	0.778088	0.806529	0.7926	0.770456	0.759928	0.791133	0.827972	0.776405	0.785386	0.806307
0.20001	0.805552	0.797029	0.79063	0.780678	0.812871	0.830379	0.836538	0.804327	0.798173	0.789446	0.784427	0.781134	0.764169	0.794296	0.779157	0.765175	0.803249	0.784891	0.780509	0.776235	0.775157	0.776111	0.816594	0.778343	0.825462	0.759025	0.760025	0.794504	0.771834	0.803795	0.784659	0.780518	0.803925	0.829524	0.791857	0.804005	0.826444	0.772066	0.767704	0.777727	0.804728	0.797798	0.777492	0.764111	0.79751	0.834367	0.782659	0.791097	0.808278
0.20401	0.807462	0.802026	0.791587	0.778294	0.817266	0.830441	0.830971	0.806577	0.8006	0.791434	0.782708	0.780205	0.766618	0.798254	0.778251	0.761623	0.806158	0.784088	0.784886	0.78089	0.777894	0.777439	0.819189	0.780723	0.823082	0.756935	0.759868	0.796212	0.778268	0.803705	0.787058	0.775904	0.805598	0.836984	0.795216	0.804423	0.832197	0.766498	0.768829	0.778885	0.802029	0.801643	0.783464	0.767367	0.802004	0.839759	0.790765	0.796828	0.809784
0.20801	0.807169	0.806989	0.793981	0.775472	0.820336	0.830863	0.826354	0.808726	0.803427	0.792726	0.780544	0.780384	0.769763	0.802993	0.777218	0.7575	0.808512	0.781984	0.788737	0.784523	0.78163	0.778282	0.820594	0.783286	0.819558	0.75402	0.761805	0.800172	0.784512	0.806033	0.789224	0.771552	0.807469	0.843152	0.798825	0.805492	0.835939	0.760381	0.77002	0.781549	0.799561	0.804156	0.788621	0.769702	0.804625	0.844055	0.798678	0.801693	0.810825
0.21201	0.806233	0.81113	0.797747	0.772771	0.822283	0.832013	0.822024	0.810938	0.806627	0.793287	0.779138	0.781737	0.772622	0.808455	0.775792	0.753388	0.809674	0.779936	0.791294	0.787287	0.785804	0.778536	0.82056	0.785091	0.815122	0.750296	0.765657	0.805756	0.789873	0.810024	0.790182	0.768645	0.809181	0.848004	0.802292	0.806525	0.837237	0.754832	0.771929	0.784449	0.797507	0.80539	0.792892	0.77084	0.805626	0.847748	0.804737	0.805028	0.811036
0.21601	0.805256	0.814377	0.801927	0.770345	0.823096	0.833963	0.818715	0.812791	0.810269	0.792025	0.77865	0.783615	0.773833	0.813385	0.774375	0.749746	0.810371	0.778117	0.791806	0.789963	0.790719	0.778809	0.819071	0.785964	0.81106	0.745058	0.771362	0.811847	0.793225	0.814255	0.789524	0.766777	0.810218	0.851006	0.80558	0.808157	0.836005	0.750042	0.774581	0.787004	0.796233	0.8054	0.796307	0.77116	0.804482	0.851073	0.808277	0.807192	0.810863
0.22001	0.804254	0.816694	0.806247	0.769156	0.82239	0.836425	0.816305	0.813067	0.813428	0.789166	0.778939	0.785355	0.773994	0.816988	0.773591	0.747488	0.810211	0.777155	0.791165	0.791961	0.795546	0.778881	0.816416	0.786251	0.807518	0.739024	0.778431	0.816845	0.795147	0.817041	0.789048	0.765348	0.810414	0.852363	0.808554	0.810257	0.832587	0.747006	0.777844	0.788858	0.795701	0.804476	0.799115	0.770536	0.802186	0.8538	0.808922	0.808074	0.811089
0.22401	0.803432	0.817355	0.81039	0.76912	0.820891	0.838377	0.814697	0.812564	0.816662	0.785562	0.779876	0.786682	0.773018	0.818325	0.773248	0.745915	0.809377	0.777255	0.789718	0.792983	0.800236	0.778465	0.813503	0.785943	0.80488	0.733197	0.785752	0.820048	0.795095	0.81785	0.788492	0.764109	0.809442	0.852662	0.81129	0.812222	0.827394	0.746442	0.781786	0.790444	0.795368	0.802666	0.801404	0.769861	0.79937	0.855832	0.806988	0.807622	0.811314
0.22801	0.803379	0.815999	0.813379	0.770085	0.819341	0.838703	0.813289	0.811017	0.819971	0.782282	0.781308	0.787675	0.770823	0.81612	0.773807	0.74513	0.80788	0.779391	0.787919	0.794031	0.804649	0.777235	0.809738	0.785594	0.803131	0.728334	0.792297	0.821141	0.793444	0.816333	0.788191	0.762457	0.807175	0.852617	0.813441	0.814304	0.8207	0.747835	0.785409	0.792575	0.7955	0.80043	0.802932	0.769685	0.79634	0.855741	0.803451	0.806593	0.811621
0.23201	0.804184	0.814038	0.81563	0.77196	0.818065	0.837092	0.811576	0.80816	0.822807	0.779705	0.783177	0.788438	0.768138	0.811178	0.775367	0.74554	0.80543	0.782537	0.786709	0.795391	0.808296	0.775399	0.805088	0.785538	0.801544	0.725086	0.797632	0.820934	0.790674	0.813289	0.788671	0.759446	0.803736	0.852127	0.814575	0.81614	0.813364	0.750997	0.788363	0.794964	0.795456	0.798566	0.80402	0.769903	0.792544	0.854116	0.799183	0.805083	0.81167
0.23601	0.806225	0.81175	0.817169	0.774569	0.816898	0.833791	0.80931	0.804237	0.824641	0.778085	0.785626	0.78795	0.765432	0.8055	0.777608	0.747283	0.802049	0.786125	0.785941	0.797555	0.810984	0.772745	0.80023	0.785991	0.799722	0.724196	0.801635	0.819042	0.787877	0.808847	0.789635	0.756466	0.799625	0.850132	0.814634	0.817017	0.805452	0.755995	0.790208	0.797146	0.795692	0.797204	0.804022	0.770983	0.788458	0.849916	0.795256	0.804021	0.811025
0.24001	0.808368	0.809437	0.81792	0.777284	0.815936	0.829412	0.806286	0.800329	0.825042	0.777808	0.789016	0.786389	0.763104	0.799133	0.780601	0.750318	0.797794	0.789298	0.78584	0.800245	0.812751	0.770079	0.795325	0.786966	0.797391	0.725324	0.803901	0.816175	0.784891	0.80445	0.790266	0.75359	0.795654	0.846365	0.81361	0.817063	0.7977	0.76171	0.791301	0.799691	0.79612	0.796291	0.802296	0.772252	0.784001	0.844228	0.791416	0.803767	0.809625
0.24401	0.809765	0.807243	0.817945	0.779336	0.814743	0.824506	0.802814	0.796609	0.823067	0.778804	0.793076	0.783761	0.762265	0.793301	0.783436	0.754238	0.792203	0.792029	0.785749	0.803829	0.812935	0.767151	0.791378	0.788384	0.793916	0.72951	0.80504	0.813623	0.782932	0.800308	0.789723	0.751251	0.79195	0.841156	0.811393	0.816121	0.790208	0.767623	0.792515	0.801805	0.796963	0.795285	0.79948	0.772772	0.779786	0.837357	0.788405	0.803832	0.807919
0.24801	0.810249	0.805248	0.817021	0.78038	0.813179	0.819782	0.799182	0.793562	0.819789	0.780624	0.797862	0.779755	0.761822	0.78931	0.785065	0.75915	0.784724	0.794413	0.785634	0.807845	0.811287	0.764712	0.787671	0.78946	0.789909	0.735783	0.805649	0.811774	0.781888	0.795762	0.787099	0.750624	0.788637	0.83477	0.80807	0.814209	0.783139	0.772862	0.794409	0.803196	0.79779	0.794569	0.795283	0.772437	0.77577	0.830117	0.785698	0.804978	0.804804
0.25201	0.809789	0.803338	0.815021	0.780854	0.810459	0.816573	0.795356	0.7905	0.815124	0.782362	0.803345	0.774444	0.761973	0.787475	0.785119	0.764664	0.776289	0.795594	0.785099	0.810804	0.807125	0.763838	0.784429	0.789889	0.78565	0.74308	0.805896	0.811148	0.782285	0.791331	0.78282	0.7521	0.785574	0.827608	0.804174	0.812258	0.776919	0.77715	0.796587	0.803771	0.798227	0.793888	0.790318	0.771202	0.772554	0.823526	0.783737	0.806282	0.801303
0.25601	0.808087	0.801263	0.812687	0.78144	0.806641	0.815578	0.79184	0.787542	0.809486	0.783739	0.80858	0.768354	0.76303	0.787916	0.783227	0.769724	0.766959	0.795572	0.783973	0.812612	0.800111	0.763707	0.78163	0.789794	0.781733	0.749996	0.806872	0.811237	0.784374	0.787306	0.776872	0.755504	0.782902	0.81884	0.799637	0.809899	0.77128	0.779773	0.799122	0.80232	0.797504	0.793537	0.78484	0.768608	0.770137	0.818891	0.781596	0.807551	0.797352
0.26001	0.805222	0.798369	0.809445	0.780386	0.801796	0.817017	0.788707	0.784717	0.80327	0.785089	0.812425	0.760922	0.764685	0.789277	0.780418	0.773191	0.757755	0.794678	0.782419	0.812393	0.791291	0.764407	0.779859	0.789289	0.778376	0.755845	0.807633	0.811892	0.787391	0.783861	0.769751	0.760602	0.780133	0.809706	0.795204	0.807617	0.766014	0.780456	0.801336	0.799794	0.795246	0.793615	0.778636	0.766017	0.768765	0.815494	0.779524	0.808213	0.793031
0.26401	0.801775	0.794883	0.805457	0.777599	0.796677	0.82071	0.786085	0.781186	0.797184	0.786738	0.814629	0.753335	0.766366	0.790653	0.776904	0.774947	0.749198	0.793092	0.780513	0.809792	0.781173	0.766154	0.777688	0.788609	0.776054	0.759525	0.806488	0.812426	0.791109	0.781161	0.76297	0.76616	0.777363	0.80076	0.791317	0.804965	0.760784	0.779063	0.802539	0.795973	0.791896	0.79291	0.772147	0.763053	0.76807	0.812689	0.777729	0.807414	0.789258
0.26801	0.797801	0.79178	0.800332	0.773524	0.791292	0.825766	0.784418	0.777249	0.791911	0.788592	0.81387	0.746143	0.767589	0.791717	0.772254	0.774443	0.741761	0.791044	0.777624	0.805146	0.770575	0.768308	0.775808	0.787973	0.774478	0.760504	0.804279	0.811869	0.794821	0.778989	0.757291	0.771286	0.77464	0.792172	0.787543	0.801315	0.75539	0.776463	0.802696	0.790669	0.787118	0.791642	0.765863	0.760417	0.767296	0.809431	0.776457	0.805206	0.785665
0.27201	0.794399	0.78889	0.794778	0.769231	0.786015	0.830584	0.783735	0.773405	0.788225	0.79058	0.810641	0.739735	0.768103	0.791598	0.767568	0.771393	0.736481	0.788499	0.774039	0.799159	0.761361	0.770318	0.774196	0.787196	0.773952	0.758083	0.799956	0.810558	0.798052	0.777289	0.752977	0.775647	0.771589	0.784416	0.783902	0.7961	0.749759	0.772527	0.800732	0.785357	0.781031	0.789951	0.759231	0.757946	0.765999	0.805175	0.776042	0.801388	0.782701
0.27601	0.790624	0.786259	0.789595	0.765216	0.781416	0.834386	0.783945	0.769697	0.785637	0.79239	0.804644	0.734746	0.768039	0.789299	0.762482	0.766462	0.733825	0.785369	0.769695	0.792672	0.753575	0.771923	0.773289	0.786603	0.774521	0.752612	0.793757	0.808608	0.800157	0.775653	0.750095	0.777472	0.768544	0.778234	0.780552	0.790013	0.744426	0.767757	0.797377	0.779898	0.773845	0.78749	0.752536	0.756246	0.764973	0.799762	0.77588	0.79637	0.78049
0.28001	0.786687	0.783934	0.78538	0.761944	0.777846	0.835395	0.785063	0.767071	0.783811	0.793784	0.797209	0.731224	0.767457	0.784906	0.7573	0.760263	0.732989	0.781972	0.765285	0.786493	0.747498	0.772212	0.772642	0.786263	0.775676	0.745449	0.786736	0.805944	0.800825	0.773511	0.74864	0.776333	0.766047	0.773188	0.77678	0.783382	0.739837	0.762763	0.7928	0.774512	0.766914	0.784278	0.747076	0.754243	0.763337	0.793003	0.775142	0.790482	0.778474
0.28401	0.783252	0.781853	0.78103	0.759014	0.775631	0.833211	0.78632	0.76571	0.782526	0.79395	0.789341	0.729194	0.766086	0.778664	0.752319	0.754057	0.734252	0.777809	0.760813	0.781094	0.743282	0.771168	0.771657	0.786107	0.777211	0.7376	0.779061	0.803115	0.799874	0.771117	0.748524	0.773334	0.764173	0.769162	0.771742	0.776541	0.736782	0.758014	0.788007	0.770255	0.76063	0.780601	0.742692	0.753366	0.760961	0.785158	0.773227	0.784152	0.776801
0.28801	0.78024	0.780201	0.777155	0.757149	0.774189	0.827941	0.787788	0.765004	0.781137	0.793119	0.781376	0.728796	0.764277	0.770509	0.747873	0.749146	0.737506	0.773508	0.756302	0.776525	0.740875	0.768395	0.770129	0.785224	0.778596	0.730568	0.771816	0.80023	0.797055	0.768778	0.750372	0.769464	0.762755	0.765495	0.765864	0.769999	0.735063	0.753717	0.783915	0.766745	0.755844	0.77632	0.74027	0.752491	0.7577	0.778141	0.770033	0.777132	0.775472
0.29201	0.777249	0.777579	0.773322	0.75652	0.773498	0.820219	0.789102	0.764437	0.779256	0.79103	0.77442	0.729538	0.761506	0.761387	0.743883	0.745703	0.742628	0.76845	0.752575	0.772868	0.739464	0.763555	0.767392	0.783225	0.778559	0.725504	0.765231	0.797646	0.792311	0.767317	0.753017	0.76597	0.763003	0.761853	0.75973	0.764402	0.734141	0.749734	0.780598	0.763498	0.752493	0.772395	0.739892	0.751831	0.75404	0.772677	0.764501	0.769329	0.774348
0.29601	0.774033	0.773487	0.76995	0.756502	0.774088	0.810903	0.790824	0.763744	0.776736	0.787721	0.76952	0.731386	0.7584	0.751903	0.740853	0.743939	0.748062	0.762936	0.750184	0.769555	0.738409	0.757638	0.763411	0.779582	0.777645	0.72372	0.759314	0.795327	0.785756	0.766941	0.755294	0.763311	0.764137	0.758455	0.753518	0.759501	0.733676	0.745863	0.777483	0.760021	0.750747	0.76882	0.741329	0.7518	0.750081	0.769037	0.757259	0.761574	0.773227
0.30001	0.770875	0.768041	0.766789	0.756545	0.775562	0.801622	0.792046	0.762386	0.773147	0.783273	0.766929	0.734064	0.75489	0.743164	0.73833	0.743558	0.752705	0.757309	0.749112	0.766357	0.737162	0.751804	0.757263	0.775164	0.77627	0.725498	0.754697	0.793604	0.778064	0.76728	0.756961	0.760673	0.765447	0.754503	0.746672	0.755577	0.73338	0.742927	0.77468	0.75624	0.749996	0.766074	0.744079	0.752383	0.74506	0.766789	0.748662	0.75435	0.771933
0.30401	0.767473	0.761321	0.764245	0.756644	0.77754	0.793072	0.792712	0.760912	0.768896	0.777506	0.766024	0.737294	0.750501	0.736754	0.73665	0.74323	0.755022	0.752262	0.748461	0.763158	0.73538	0.746909	0.74976	0.770335	0.773743	0.729831	0.750963	0.792792	0.769548	0.767751	0.758024	0.758272	0.766078	0.750073	0.739004	0.752429	0.73267	0.74112	0.771141	0.751754	0.749402	0.764662	0.747708	0.752996	0.738987	0.765647	0.739491	0.747753	0.769717
0.30801	0.763878	0.75361	0.762069	0.756101	0.779895	0.786709	0.792417	0.758165	0.763967	0.770912	0.766849	0.740841	0.745474	0.732514	0.734789	0.742794	0.755115	0.748178	0.747676	0.759317	0.733091	0.744708	0.741076	0.765688	0.770049	0.734887	0.747642	0.791941	0.76057	0.767749	0.758097	0.755903	0.766148	0.745746	0.731295	0.750575	0.731247	0.740443	0.766778	0.747389	0.748178	0.763828	0.750815	0.753736	0.732813	0.765396	0.731761	0.742771	0.766913
0.31201	0.759763	0.745637	0.760519	0.754667	0.781508	0.783018	0.79179	0.754599	0.758942	0.764327	0.768656	0.744212	0.740191	0.730282	0.732001	0.741575	0.753168	0.745222	0.746596	0.755686	0.730395	0.745149	0.731706	0.761451	0.765606	0.740156	0.743934	0.79079	0.751423	0.76606	0.757468	0.752089	0.764629	0.741742	0.724295	0.749246	0.729789	0.740309	0.76158	0.743418	0.74586	0.763468	0.753789	0.754144	0.727407	0.765552	0.726653	0.739102	0.763869
0.31601	0.755602	0.738035	0.759476	0.752626	0.781652	0.78148	0.789853	0.750525	0.754005	0.757965	0.769843	0.747217	0.735169	0.730212	0.728932	0.738823	0.750157	0.74329	0.744711	0.752347	0.727821	0.747284	0.722187	0.757997	0.760655	0.744437	0.738689	0.788731	0.742756	0.762566	0.755483	0.746808	0.761628	0.738003	0.717548	0.748159	0.728438	0.740938	0.755874	0.739902	0.742215	0.763235	0.75656	0.754183	0.723386	0.765168	0.72397	0.737411	0.760611
0.32001	0.750926	0.73173	0.758644	0.7504	0.780271	0.780918	0.78778	0.746142	0.749372	0.752406	0.769146	0.749261	0.730989	0.731855	0.7261	0.735296	0.74706	0.742243	0.741409	0.748526	0.725704	0.751086	0.71342	0.754976	0.755135	0.747831	0.732663	0.785633	0.734907	0.757251	0.753041	0.740406	0.75682	0.734568	0.711945	0.746791	0.727314	0.741797	0.750532	0.737007	0.738021	0.76253	0.758484	0.754324	0.719928	0.763352	0.724343	0.737633	0.757047
0.32401	0.746384	0.727034	0.757846	0.748727	0.777187	0.780492	0.78541	0.741763	0.745496	0.748351	0.765873	0.750193	0.728204	0.73496	0.723833	0.732139	0.74427	0.741587	0.737428	0.744744	0.724715	0.754526	0.70636	0.751847	0.748783	0.750805	0.72694	0.781795	0.72743	0.750923	0.750785	0.734077	0.750801	0.731514	0.707474	0.745218	0.72694	0.742884	0.746621	0.734038	0.734252	0.761005	0.759858	0.754347	0.717095	0.759502	0.726706	0.739289	0.753039
0.32801	0.742124	0.72356	0.756784	0.748069	0.772994	0.779546	0.782848	0.737964	0.742959	0.745576	0.760432	0.75	0.727251	0.739174	0.722498	0.729718	0.7422	0.741319	0.7328	0.741024	0.72409	0.756465	0.70141	0.748853	0.742268	0.753096	0.722649	0.777136	0.721448	0.74406	0.748202	0.728971	0.743942	0.728836	0.704225	0.743022	0.727292	0.743197	0.743856	0.731188	0.730407	0.758969	0.76092	0.754846	0.716377	0.754768	0.730004	0.741672	0.747802
0.33201	0.738444	0.721396	0.755189	0.748095	0.769024	0.777122	0.780737	0.734785	0.741747	0.744408	0.752739	0.748509	0.728367	0.743651	0.722622	0.728644	0.740704	0.7408	0.728405	0.73713	0.72403	0.756518	0.698602	0.745731	0.735984	0.754648	0.720243	0.771768	0.716903	0.738306	0.745683	0.725559	0.736972	0.726617	0.702297	0.739867	0.72779	0.743068	0.742174	0.728611	0.727364	0.755883	0.761358	0.755447	0.717184	0.749287	0.733762	0.744842	0.741013
0.33601	0.735763	0.720192	0.752826	0.74925	0.765827	0.773597	0.779791	0.732129	0.741118	0.744192	0.743166	0.746267	0.731145	0.748027	0.72491	0.728439	0.738996	0.739458	0.724036	0.732473	0.724482	0.754252	0.698286	0.742502	0.730552	0.755986	0.719651	0.765911	0.713126	0.733951	0.742812	0.724042	0.730028	0.724881	0.701017	0.735853	0.728021	0.742414	0.741871	0.725785	0.725155	0.752022	0.761457	0.756521	0.718722	0.743844	0.73643	0.74814	0.732752
0.34001	0.73441	0.719704	0.74982	0.750505	0.764155	0.769172	0.780725	0.730327	0.740498	0.744703	0.732937	0.743143	0.734941	0.751272	0.729283	0.728843	0.737355	0.737078	0.719503	0.726986	0.725153	0.750601	0.699754	0.739151	0.72618	0.756752	0.721072	0.76045	0.710685	0.7313	0.740248	0.725351	0.723742	0.723978	0.699939	0.731053	0.727063	0.741626	0.741857	0.723517	0.723356	0.748025	0.760869	0.757427	0.721007	0.739209	0.737731	0.750922	0.724311
0.34401	0.733686	0.719731	0.745787	0.75105	0.76356	0.764753	0.783365	0.728566	0.739069	0.745739	0.724172	0.739923	0.738593	0.753094	0.735003	0.72937	0.735238	0.73358	0.715527	0.720472	0.725388	0.746161	0.702605	0.736186	0.722817	0.756591	0.723946	0.754594	0.709037	0.729874	0.73851	0.728224	0.718837	0.723856	0.699339	0.725807	0.724989	0.741539	0.742038	0.721427	0.721729	0.743866	0.760269	0.758027	0.724242	0.736644	0.738299	0.752997	0.716479
0.34801	0.733544	0.72051	0.741672	0.75056	0.764179	0.760767	0.787055	0.727493	0.737252	0.746575	0.717011	0.736558	0.741406	0.753096	0.740822	0.729791	0.732136	0.729548	0.712337	0.713823	0.724833	0.741086	0.705813	0.734367	0.719787	0.754867	0.72665	0.748627	0.707631	0.729594	0.736628	0.731432	0.715791	0.724352	0.698383	0.720546	0.721979	0.742348	0.741672	0.720049	0.720168	0.739267	0.760132	0.75791	0.728545	0.736171	0.737606	0.753467	0.710437
0.35201	0.733318	0.721848	0.737746	0.748879	0.765543	0.75696	0.791171	0.726921	0.735046	0.747025	0.711747	0.733707	0.742886	0.750912	0.745972	0.729373	0.728255	0.725023	0.709989	0.708219	0.723565	0.736204	0.707514	0.733519	0.717259	0.752233	0.72889	0.743092	0.706574	0.729529	0.734805	0.734373	0.71448	0.725381	0.697374	0.715336	0.718413	0.744335	0.740446	0.719664	0.718182	0.734555	0.760306	0.757414	0.733534	0.736844	0.736702	0.752298	0.70698
0.35601	0.732595	0.72417	0.733959	0.746328	0.766428	0.753735	0.794571	0.726572	0.733221	0.7473	0.708029	0.731159	0.742472	0.746497	0.749519	0.728128	0.723693	0.72078	0.707556	0.703908	0.721914	0.731391	0.707734	0.733735	0.714518	0.749091	0.730639	0.737657	0.705231	0.730313	0.734302	0.735445	0.71462	0.726084	0.696415	0.711107	0.715229	0.747242	0.738782	0.720071	0.716442	0.730007	0.760236	0.756092	0.737577	0.737974	0.736263	0.749421	0.706424
0.36001	0.730622	0.727025	0.73038	0.742862	0.76539	0.750815	0.796354	0.727031	0.731546	0.746892	0.705661	0.729248	0.739945	0.740576	0.750897	0.727477	0.719585	0.716797	0.705745	0.701297	0.7206	0.726748	0.707145	0.735087	0.711304	0.746202	0.731557	0.732525	0.704086	0.7316	0.734847	0.735007	0.715743	0.726029	0.695916	0.708646	0.713319	0.750401	0.736109	0.721672	0.714351	0.725932	0.759874	0.753754	0.740928	0.738799	0.735733	0.745032	0.70904
0.36401	0.72759	0.730604	0.72698	0.738922	0.76261	0.747781	0.796243	0.727773	0.72975	0.745686	0.704751	0.728162	0.736446	0.734559	0.750053	0.727367	0.717199	0.7131	0.704634	0.700041	0.719882	0.722491	0.705248	0.737201	0.708566	0.743386	0.730844	0.728472	0.702847	0.733939	0.735903	0.733167	0.717508	0.725054	0.696122	0.707151	0.712956	0.753338	0.73229	0.723731	0.712249	0.72283	0.759616	0.75058	0.743921	0.738881	0.736012	0.740371	0.713803
0.36801	0.723707	0.734783	0.72393	0.73517	0.758352	0.745119	0.793976	0.728661	0.72831	0.743436	0.704232	0.728311	0.732796	0.729371	0.748077	0.727765	0.717005	0.709423	0.703858	0.700605	0.719856	0.718531	0.702429	0.73847	0.707106	0.741057	0.728928	0.724779	0.70186	0.736719	0.736983	0.730607	0.719974	0.722702	0.696963	0.706474	0.714523	0.755859	0.72803	0.72573	0.710408	0.721333	0.758406	0.747285	0.745895	0.738081	0.73726	0.736767	0.719171
0.37201	0.719372	0.738743	0.722377	0.732201	0.753614	0.742317	0.789319	0.73002	0.727249	0.740062	0.704258	0.729252	0.729458	0.725913	0.745076	0.728363	0.719577	0.70546	0.702867	0.701776	0.72052	0.714172	0.699292	0.738763	0.707561	0.739564	0.725809	0.72132	0.701483	0.739762	0.738634	0.728001	0.722584	0.718811	0.69809	0.705949	0.717256	0.757076	0.723927	0.727924	0.708912	0.721821	0.756768	0.74438	0.74753	0.736662	0.738588	0.734801	0.724216
0.37601	0.715528	0.741326	0.72226	0.730643	0.74947	0.739901	0.782977	0.730773	0.726086	0.735593	0.704921	0.730913	0.726629	0.724232	0.742006	0.729025	0.724056	0.701503	0.702402	0.703036	0.722434	0.709966	0.696925	0.737993	0.709904	0.738833	0.721681	0.718497	0.702276	0.74327	0.740424	0.726032	0.725047	0.713883	0.6991	0.705314	0.720382	0.757087	0.720762	0.729396	0.70804	0.723983	0.754636	0.74237	0.748596	0.735197	0.740704	0.734933	0.727909
0.38001	0.712423	0.742442	0.723554	0.73052	0.746367	0.737999	0.776287	0.730897	0.725696	0.72966	0.706164	0.733122	0.724989	0.724488	0.738698	0.729843	0.729974	0.697942	0.702504	0.703925	0.724851	0.706044	0.696038	0.736779	0.71386	0.737798	0.71688	0.717105	0.703926	0.746245	0.741787	0.724403	0.727823	0.708328	0.699881	0.704646	0.723086	0.756008	0.718641	0.730421	0.708583	0.727442	0.751705	0.741035	0.748985	0.733864	0.743425	0.737082	0.72974
0.38401	0.710385	0.742001	0.726775	0.732089	0.745322	0.736797	0.769743	0.730436	0.725441	0.723042	0.707554	0.736043	0.724723	0.726232	0.735391	0.731226	0.736253	0.695071	0.702973	0.705311	0.727008	0.702783	0.696614	0.735688	0.718682	0.736158	0.711674	0.717434	0.706239	0.747794	0.741447	0.723441	0.730433	0.702807	0.700052	0.703743	0.72445	0.753834	0.717125	0.730846	0.710639	0.731388	0.747843	0.741155	0.748967	0.732916	0.746694	0.740369	0.73019
0.38801	0.709842	0.739737	0.731749	0.734789	0.746884	0.736459	0.764157	0.729585	0.724998	0.71621	0.708665	0.739021	0.726041	0.729268	0.732291	0.732667	0.741907	0.693633	0.703447	0.706951	0.729181	0.700888	0.698693	0.735157	0.723122	0.73426	0.7068	0.719053	0.709721	0.748009	0.739856	0.723018	0.732582	0.697907	0.699574	0.702348	0.72385	0.751652	0.716444	0.730378	0.713748	0.734656	0.743783	0.742439	0.748394	0.732549	0.75053	0.744455	0.729563
0.39201	0.710191	0.735795	0.737706	0.73864	0.750777	0.73664	0.759782	0.728939	0.724633	0.710538	0.709284	0.741353	0.728575	0.732081	0.730016	0.73411	0.746007	0.693683	0.704116	0.708881	0.730771	0.70043	0.702604	0.734939	0.725921	0.732633	0.702851	0.72138	0.714077	0.746266	0.737305	0.72219	0.73454	0.693662	0.698757	0.701172	0.721889	0.749656	0.716347	0.728609	0.717303	0.737446	0.740937	0.74402	0.746868	0.732403	0.753875	0.748273	0.727753
0.39601	0.711305	0.731494	0.743912	0.742716	0.756305	0.736967	0.756915	0.727966	0.723633	0.707077	0.71009	0.743171	0.731338	0.734887	0.728418	0.735478	0.74802	0.695692	0.705303	0.710945	0.732134	0.701557	0.708178	0.735823	0.727041	0.731113	0.700158	0.724602	0.718846	0.743022	0.733389	0.721141	0.735763	0.690586	0.697525	0.700557	0.719097	0.748249	0.716348	0.726003	0.721368	0.740031	0.739013	0.745014	0.744758	0.73153	0.756278	0.750831	0.725441
0.40001	0.713337	0.727434	0.749217	0.746444	0.76291	0.736635	0.75612	0.726828	0.722113	0.706647	0.711256	0.744397	0.733423	0.738019	0.727828	0.736507	0.74751	0.699203	0.70788	0.713156	0.733395	0.704585	0.714418	0.737975	0.726472	0.72961	0.698958	0.727753	0.7239	0.738629	0.728074	0.719764	0.736386	0.689221	0.695887	0.701045	0.71654	0.747995	0.716581	0.723332	0.725377	0.742404	0.73815	0.744919	0.742359	0.730373	0.758151	0.752467	0.722736
0.40401	0.715801	0.724245	0.753117	0.749071	0.769656	0.73593	0.756913	0.725569	0.720689	0.708533	0.71347	0.745048	0.734361	0.741698	0.729143	0.73747	0.744605	0.703469	0.71152	0.716134	0.734195	0.708488	0.720854	0.741259	0.72428	0.728111	0.69919	0.729488	0.728324	0.73393	0.722129	0.718461	0.736484	0.689874	0.69445	0.702781	0.714876	0.748569	0.717395	0.720546	0.728706	0.745144	0.738376	0.742968	0.739749	0.72879	0.758969	0.752636	0.71966
0.40801	0.718635	0.722436	0.755826	0.750372	0.775696	0.735126	0.759137	0.724375	0.719931	0.712517	0.716792	0.745002	0.733679	0.745185	0.732226	0.738531	0.740818	0.707871	0.715746	0.719194	0.735251	0.713306	0.726233	0.745178	0.721372	0.727662	0.700867	0.730071	0.732416	0.729691	0.716467	0.717583	0.73598	0.692824	0.693206	0.705051	0.714199	0.749752	0.718743	0.718291	0.73088	0.748064	0.739596	0.739051	0.737134	0.726534	0.758121	0.751483	0.716479
0.41201	0.72197	0.722784	0.756753	0.750253	0.780093	0.734189	0.76172	0.722851	0.720431	0.717668	0.720501	0.744854	0.731716	0.748573	0.736044	0.739411	0.737152	0.711929	0.721143	0.722283	0.736498	0.718429	0.731502	0.748923	0.718806	0.728271	0.703545	0.729708	0.735615	0.726019	0.711933	0.716733	0.735386	0.697495	0.692488	0.707357	0.714718	0.751417	0.720664	0.717731	0.73218	0.751091	0.741582	0.734323	0.735596	0.723867	0.75618	0.74986	0.713745
0.41601	0.726015	0.724767	0.755537	0.748063	0.782002	0.73347	0.763644	0.721936	0.72251	0.72315	0.72402	0.744196	0.72938	0.751002	0.739897	0.739733	0.734241	0.71525	0.727003	0.72485	0.737756	0.723395	0.736713	0.753017	0.716882	0.730099	0.706451	0.729022	0.738441	0.723306	0.708669	0.716768	0.735404	0.702541	0.692393	0.709416	0.716401	0.752692	0.723192	0.71898	0.732822	0.753992	0.743161	0.728995	0.735476	0.721278	0.753203	0.748033	0.711997
0.42001	0.730767	0.728263	0.752618	0.744469	0.781774	0.732548	0.764542	0.721411	0.7258	0.728394	0.726811	0.7439	0.727672	0.751803	0.743761	0.739861	0.732824	0.717638	0.73234	0.726953	0.738952	0.727434	0.741062	0.756741	0.715887	0.733476	0.709981	0.728727	0.740676	0.721375	0.706866	0.718291	0.736131	0.707766	0.692911	0.710332	0.719071	0.753872	0.725812	0.721212	0.732661	0.756563	0.744471	0.724315	0.736156	0.719592	0.749753	0.7467	0.71144
0.42401	0.736066	0.731644	0.748134	0.740131	0.779448	0.731712	0.763396	0.721028	0.730226	0.732132	0.728642	0.74407	0.726872	0.750831	0.747482	0.739538	0.733151	0.71975	0.736676	0.728428	0.740603	0.730025	0.74487	0.758959	0.715882	0.737309	0.713458	0.728056	0.741339	0.720473	0.706795	0.721709	0.73826	0.712787	0.694147	0.710437	0.722619	0.754814	0.72862	0.723818	0.732633	0.758125	0.745828	0.721145	0.738188	0.719422	0.746042	0.745742	0.712385
0.42801	0.741086	0.734261	0.743278	0.735268	0.775042	0.731335	0.760054	0.721355	0.735401	0.734928	0.729763	0.74462	0.72741	0.748498	0.751247	0.739358	0.734752	0.722061	0.740337	0.728888	0.74208	0.731064	0.747993	0.759279	0.716463	0.741228	0.716992	0.726719	0.741644	0.720272	0.708286	0.727012	0.74176	0.717314	0.695972	0.709563	0.726454	0.755527	0.731029	0.726431	0.732362	0.757634	0.746657	0.720263	0.740708	0.721178	0.742815	0.745535	0.715043
0.43201	0.745474	0.735689	0.738378	0.7308	0.768996	0.731182	0.755702	0.721778	0.740668	0.736932	0.730573	0.745065	0.729103	0.745819	0.754012	0.739258	0.737989	0.724808	0.742872	0.728422	0.744151	0.731135	0.750451	0.759129	0.717485	0.744361	0.719735	0.725099	0.741045	0.72076	0.710299	0.733595	0.746543	0.721703	0.698026	0.708438	0.730033	0.756172	0.73269	0.728403	0.732406	0.755178	0.747293	0.7215	0.742946	0.724952	0.74104	0.746214	0.71916
0.43601	0.748625	0.736105	0.733855	0.727364	0.761252	0.731907	0.751139	0.722353	0.745344	0.73786	0.73186	0.746028	0.7317	0.743639	0.756332	0.739884	0.741545	0.728563	0.7447	0.727805	0.746668	0.730353	0.752609	0.757907	0.719165	0.745996	0.721593	0.722325	0.739378	0.7218	0.711666	0.741036	0.751352	0.726025	0.700268	0.708333	0.733825	0.757056	0.733201	0.728899	0.732582	0.75133	0.748097	0.7244	0.744428	0.730223	0.740683	0.747736	0.723649
0.44001	0.751285	0.735998	0.73041	0.725146	0.752514	0.733358	0.746756	0.723307	0.748675	0.738308	0.734577	0.746683	0.734852	0.742814	0.757267	0.741253	0.744317	0.73264	0.745174	0.727019	0.749058	0.729083	0.753872	0.756088	0.721365	0.746078	0.723296	0.718393	0.737738	0.723112	0.712279	0.749009	0.755565	0.730173	0.702289	0.709639	0.737376	0.757692	0.73306	0.727708	0.731734	0.746205	0.748612	0.728513	0.745329	0.736124	0.741836	0.749882	0.728198
0.44401	0.752942	0.736114	0.728824	0.724413	0.744401	0.735356	0.743122	0.724678	0.751258	0.738861	0.738613	0.747129	0.738045	0.743537	0.757143	0.743039	0.746043	0.736553	0.7447	0.726601	0.751532	0.72858	0.753996	0.75355	0.724018	0.744627	0.724526	0.713568	0.735139	0.724485	0.713181	0.755965	0.758014	0.73421	0.703633	0.712729	0.740211	0.758389	0.732031	0.725398	0.72995	0.741033	0.749419	0.733735	0.745507	0.741978	0.743745	0.751901	0.732121
0.44801	0.753446	0.736218	0.728903	0.725105	0.736871	0.738148	0.740876	0.726927	0.753513	0.740116	0.743148	0.746945	0.740865	0.745376	0.756641	0.744099	0.746809	0.740241	0.744013	0.726928	0.754074	0.72897	0.753183	0.751555	0.727103	0.742228	0.725431	0.708204	0.73362	0.725929	0.71434	0.760554	0.758158	0.737783	0.70431	0.717517	0.742841	0.75865	0.7308	0.722524	0.72802	0.736277	0.750761	0.739435	0.745445	0.746228	0.745611	0.753471	0.733955
0.45201	0.753077	0.736973	0.730487	0.72755	0.730944	0.741243	0.739798	0.729882	0.755663	0.742705	0.747042	0.74637	0.742814	0.747698	0.75587	0.74453	0.746489	0.743085	0.743317	0.72867	0.755744	0.731054	0.751462	0.750337	0.730115	0.738904	0.726826	0.703343	0.733194	0.727619	0.715844	0.762936	0.756586	0.740862	0.70469	0.723208	0.745071	0.758899	0.730243	0.71951	0.726208	0.733152	0.752441	0.745185	0.744154	0.748819	0.747239	0.754255	0.733488
0.45601	0.75192	0.739038	0.732664	0.730716	0.726986	0.744254	0.739557	0.733429	0.758005	0.745901	0.749848	0.745979	0.744433	0.750324	0.754602	0.743967	0.745041	0.744786	0.7427	0.731595	0.757603	0.735201	0.748794	0.749604	0.733081	0.734965	0.728843	0.699565	0.733658	0.73002	0.718036	0.762942	0.753572	0.742794	0.704819	0.729328	0.746691	0.75919	0.730868	0.716281	0.725062	0.732338	0.754156	0.750277	0.742447	0.749958	0.74761	0.754342	0.731752
0.46001	0.749588	0.741826	0.735042	0.734335	0.725266	0.747051	0.739866	0.736741	0.760422	0.749154	0.750921	0.745946	0.746377	0.752954	0.753176	0.741956	0.742409	0.744855	0.742865	0.735371	0.760094	0.740677	0.746142	0.748772	0.736178	0.731996	0.731943	0.69753	0.735128	0.733237	0.720961	0.76065	0.749454	0.743757	0.705615	0.734835	0.747841	0.759709	0.732688	0.71358	0.725142	0.733118	0.755775	0.755095	0.74075	0.750026	0.746909	0.753328	0.729468
0.46401	0.745927	0.745619	0.737153	0.738011	0.725628	0.749278	0.740197	0.739662	0.763047	0.752116	0.750205	0.746567	0.748866	0.755142	0.751825	0.739481	0.73978	0.743972	0.743608	0.739748	0.763215	0.746664	0.74352	0.748268	0.739367	0.730368	0.73674	0.698075	0.737204	0.737027	0.724665	0.757541	0.745846	0.743483	0.70738	0.73926	0.747948	0.760911	0.735611	0.712044	0.727347	0.735849	0.756931	0.759383	0.738674	0.748667	0.745084	0.751773	0.727236
0.46801	0.741856	0.74953	0.738583	0.741152	0.727773	0.750338	0.741008	0.741618	0.765809	0.754301	0.748282	0.747827	0.752268	0.75713	0.751063	0.736821	0.73752	0.742203	0.744179	0.744453	0.767721	0.752552	0.741486	0.747459	0.742669	0.729986	0.743502	0.701102	0.739443	0.741224	0.728409	0.754604	0.743222	0.742808	0.70982	0.742251	0.746931	0.762655	0.738997	0.711856	0.731013	0.739442	0.757533	0.763119	0.736594	0.747315	0.743508	0.750244	0.725859
0.47202	0.737748	0.752782	0.739354	0.743089	0.730529	0.750649	0.742047	0.742834	0.768292	0.755102	0.74574	0.749974	0.75594	0.759441	0.750993	0.734434	0.735553	0.740506	0.744295	0.749036	0.772807	0.757134	0.740851	0.746932	0.745663	0.730766	0.751393	0.705566	0.740875	0.745076	0.732178	0.752707	0.742248	0.742416	0.712827	0.744215	0.744662	0.763951	0.742684	0.712983	0.7361	0.743697	0.75785	0.765987	0.734832	0.746793	0.742634	0.748315	0.725922
0.47602	0.734191	0.755032	0.739565	0.743389	0.733388	0.75003	0.743626	0.743459	0.770133	0.753999	0.742839	0.752824	0.75942	0.761852	0.751625	0.733141	0.734487	0.739416	0.743689	0.753235	0.777194	0.760206	0.74153	0.745616	0.748205	0.732489	0.759663	0.710728	0.741494	0.747843	0.736882	0.75282	0.74305	0.743478	0.715893	0.745787	0.741652	0.764617	0.746406	0.714835	0.742408	0.747236	0.757794	0.768231	0.733423	0.747457	0.742788	0.745741	0.727378
0.48002	0.732062	0.755961	0.739279	0.742386	0.735873	0.749328	0.746058	0.744105	0.771427	0.751183	0.74074	0.756558	0.762475	0.764613	0.752658	0.732981	0.734343	0.739945	0.743043	0.757268	0.780224	0.761772	0.743313	0.743131	0.750413	0.734132	0.768397	0.715795	0.741131	0.750474	0.742183	0.754075	0.745354	0.745528	0.719175	0.747266	0.738833	0.764512	0.749487	0.71808	0.74828	0.749211	0.757794	0.769715	0.73192	0.748659	0.743692	0.742327	0.729964
0.48402	0.731878	0.755557	0.739681	0.739737	0.737804	0.749229	0.748806	0.744633	0.772281	0.747493	0.740482	0.760178	0.764198	0.767585	0.753241	0.733535	0.735403	0.741889	0.743037	0.761198	0.782113	0.761293	0.7468	0.740381	0.751947	0.734979	0.77593	0.719845	0.739871	0.752663	0.747557	0.756475	0.749132	0.748407	0.723292	0.748906	0.73657	0.763433	0.751532	0.722448	0.75355	0.7492	0.757509	0.77057	0.731091	0.749999	0.745537	0.738929	0.732351
0.48802	0.733853	0.754394	0.740437	0.735777	0.739717	0.750007	0.751749	0.745471	0.773009	0.744145	0.742015	0.763162	0.764365	0.769625	0.753208	0.735311	0.738525	0.744884	0.742981	0.764557	0.781974	0.759176	0.750654	0.737584	0.753137	0.735092	0.781239	0.723073	0.738943	0.754754	0.753553	0.758979	0.754201	0.751522	0.727252	0.750662	0.735206	0.761424	0.753142	0.727199	0.757632	0.747923	0.757157	0.771087	0.730625	0.751255	0.748211	0.735977	0.733637
0.49202	0.738025	0.752621	0.74156	0.731518	0.741247	0.751143	0.754642	0.74782	0.773558	0.741773	0.745111	0.765302	0.763298	0.770336	0.75273	0.737825	0.743665	0.747944	0.743105	0.767234	0.780766	0.756092	0.754224	0.735673	0.754189	0.73439	0.783167	0.724926	0.738217	0.757691	0.759439	0.761428	0.7594	0.754597	0.731214	0.752847	0.73524	0.758515	0.754472	0.732079	0.760941	0.745354	0.75745	0.771913	0.730954	0.752773	0.751217	0.733517	0.733904
0.49602	0.743114	0.750808	0.742864	0.727747	0.742699	0.752342	0.756285	0.751352	0.7739	0.741117	0.749312	0.766417	0.761561	0.769888	0.751656	0.739981	0.750062	0.750537	0.744224	0.76903	0.778719	0.752413	0.756885	0.734168	0.755346	0.733468	0.781723	0.725217	0.738372	0.760471	0.764677	0.763159	0.763904	0.756968	0.734989	0.755443	0.736768	0.755614	0.755936	0.73663	0.763311	0.741898	0.757745	0.772925	0.7322	0.754979	0.753249	0.731399	0.732453
0.50002	0.74852	0.749466	0.744272	0.725848	0.744588	0.753621	0.75694	0.755203	0.773802	0.742578	0.753575	0.766418	0.759652	0.768971	0.751294	0.74266	0.757546	0.752604	0.745742	0.769813	0.776271	0.748513	0.758013	0.733731	0.756622	0.732848	0.777461	0.725039	0.739531	0.763495	0.769304	0.763971	0.767897	0.758109	0.737708	0.757835	0.739751	0.753102	0.758144	0.740347	0.764999	0.737756	0.758083	0.774323	0.734833	0.757761	0.753744	0.730475	0.729715
0.50402	0.75348	0.748878	0.74511	0.726087	0.74657	0.75431	0.757331	0.759518	0.773423	0.746165	0.757274	0.765499	0.757616	0.767924	0.752043	0.745094	0.76552	0.753988	0.74763	0.769994	0.774166	0.744644	0.757292	0.734676	0.758364	0.73247	0.77079	0.724714	0.741551	0.766893	0.772768	0.763523	0.770939	0.75815	0.739886	0.759596	0.743421	0.751002	0.760757	0.742634	0.766023	0.73392	0.758498	0.776356	0.738629	0.760493	0.75314	0.729971	0.726843
0.50802	0.757367	0.749134	0.745466	0.728391	0.747902	0.754331	0.757516	0.763926	0.772314	0.751668	0.759951	0.764201	0.755833	0.767358	0.753365	0.746912	0.773311	0.754478	0.749682	0.769742	0.771962	0.740992	0.7562	0.736753	0.759968	0.73365	0.762156	0.724303	0.744977	0.770582	0.775036	0.76253	0.773006	0.757812	0.741533	0.760749	0.747317	0.749567	0.763893	0.743061	0.766969	0.731016	0.758874	0.778686	0.743193	0.763273	0.751998	0.729765	0.724332
0.51202	0.759703	0.750502	0.745553	0.732633	0.748557	0.753865	0.757486	0.767501	0.770624	0.758195	0.76132	0.763056	0.754817	0.767042	0.755319	0.747994	0.77962	0.754655	0.75172	0.768827	0.769746	0.738588	0.754916	0.740266	0.761175	0.736888	0.752646	0.724172	0.748452	0.774262	0.776278	0.761498	0.773752	0.757247	0.74256	0.760762	0.750823	0.748482	0.767702	0.742168	0.767599	0.728923	0.758929	0.780874	0.748177	0.765849	0.75079	0.729533	0.722871
0.51602	0.760474	0.752639	0.745919	0.738549	0.74803	0.753103	0.757554	0.769932	0.768357	0.764422	0.761631	0.762244	0.753861	0.767243	0.757586	0.748812	0.783673	0.754547	0.753849	0.767314	0.768055	0.736977	0.753513	0.744799	0.761555	0.74237	0.743677	0.723924	0.751831	0.777464	0.776125	0.760551	0.77256	0.756362	0.743378	0.759892	0.7539	0.748044	0.771307	0.741469	0.768493	0.727905	0.75884	0.782703	0.753313	0.76753	0.749855	0.729407	0.723221
0.52002	0.759732	0.754602	0.746355	0.745239	0.746984	0.752054	0.757654	0.77099	0.765752	0.769719	0.760707	0.761921	0.75244	0.76714	0.760288	0.749712	0.785255	0.755272	0.756591	0.766377	0.766926	0.736455	0.752899	0.749845	0.761054	0.749924	0.736082	0.72406	0.754263	0.779906	0.774534	0.759994	0.770693	0.755816	0.74414	0.757834	0.756503	0.748027	0.774621	0.74255	0.769364	0.727896	0.758619	0.783611	0.757696	0.768184	0.750173	0.729539	0.725054
0.52402	0.758286	0.75713	0.746427	0.751557	0.745315	0.75107	0.757558	0.771494	0.763327	0.773972	0.759019	0.762482	0.751419	0.766074	0.762568	0.751178	0.783573	0.75674	0.759256	0.766145	0.765859	0.737919	0.753602	0.755374	0.760327	0.758329	0.73019	0.724669	0.755684	0.781772	0.772277	0.760108	0.768271	0.755757	0.74432	0.754868	0.758495	0.748156	0.777243	0.745303	0.769865	0.729182	0.758449	0.783174	0.761081	0.767683	0.752194	0.730726	0.727614
0.52802	0.755825	0.759972	0.74632	0.757222	0.742931	0.750157	0.757316	0.771531	0.760971	0.776439	0.756577	0.763513	0.750243	0.763804	0.764307	0.752562	0.779603	0.758565	0.762153	0.766467	0.764997	0.741361	0.755635	0.760455	0.760564	0.766439	0.726776	0.725178	0.75615	0.78303	0.769489	0.760767	0.765697	0.756846	0.744096	0.751859	0.759737	0.74864	0.778996	0.749803	0.76984	0.730741	0.757625	0.781484	0.762992	0.765595	0.755702	0.73255	0.730136
0.53202	0.752921	0.763109	0.745805	0.761982	0.740758	0.750794	0.756383	0.771489	0.759711	0.777307	0.75334	0.764674	0.748829	0.760682	0.765699	0.754014	0.774101	0.761181	0.765298	0.767025	0.763994	0.746682	0.758567	0.76435	0.761542	0.773156	0.72555	0.725397	0.756146	0.782876	0.766232	0.76209	0.763574	0.758588	0.743222	0.749641	0.760015	0.749232	0.779349	0.755667	0.768706	0.732115	0.756458	0.778512	0.763278	0.76228	0.759633	0.735332	0.732414
0.53602	0.751039	0.766256	0.744704	0.765407	0.739688	0.752529	0.755467	0.771177	0.759639	0.776904	0.749871	0.765423	0.747338	0.756761	0.766427	0.755864	0.768436	0.763682	0.767928	0.767898	0.763479	0.753456	0.761367	0.766232	0.763714	0.777492	0.72605	0.726119	0.756335	0.78132	0.763301	0.764213	0.762247	0.760447	0.741647	0.748445	0.759214	0.750001	0.778929	0.761969	0.765896	0.733871	0.754924	0.775668	0.76197	0.758196	0.763788	0.739152	0.734435
0.54002	0.749728	0.768702	0.743551	0.767915	0.739806	0.75473	0.75537	0.770965	0.760252	0.775468	0.747861	0.765731	0.745835	0.753124	0.766397	0.757787	0.763951	0.765847	0.769594	0.768889	0.763421	0.760539	0.762752	0.766115	0.767339	0.778917	0.727506	0.727204	0.757056	0.778811	0.760825	0.766455	0.762418	0.761826	0.739745	0.748233	0.757019	0.751154	0.777912	0.767185	0.761148	0.736495	0.75379	0.773585	0.759325	0.754981	0.768016	0.743148	0.736035
0.54402	0.749342	0.770397	0.742487	0.769167	0.741557	0.757284	0.755698	0.771123	0.761238	0.773152	0.747452	0.765337	0.744846	0.750199	0.765443	0.75998	0.761366	0.767423	0.770023	0.769321	0.763085	0.767258	0.763164	0.764842	0.771841	0.778049	0.729291	0.728849	0.759213	0.774649	0.759279	0.768389	0.763906	0.76243	0.737762	0.749435	0.754245	0.75229	0.776986	0.769749	0.754932	0.73935	0.753131	0.772855	0.755993	0.753031	0.771279	0.746392	0.737461
0.54802	0.749784	0.771514	0.741815	0.770011	0.744773	0.760292	0.756924	0.771724	0.762282	0.770244	0.749734	0.764444	0.745096	0.748745	0.764235	0.762293	0.760608	0.767563	0.769129	0.768809	0.76247	0.772757	0.762782	0.763109	0.775971	0.775284	0.731616	0.731605	0.762931	0.769641	0.758947	0.769751	0.765841	0.762042	0.735846	0.75172	0.7516	0.753004	0.776452	0.769347	0.747598	0.742316	0.753257	0.773497	0.752022	0.75235	0.772276	0.748728	0.739524
0.55202	0.750408	0.771701	0.74175	0.770222	0.748926	0.763104	0.758571	0.771824	0.762445	0.766605	0.754883	0.762915	0.746517	0.749195	0.762934	0.764322	0.760674	0.767264	0.767278	0.767862	0.761482	0.776101	0.761493	0.761437	0.778911	0.770582	0.733843	0.734927	0.767746	0.765146	0.759312	0.770214	0.767524	0.761076	0.734098	0.75481	0.749597	0.753734	0.775937	0.766421	0.740207	0.745455	0.753857	0.775116	0.748335	0.753592	0.771224	0.749797	0.742089
0.55602	0.751335	0.771212	0.74211	0.76946	0.754051	0.76512	0.760816	0.771205	0.761512	0.763007	0.762547	0.760592	0.749375	0.750997	0.761765	0.765856	0.761565	0.767271	0.764841	0.766098	0.760291	0.777339	0.760418	0.759929	0.779787	0.764849	0.73543	0.738659	0.774001	0.761179	0.759809	0.76992	0.768623	0.759813	0.733333	0.758576	0.748902	0.753991	0.775306	0.761629	0.734179	0.748383	0.753765	0.776737	0.745463	0.757068	0.768974	0.749676	0.744376
0.56002	0.752818	0.769805	0.742548	0.767841	0.75969	0.76529	0.762918	0.770121	0.758939	0.760303	0.771324	0.757816	0.753332	0.753593	0.760571	0.766203	0.762217	0.767663	0.761454	0.764447	0.758488	0.776614	0.760129	0.759356	0.778385	0.758541	0.736299	0.742443	0.780677	0.758024	0.760236	0.76926	0.76857	0.758816	0.733344	0.76252	0.749173	0.753933	0.774465	0.756378	0.731201	0.751101	0.753269	0.778038	0.743922	0.760967	0.766305	0.748728	0.746492
0.56402	0.754832	0.767997	0.742882	0.765177	0.764769	0.763414	0.764743	0.768592	0.756331	0.758549	0.779076	0.755247	0.757722	0.756138	0.759605	0.765066	0.762327	0.76824	0.758051	0.763626	0.756338	0.774508	0.761359	0.758849	0.776336	0.751978	0.736591	0.745506	0.786919	0.75579	0.760378	0.768477	0.766956	0.758578	0.733598	0.766471	0.750482	0.753577	0.773584	0.751847	0.73174	0.75256	0.751626	0.778232	0.743521	0.765093	0.762569	0.747356	0.748201
0.56802	0.757189	0.766014	0.743258	0.762013	0.768841	0.760238	0.764984	0.766723	0.754201	0.758579	0.783863	0.752886	0.762017	0.758516	0.759134	0.764397	0.762119	0.768857	0.754814	0.762852	0.754123	0.772169	0.763077	0.758451	0.773676	0.746092	0.73616	0.747194	0.792588	0.753696	0.759223	0.768463	0.764279	0.758904	0.733566	0.769774	0.752119	0.752788	0.77254	0.749289	0.735429	0.752767	0.748966	0.77665	0.744537	0.769087	0.758055	0.746598	0.749353
0.57202	0.759868	0.764227	0.744004	0.758942	0.771477	0.756059	0.763938	0.764857	0.752825	0.760333	0.785433	0.750759	0.764957	0.76013	0.758667	0.764095	0.761819	0.769906	0.751853	0.762698	0.752107	0.769573	0.764449	0.757545	0.770832	0.741034	0.735803	0.746772	0.795836	0.752413	0.757137	0.768656	0.761026	0.760017	0.733507	0.771571	0.754014	0.751765	0.771279	0.748962	0.74124	0.751615	0.745313	0.773911	0.746777	0.771778	0.753675	0.746603	0.749678
0.57602	0.762192	0.762459	0.744992	0.755507	0.771841	0.751665	0.761836	0.76325	0.751656	0.763318	0.783003	0.749223	0.766213	0.761328	0.758012	0.764807	0.761789	0.770863	0.749689	0.76349	0.750185	0.767528	0.764887	0.755232	0.768726	0.736779	0.736179	0.744072	0.796843	0.751369	0.754691	0.769037	0.757708	0.761748	0.734113	0.771743	0.756139	0.750821	0.769484	0.750848	0.748416	0.749949	0.741325	0.770054	0.749663	0.773057	0.750087	0.74704	0.749508
0.58002	0.763978	0.761056	0.746159	0.752657	0.770435	0.747623	0.758645	0.762224	0.751152	0.766526	0.777923	0.74886	0.765811	0.762065	0.756877	0.765825	0.762701	0.771928	0.747738	0.764217	0.748629	0.766331	0.763744	0.751853	0.767516	0.734008	0.737224	0.73967	0.795288	0.749858	0.752258	0.768513	0.754698	0.763878	0.735485	0.770377	0.757939	0.750004	0.766907	0.753775	0.755503	0.74785	0.737685	0.765964	0.752396	0.772651	0.746816	0.747984	0.748427
0.58402	0.765684	0.760221	0.747835	0.751077	0.767251	0.74457	0.754758	0.761303	0.751278	0.768967	0.771023	0.74921	0.763552	0.762722	0.755544	0.767633	0.764101	0.772776	0.746156	0.764617	0.747628	0.765234	0.760886	0.747544	0.767243	0.73208	0.739459	0.734805	0.790974	0.748056	0.749868	0.766852	0.751721	0.765721	0.736752	0.76754	0.75879	0.749451	0.763729	0.756763	0.761552	0.746044	0.735634	0.762861	0.755144	0.770949	0.743772	0.749531	0.747467
0.58802	0.767295	0.760042	0.749558	0.750368	0.762712	0.742639	0.750967	0.760483	0.751917	0.770089	0.763906	0.749973	0.760211	0.762836	0.75406	0.770139	0.766313	0.773413	0.745309	0.764585	0.747182	0.764609	0.756875	0.743087	0.767097	0.731448	0.742194	0.73035	0.785002	0.746419	0.747816	0.764644	0.749844	0.766864	0.738572	0.7639	0.759355	0.749587	0.760215	0.758669	0.766293	0.745167	0.735476	0.760221	0.757457	0.768638	0.741196	0.750813	0.747219
0.59202	0.768947	0.760146	0.751552	0.750703	0.757427	0.741999	0.7476	0.759986	0.752575	0.769871	0.758231	0.75094	0.756738	0.762536	0.752961	0.772495	0.768536	0.77368	0.745173	0.763724	0.747064	0.76397	0.752158	0.738614	0.766301	0.732346	0.745375	0.726804	0.77768	0.74432	0.745927	0.761713	0.748855	0.767263	0.74064	0.760304	0.760023	0.750499	0.756155	0.7596	0.769729	0.745367	0.737327	0.758478	0.759603	0.766619	0.738992	0.751954	0.747508
0.59602	0.770451	0.760204	0.753832	0.751537	0.752488	0.742116	0.745266	0.759619	0.753334	0.768192	0.75489	0.751648	0.753703	0.761276	0.752268	0.773708	0.770265	0.772961	0.746191	0.762346	0.747213	0.762754	0.748074	0.73503	0.76492	0.734035	0.748787	0.723927	0.769709	0.74123	0.743905	0.759367	0.749098	0.76677	0.741931	0.757163	0.761017	0.752371	0.75197	0.758728	0.772166	0.746137	0.740606	0.757637	0.761028	0.764014	0.737431	0.753061	0.748391
0.60002	0.772055	0.759691	0.756207	0.752141	0.748616	0.742754	0.744189	0.758917	0.754642	0.765448	0.753604	0.752423	0.751371	0.759361	0.7518	0.773791	0.770869	0.771787	0.748409	0.760073	0.747322	0.761431	0.744837	0.732951	0.762901	0.736519	0.752104	0.722532	0.761981	0.738221	0.742099	0.757715	0.750059	0.764909	0.741857	0.755207	0.762259	0.754302	0.747873	0.755983	0.772971	0.748494	0.74475	0.757042	0.761964	0.761916	0.73634	0.754127	0.749487
0.60402	0.773432	0.758911	0.758121	0.752487	0.746261	0.743402	0.74423	0.757849	0.756609	0.762553	0.753444	0.752727	0.749915	0.756643	0.751218	0.773246	0.769883	0.769614	0.75122	0.757216	0.747254	0.759886	0.742877	0.733466	0.760191	0.739963	0.75512	0.722497	0.755179	0.735447	0.740297	0.757638	0.751449	0.762379	0.739972	0.754364	0.763131	0.756182	0.744204	0.75217	0.771947	0.751353	0.749155	0.755874	0.762604	0.760227	0.735761	0.755428	0.750379
0.60802	0.774767	0.757254	0.759814	0.752539	0.745229	0.74423	0.745718	0.756403	0.758943	0.759742	0.753222	0.752353	0.749719	0.753815	0.750468	0.771948	0.767228	0.766645	0.754621	0.754409	0.746938	0.758036	0.742096	0.73601	0.757067	0.743659	0.758594	0.723131	0.749427	0.733137	0.738059	0.759157	0.753348	0.75945	0.735843	0.754013	0.76326	0.757552	0.741303	0.747944	0.76925	0.754555	0.752715	0.754323	0.76289	0.759497	0.735764	0.757442	0.750331
0.61202	0.77574	0.755016	0.761013	0.751887	0.746164	0.7452	0.747574	0.754917	0.761529	0.757337	0.752636	0.751742	0.74966	0.750927	0.749484	0.769846	0.763514	0.763615	0.75827	0.752273	0.745752	0.756157	0.741739	0.740239	0.754411	0.746841	0.761796	0.724218	0.746231	0.731894	0.735854	0.761493	0.755088	0.755792	0.730273	0.754375	0.762675	0.758663	0.739045	0.744018	0.765325	0.75821	0.754869	0.752557	0.762169	0.759743	0.735698	0.758843	0.748966
0.61602	0.776087	0.75287	0.762021	0.751212	0.748239	0.745809	0.749658	0.753581	0.764496	0.755369	0.751871	0.750833	0.74942	0.748668	0.748281	0.766972	0.75886	0.760792	0.761759	0.750474	0.744416	0.754271	0.741079	0.745359	0.751692	0.749525	0.765072	0.725457	0.744945	0.732087	0.733477	0.763725	0.75597	0.751482	0.72382	0.755016	0.761074	0.759208	0.737747	0.741463	0.761234	0.762161	0.755739	0.750863	0.760961	0.760684	0.735104	0.760016	0.746482
0.62002	0.775673	0.751271	0.762713	0.750421	0.750519	0.746234	0.751259	0.753072	0.767508	0.754158	0.749935	0.749546	0.748726	0.747237	0.747081	0.764049	0.753395	0.758283	0.764658	0.749005	0.742969	0.752409	0.740285	0.749961	0.749622	0.751186	0.767439	0.726728	0.745727	0.734216	0.731314	0.766115	0.756014	0.746765	0.717638	0.755288	0.757902	0.758921	0.737958	0.740657	0.756942	0.765285	0.7548	0.749187	0.759418	0.762173	0.734122	0.760526	0.743177
0.62402	0.774685	0.750517	0.762945	0.749908	0.752637	0.746411	0.752274	0.753366	0.769828	0.753297	0.747279	0.748444	0.747485	0.746626	0.746391	0.761529	0.748043	0.756472	0.76693	0.74755	0.741678	0.750725	0.740074	0.75311	0.747719	0.751815	0.768519	0.728128	0.747766	0.73835	0.729756	0.768266	0.755133	0.74245	0.713231	0.755636	0.754602	0.75778	0.7387	0.741521	0.753633	0.76738	0.752341	0.748267	0.758261	0.764734	0.733159	0.759876	0.739549
0.62802	0.772752	0.750691	0.762803	0.750001	0.754133	0.746126	0.751799	0.754683	0.770887	0.752176	0.745231	0.74743	0.746209	0.746906	0.746835	0.759356	0.743074	0.755188	0.768653	0.746017	0.740996	0.749111	0.73995	0.754507	0.746089	0.751445	0.768333	0.729569	0.7501	0.743487	0.728748	0.77026	0.753493	0.738463	0.711281	0.755683	0.750776	0.756469	0.73928	0.743824	0.751785	0.767923	0.748853	0.747898	0.75776	0.767235	0.732453	0.757789	0.736779
0.63202	0.770023	0.751568	0.762366	0.75033	0.755364	0.745395	0.749937	0.756407	0.770462	0.749907	0.74464	0.746588	0.744737	0.747732	0.747986	0.757308	0.738994	0.753824	0.76953	0.745144	0.741599	0.748015	0.740433	0.75456	0.745086	0.749606	0.766959	0.731139	0.751668	0.748227	0.729116	0.772157	0.751458	0.734436	0.712051	0.755614	0.747358	0.755226	0.739604	0.746968	0.751866	0.766643	0.744314	0.748578	0.757245	0.769543	0.732026	0.754398	0.735366
0.63602	0.767234	0.7528	0.761671	0.750572	0.756629	0.744513	0.746687	0.758208	0.769121	0.746572	0.745803	0.746443	0.744293	0.74853	0.749621	0.755915	0.736419	0.751999	0.7691	0.744191	0.743337	0.747697	0.74122	0.753224	0.744862	0.747784	0.763854	0.732689	0.752973	0.752755	0.730902	0.773659	0.74994	0.730699	0.714794	0.75523	0.744151	0.754193	0.739848	0.750173	0.753541	0.763995	0.74012	0.750079	0.756582	0.771037	0.731978	0.750266	0.73532
0.64002	0.764583	0.753779	0.760511	0.751003	0.757542	0.743441	0.742849	0.75971	0.766911	0.742596	0.748218	0.746498	0.744694	0.749074	0.751057	0.754765	0.73551	0.749713	0.767108	0.743451	0.745959	0.746978	0.741574	0.751362	0.744921	0.746601	0.75993	0.733804	0.753595	0.756582	0.733703	0.774451	0.749706	0.727786	0.718158	0.754396	0.741686	0.75362	0.739542	0.752413	0.756204	0.760026	0.737024	0.751363	0.755802	0.771923	0.732571	0.746241	0.736794
0.64402	0.762808	0.753652	0.7591	0.751025	0.758366	0.743303	0.739211	0.760712	0.763677	0.738322	0.750947	0.74647	0.746278	0.748538	0.752161	0.754161	0.736855	0.747744	0.764131	0.74278	0.748482	0.746551	0.74244	0.749069	0.745091	0.746393	0.755859	0.73416	0.753418	0.75919	0.736863	0.774072	0.750139	0.725852	0.721653	0.752798	0.740612	0.753286	0.738886	0.754272	0.759392	0.755993	0.735049	0.751687	0.754614	0.772307	0.7336	0.743262	0.739282
0.64802	0.762084	0.752427	0.75723	0.751007	0.759214	0.743742	0.736134	0.761077	0.759758	0.73447	0.753019	0.74681	0.749125	0.746833	0.753018	0.753262	0.74044	0.746496	0.760192	0.74268	0.750257	0.74671	0.743604	0.746934	0.745222	0.747727	0.751494	0.734141	0.752694	0.760223	0.741026	0.772352	0.75088	0.725103	0.724537	0.750665	0.740888	0.7532	0.738151	0.755285	0.762499	0.753087	0.734072	0.750964	0.752547	0.772136	0.734578	0.741819	0.741531
0.65202	0.762103	0.750375	0.754981	0.750977	0.759964	0.744565	0.733962	0.761076	0.756207	0.731521	0.754125	0.746582	0.753415	0.744893	0.753392	0.752004	0.744986	0.745859	0.755432	0.7432	0.751824	0.746751	0.745373	0.744832	0.745125	0.75052	0.748273	0.734455	0.752196	0.759322	0.745471	0.768554	0.751165	0.725375	0.725885	0.748025	0.742225	0.753605	0.737841	0.755118	0.764826	0.751181	0.734343	0.748685	0.750258	0.770738	0.735493	0.742434	0.742978
0.65602	0.76229	0.747429	0.752276	0.75134	0.760696	0.745487	0.733057	0.760781	0.753417	0.730058	0.753837	0.746271	0.758676	0.742958	0.753453	0.750839	0.750664	0.745704	0.750412	0.744351	0.752637	0.747034	0.747505	0.743304	0.744963	0.754438	0.746215	0.735151	0.753019	0.756677	0.749798	0.763166	0.751066	0.726935	0.725335	0.745602	0.744083	0.75438	0.738396	0.754046	0.766126	0.750294	0.735196	0.745344	0.747943	0.76871	0.736909	0.74438	0.742756
0.66002	0.762196	0.744041	0.749359	0.751976	0.76083	0.746332	0.733371	0.759977	0.752119	0.730559	0.75264	0.74653	0.764319	0.740961	0.753138	0.74974	0.756325	0.746283	0.745905	0.746287	0.752863	0.747387	0.749991	0.742215	0.7446	0.758342	0.74577	0.7364	0.755147	0.753163	0.752724	0.756518	0.75025	0.729446	0.7234	0.743738	0.746483	0.755048	0.740058	0.752308	0.766248	0.749837	0.735874	0.741856	0.746197	0.765738	0.738612	0.746792	0.740978
0.66402	0.761682	0.741175	0.746213	0.752772	0.760208	0.746521	0.734333	0.758924	0.752497	0.732385	0.751303	0.747087	0.769456	0.739863	0.753061	0.748105	0.761438	0.747754	0.742196	0.749039	0.752553	0.747812	0.75218	0.74141	0.743766	0.76111	0.745942	0.737966	0.758301	0.748952	0.754575	0.74988	0.749194	0.731914	0.720785	0.742293	0.748823	0.755622	0.742376	0.750109	0.765614	0.748813	0.736237	0.738442	0.745583	0.762695	0.740642	0.748761	0.737892
0.66802	0.760399	0.738873	0.743463	0.753664	0.758452	0.74613	0.736245	0.758036	0.754061	0.735364	0.74972	0.748374	0.773334	0.739658	0.753567	0.746783	0.765105	0.750012	0.739152	0.751875	0.751874	0.748634	0.753653	0.740709	0.743079	0.762251	0.746938	0.739892	0.761964	0.745455	0.755041	0.743538	0.748207	0.73369	0.71851	0.741372	0.750706	0.75548	0.744975	0.747152	0.764712	0.748143	0.736473	0.735589	0.745132	0.759994	0.742904	0.749751	0.733684
0.67202	0.758467	0.737514	0.741015	0.754287	0.756073	0.744912	0.738586	0.757268	0.756068	0.739157	0.748064	0.750474	0.775463	0.740949	0.754628	0.745672	0.766476	0.75293	0.737123	0.754349	0.751581	0.749622	0.75405	0.740271	0.743078	0.761767	0.748361	0.741552	0.765737	0.743227	0.754473	0.73847	0.747932	0.73494	0.717388	0.740743	0.751028	0.754392	0.747369	0.743869	0.764446	0.747711	0.737268	0.733349	0.745108	0.757205	0.745806	0.749348	0.728954
0.67602	0.756626	0.736929	0.739152	0.754686	0.75287	0.743088	0.741257	0.756809	0.757463	0.742718	0.746695	0.752638	0.775404	0.743577	0.755622	0.744582	0.766002	0.755809	0.735942	0.75613	0.751722	0.750991	0.753601	0.740432	0.743033	0.760178	0.750391	0.741806	0.768804	0.742495	0.75284	0.735083	0.748132	0.735372	0.717575	0.740143	0.749988	0.752494	0.748813	0.74101	0.764384	0.746947	0.73833	0.731661	0.746429	0.75476	0.749228	0.748169	0.724581
0.68002	0.755325	0.737159	0.737617	0.755042	0.749782	0.741776	0.743289	0.756425	0.757639	0.746076	0.74606	0.754768	0.773787	0.747039	0.756413	0.744211	0.764393	0.758069	0.735767	0.75757	0.75165	0.752175	0.752818	0.741249	0.743529	0.757674	0.752687	0.741047	0.769986	0.743834	0.750201	0.733206	0.748498	0.735117	0.719312	0.73926	0.748178	0.749949	0.749522	0.738432	0.763907	0.745967	0.739199	0.731842	0.748468	0.752703	0.753317	0.746928	0.721095
0.68402	0.754951	0.738349	0.736736	0.755424	0.747071	0.740862	0.744589	0.75645	0.756124	0.748825	0.746148	0.756433	0.770857	0.751351	0.756668	0.74422	0.761872	0.759596	0.736841	0.758439	0.751393	0.753098	0.751282	0.743202	0.744585	0.75559	0.755517	0.739165	0.768622	0.74705	0.746858	0.732264	0.748782	0.73429	0.722586	0.738123	0.745913	0.747689	0.748946	0.736906	0.762848	0.745654	0.739797	0.73364	0.751658	0.75062	0.757535	0.746243	0.718778
0.68802	0.755389	0.73977	0.736299	0.755911	0.74469	0.740231	0.744798	0.75715	0.752877	0.750637	0.747122	0.757158	0.76773	0.755828	0.756936	0.744253	0.758428	0.76036	0.738254	0.758637	0.751142	0.753766	0.750469	0.745896	0.746886	0.754578	0.758844	0.736388	0.764701	0.751331	0.743101	0.731585	0.749406	0.733297	0.726238	0.736647	0.743491	0.745922	0.747497	0.736527	0.760918	0.745417	0.739419	0.735804	0.755554	0.748375	0.761119	0.74617	0.7177
0.69202	0.756706	0.741273	0.736037	0.75682	0.742954	0.740197	0.744535	0.757712	0.7485	0.751435	0.748504	0.756896	0.764462	0.759266	0.756819	0.744468	0.754992	0.760279	0.740237	0.758718	0.750649	0.754029	0.750144	0.749649	0.750391	0.754926	0.761506	0.733379	0.758323	0.755946	0.739241	0.730525	0.749899	0.732994	0.729843	0.735116	0.741183	0.744835	0.745622	0.737531	0.758038	0.745808	0.738738	0.738963	0.759411	0.746371	0.763823	0.746268	0.717764
0.69602	0.758905	0.742409	0.735546	0.758183	0.741551	0.740717	0.743466	0.757128	0.743969	0.751451	0.75	0.755941	0.761231	0.761661	0.755994	0.744109	0.750775	0.759813	0.74298	0.758327	0.74985	0.753651	0.750846	0.753669	0.754581	0.756176	0.763045	0.729554	0.750524	0.760028	0.734574	0.729078	0.750239	0.733167	0.733623	0.733569	0.739088	0.744412	0.744059	0.739656	0.753862	0.746759	0.738059	0.742759	0.762738	0.744648	0.765438	0.746412	0.718978
0.70002	0.760618	0.743024	0.735452	0.759527	0.740745	0.741521	0.742294	0.755379	0.739907	0.75076	0.751462	0.754466	0.757984	0.762289	0.754744	0.744314	0.746635	0.759076	0.745495	0.757737	0.749123	0.753007	0.75217	0.756853	0.758581	0.757524	0.76292	0.726132	0.742187	0.762192	0.730104	0.726958	0.749633	0.733424	0.736465	0.732247	0.737621	0.744346	0.742883	0.742772	0.749034	0.747575	0.737796	0.746357	0.765781	0.743735	0.765591	0.746341	0.721162
0.70402	0.761864	0.743182	0.735784	0.760646	0.740771	0.742658	0.741696	0.75236	0.737208	0.74963	0.752579	0.753091	0.754839	0.760916	0.753041	0.744825	0.74264	0.758273	0.747783	0.756274	0.74841	0.752548	0.753915	0.759147	0.762265	0.758397	0.761065	0.724066	0.734287	0.762255	0.725888	0.725074	0.747813	0.733537	0.738278	0.731146	0.736764	0.744148	0.742622	0.746194	0.744881	0.748149	0.738406	0.749925	0.767953	0.74328	0.764428	0.746325	0.723636
0.70802	0.762026	0.743114	0.736854	0.76122	0.741273	0.744124	0.742397	0.748622	0.735082	0.748587	0.752749	0.75222	0.750937	0.758069	0.750893	0.745247	0.739007	0.75785	0.749809	0.754211	0.747681	0.752488	0.755405	0.759871	0.76533	0.758461	0.757988	0.723123	0.728529	0.760782	0.722966	0.723575	0.745529	0.733125	0.738823	0.730543	0.736117	0.743297	0.742561	0.749408	0.741687	0.747934	0.740034	0.753347	0.769416	0.743047	0.762425	0.745426	0.72628
0.71202	0.760914	0.742994	0.738551	0.761587	0.742429	0.745523	0.744105	0.74458	0.734185	0.747652	0.751861	0.751904	0.746604	0.753445	0.748344	0.744831	0.735626	0.758128	0.751616	0.751432	0.74747	0.752742	0.756681	0.758907	0.767142	0.757354	0.753843	0.723651	0.725548	0.758131	0.721151	0.723209	0.743042	0.731979	0.738632	0.730146	0.736614	0.741876	0.742703	0.75169	0.740533	0.746381	0.742486	0.755955	0.770044	0.742579	0.759442	0.74371	0.727988
0.71602	0.75869	0.743804	0.740986	0.761356	0.744648	0.746376	0.74695	0.741602	0.734381	0.747438	0.749891	0.752138	0.741889	0.74822	0.746045	0.744411	0.732495	0.758929	0.753067	0.748185	0.747363	0.753738	0.757591	0.756973	0.767744	0.755149	0.748455	0.72503	0.725317	0.754816	0.721527	0.724642	0.740545	0.729949	0.73755	0.730298	0.737784	0.73985	0.74281	0.753232	0.740725	0.743216	0.745634	0.758354	0.769864	0.742233	0.755731	0.741387	0.728462
0.72002	0.75628	0.745621	0.743723	0.760878	0.747418	0.746153	0.750224	0.740547	0.734682	0.747888	0.747639	0.752463	0.738108	0.743212	0.744288	0.744487	0.72901	0.75994	0.753854	0.744507	0.747646	0.755316	0.758337	0.754128	0.767422	0.752265	0.742612	0.727158	0.727244	0.75225	0.724113	0.72818	0.738646	0.727232	0.735952	0.730386	0.740004	0.737988	0.742213	0.753745	0.741862	0.739446	0.74861	0.759841	0.768719	0.741292	0.751598	0.738695	0.727412
0.72402	0.754049	0.747824	0.746119	0.7609	0.750479	0.744741	0.75361	0.741717	0.734934	0.748631	0.745894	0.753029	0.736063	0.738962	0.743238	0.745381	0.725927	0.761317	0.75417	0.740776	0.748338	0.756867	0.758816	0.751532	0.766468	0.749607	0.736827	0.730057	0.731344	0.750592	0.72897	0.733521	0.737308	0.72525	0.733823	0.730151	0.742086	0.737134	0.740485	0.754208	0.743097	0.735588	0.751429	0.759894	0.767156	0.740363	0.747302	0.735442	0.725291
0.72802	0.752944	0.75078	0.74783	0.761477	0.752979	0.742595	0.756107	0.744203	0.735605	0.749735	0.745571	0.753717	0.735656	0.735924	0.742466	0.747464	0.723273	0.762615	0.754576	0.737171	0.749255	0.757685	0.759679	0.750464	0.764854	0.747883	0.731248	0.732341	0.736774	0.750942	0.735437	0.740476	0.736503	0.724588	0.73211	0.729814	0.743585	0.737001	0.737738	0.754648	0.744514	0.732263	0.753478	0.758587	0.764992	0.738867	0.743324	0.732194	0.722211
0.73202	0.753081	0.754312	0.748478	0.763147	0.754845	0.740126	0.757282	0.747313	0.736915	0.750877	0.747288	0.753994	0.737212	0.734624	0.742015	0.750576	0.721582	0.763964	0.754861	0.734191	0.749957	0.757917	0.759644	0.750879	0.762172	0.748007	0.725787	0.733905	0.742679	0.752827	0.743163	0.748011	0.736556	0.725232	0.730643	0.729924	0.744466	0.737383	0.734293	0.75539	0.745397	0.729755	0.754499	0.756019	0.762609	0.737377	0.740779	0.729408	0.718463
0.73602	0.75382	0.757632	0.748161	0.766057	0.755705	0.73807	0.756972	0.750748	0.739368	0.751828	0.750745	0.753563	0.740471	0.735306	0.741842	0.754414	0.721604	0.764456	0.754899	0.732234	0.75058	0.757153	0.759118	0.752489	0.758985	0.750137	0.721734	0.735111	0.748215	0.755556	0.750835	0.755138	0.736816	0.726921	0.729434	0.730388	0.745068	0.737857	0.730226	0.756176	0.74525	0.728782	0.754781	0.752673	0.760011	0.736673	0.739769	0.727639	0.71473
0.74002	0.754536	0.759919	0.747544	0.769872	0.755496	0.73695	0.755624	0.754033	0.74236	0.752585	0.755042	0.752801	0.744705	0.737637	0.741901	0.7583	0.723488	0.764316	0.755097	0.731118	0.752162	0.755547	0.758148	0.75443	0.75559	0.753914	0.719861	0.73526	0.752513	0.758737	0.757404	0.76065	0.736849	0.729571	0.728446	0.731325	0.745383	0.73867	0.726801	0.756688	0.744795	0.729479	0.754557	0.749263	0.756547	0.736058	0.740198	0.726986	0.711641
0.74402	0.754559	0.76101	0.746556	0.774106	0.754356	0.737037	0.753714	0.756244	0.745564	0.752874	0.759455	0.751738	0.748668	0.740521	0.741945	0.761015	0.726928	0.763775	0.755557	0.731486	0.754337	0.753305	0.756877	0.756417	0.752229	0.758611	0.720324	0.734512	0.755575	0.761276	0.761867	0.763772	0.73742	0.732493	0.727986	0.732706	0.745909	0.739614	0.724408	0.756836	0.744102	0.731184	0.754132	0.745795	0.752891	0.735425	0.741548	0.727406	0.709541
0.74802	0.753467	0.760479	0.745373	0.777775	0.752726	0.738632	0.751587	0.757402	0.749052	0.752706	0.763787	0.750127	0.752135	0.743142	0.742461	0.761894	0.731738	0.762633	0.756193	0.733832	0.75726	0.750602	0.7559	0.75786	0.749152	0.763626	0.723175	0.733006	0.757068	0.762313	0.763854	0.764758	0.738181	0.734973	0.728208	0.734226	0.746892	0.740714	0.723614	0.756125	0.743576	0.733513	0.753424	0.742771	0.749043	0.735094	0.74341	0.728498	0.709109
0.75202	0.751979	0.759091	0.744616	0.77987	0.751442	0.741213	0.749907	0.757542	0.752335	0.752364	0.767711	0.748522	0.75484	0.745385	0.743378	0.761417	0.73708	0.761178	0.757292	0.737565	0.759961	0.748087	0.754999	0.758605	0.74685	0.768162	0.728149	0.730291	0.757264	0.761686	0.763266	0.763475	0.739265	0.736442	0.729103	0.73578	0.74892	0.741684	0.724495	0.75478	0.743657	0.735539	0.752747	0.740738	0.745353	0.735691	0.74509	0.73065	0.710806
0.75602	0.749919	0.756987	0.744262	0.78029	0.751481	0.744505	0.749032	0.757412	0.754537	0.752494	0.771329	0.747621	0.756509	0.746309	0.744605	0.759558	0.741796	0.760025	0.758184	0.74173	0.762511	0.746149	0.754367	0.757919	0.745563	0.771719	0.734487	0.726861	0.756701	0.759657	0.761332	0.760197	0.740952	0.736581	0.730687	0.737246	0.751783	0.742744	0.727216	0.752686	0.744319	0.737622	0.751642	0.738932	0.742392	0.737309	0.745821	0.733369	0.714172
0.76002	0.748184	0.754932	0.744799	0.778425	0.753071	0.748021	0.749152	0.757085	0.755524	0.753403	0.774575	0.747242	0.757433	0.74605	0.745835	0.756523	0.745586	0.758667	0.75867	0.745989	0.764409	0.744892	0.754058	0.756019	0.745786	0.774003	0.741394	0.723271	0.756052	0.756802	0.758853	0.756191	0.742571	0.735731	0.732705	0.738405	0.754673	0.74446	0.730917	0.750567	0.745647	0.739522	0.751224	0.737489	0.740367	0.739942	0.745253	0.736463	0.718243
0.76402	0.747413	0.753174	0.745707	0.774611	0.755977	0.751266	0.750197	0.756402	0.755768	0.755452	0.776783	0.747708	0.757603	0.745337	0.746459	0.752811	0.747034	0.757547	0.759018	0.75003	0.765025	0.744696	0.754534	0.753186	0.747434	0.77531	0.74742	0.718943	0.755143	0.754696	0.756286	0.752604	0.744155	0.734171	0.734629	0.739359	0.757415	0.746736	0.735853	0.748284	0.747541	0.740639	0.750904	0.736703	0.739056	0.743207	0.743559	0.739908	0.722441
0.76802	0.747477	0.752184	0.747171	0.768912	0.759957	0.75425	0.752164	0.75553	0.755284	0.758383	0.777438	0.749019	0.757246	0.744995	0.746287	0.749877	0.746594	0.75615	0.758703	0.753456	0.764658	0.745389	0.754983	0.750027	0.749731	0.776427	0.751881	0.714528	0.754749	0.752967	0.754379	0.749868	0.745918	0.732822	0.736214	0.740374	0.759651	0.749431	0.741034	0.745988	0.74947	0.740658	0.750209	0.735855	0.73932	0.746838	0.741289	0.744103	0.726226
0.77202	0.748166	0.751524	0.748949	0.762491	0.763662	0.755752	0.753986	0.754651	0.753829	0.761395	0.776742	0.751168	0.756318	0.744919	0.745448	0.748726	0.74514	0.754325	0.757638	0.755656	0.763061	0.747174	0.755449	0.746067	0.75185	0.777038	0.754415	0.710925	0.754029	0.751898	0.752728	0.748437	0.747242	0.732742	0.737112	0.741291	0.760732	0.752601	0.745683	0.743539	0.751089	0.739459	0.749238	0.735451	0.740555	0.750572	0.739358	0.748644	0.729415
0.77602	0.749919	0.751214	0.75082	0.756256	0.766387	0.755528	0.756118	0.753363	0.75129	0.764011	0.774725	0.754138	0.755143	0.745582	0.744286	0.749358	0.743075	0.752042	0.756488	0.756399	0.760776	0.74976	0.755948	0.742363	0.753769	0.77715	0.754957	0.708148	0.752346	0.751658	0.751377	0.747977	0.74841	0.73414	0.737131	0.742132	0.761184	0.755478	0.748377	0.740633	0.751744	0.73751	0.747843	0.735598	0.742466	0.753987	0.737734	0.753051	0.731827
0.78002	0.751992	0.750921	0.752567	0.751394	0.767626	0.753799	0.758376	0.751928	0.747845	0.765474	0.771396	0.757549	0.753713	0.746593	0.743013	0.751535	0.741464	0.749404	0.755428	0.756155	0.758164	0.753481	0.7567	0.740044	0.755284	0.776632	0.753627	0.706464	0.749723	0.751878	0.750031	0.748305	0.749486	0.736735	0.736232	0.742802	0.761861	0.757875	0.749246	0.737424	0.752503	0.735824	0.746483	0.736263	0.745012	0.756702	0.737284	0.757137	0.733487
0.78403	0.754039	0.750811	0.753846	0.748336	0.766938	0.750802	0.760284	0.750803	0.743943	0.765289	0.767048	0.760627	0.751816	0.748286	0.742483	0.755091	0.74029	0.746594	0.754946	0.755163	0.755878	0.758151	0.758414	0.738693	0.756181	0.775049	0.751011	0.706497	0.74624	0.752522	0.747826	0.749279	0.750438	0.739698	0.734772	0.743466	0.762347	0.759135	0.747978	0.734179	0.753411	0.734369	0.745198	0.738124	0.747749	0.758987	0.737955	0.760485	0.734045
0.78803	0.755607	0.750957	0.754408	0.747321	0.764726	0.746968	0.761639	0.750387	0.739698	0.763102	0.761832	0.762644	0.750198	0.750105	0.743089	0.758872	0.739966	0.743787	0.754836	0.75333	0.754626	0.762886	0.760573	0.738333	0.756212	0.772633	0.748368	0.70729	0.742155	0.754067	0.745596	0.750893	0.751247	0.742224	0.733047	0.743954	0.763072	0.759445	0.745257	0.731127	0.754258	0.733391	0.744661	0.740305	0.750007	0.761061	0.73947	0.762332	0.733959
0.79203	0.755888	0.751479	0.754583	0.748423	0.761172	0.743279	0.76237	0.75074	0.736245	0.759556	0.756853	0.763046	0.749038	0.751749	0.745048	0.761918	0.740448	0.741421	0.754977	0.750991	0.754377	0.766766	0.763453	0.738749	0.755526	0.76959	0.746309	0.707867	0.737668	0.756107	0.743388	0.752574	0.751877	0.74384	0.731307	0.744513	0.76372	0.758392	0.741567	0.728815	0.755314	0.733339	0.744823	0.742989	0.751827	0.763231	0.741113	0.762875	0.733857
0.79603	0.754942	0.752256	0.754638	0.751298	0.756672	0.740189	0.761732	0.75176	0.734151	0.755523	0.752731	0.761996	0.748641	0.752801	0.748083	0.763582	0.741606	0.740037	0.755196	0.748618	0.754698	0.769655	0.767712	0.739212	0.754428	0.765868	0.745198	0.708293	0.733509	0.758834	0.741534	0.75403	0.752529	0.744541	0.730127	0.745198	0.763944	0.756105	0.737803	0.727769	0.757005	0.734467	0.745355	0.74584	0.753071	0.765145	0.742701	0.762656	0.734142
0.80003	0.753452	0.753275	0.7543	0.75546	0.751893	0.738154	0.76004	0.753093	0.734177	0.751401	0.749328	0.75996	0.749076	0.753236	0.751401	0.763581	0.742454	0.740334	0.755232	0.746748	0.755471	0.771019	0.771383	0.740186	0.752759	0.762119	0.7449	0.70851	0.729499	0.76258	0.740087	0.755297	0.753216	0.744682	0.729335	0.746215	0.763683	0.753312	0.734789	0.727643	0.759317	0.7368	0.745951	0.748699	0.753861	0.766418	0.743997	0.761591	0.734819
0.80403	0.751501	0.754506	0.754197	0.760497	0.747336	0.736897	0.756645	0.75473	0.736326	0.747641	0.747051	0.75678	0.750646	0.753202	0.754617	0.762023	0.743392	0.741965	0.754741	0.745847	0.756535	0.770988	0.774134	0.741144	0.751527	0.758483	0.745364	0.708782	0.726503	0.76643	0.739786	0.756467	0.753628	0.74426	0.728783	0.747648	0.762093	0.750441	0.732593	0.728753	0.761801	0.739989	0.746885	0.751149	0.754307	0.767208	0.74505	0.759762	0.735766
0.80803	0.749863	0.755712	0.754618	0.765233	0.743291	0.736259	0.751393	0.756358	0.740021	0.744422	0.745869	0.752927	0.753498	0.752709	0.757203	0.759411	0.744348	0.744322	0.753681	0.745225	0.757911	0.769729	0.775663	0.741816	0.751248	0.755695	0.745798	0.709192	0.723978	0.770716	0.740316	0.757205	0.753279	0.743432	0.728313	0.749183	0.759215	0.747839	0.730791	0.730677	0.764051	0.743833	0.7481	0.753309	0.754314	0.767432	0.745337	0.757433	0.737196
0.81203	0.74908	0.756748	0.755714	0.768816	0.740125	0.7358	0.745519	0.757476	0.744201	0.742297	0.745406	0.749018	0.756766	0.752047	0.758458	0.75672	0.74601	0.747343	0.752487	0.744936	0.758522	0.767326	0.775373	0.743005	0.752218	0.754694	0.746318	0.709298	0.722238	0.77452	0.741812	0.757274	0.752676	0.742535	0.727432	0.750682	0.755868	0.746023	0.729276	0.73333	0.76597	0.747647	0.7497	0.754958	0.754411	0.766888	0.745053	0.755626	0.738581
0.81603	0.749421	0.757473	0.757729	0.770756	0.737649	0.735582	0.739517	0.757911	0.748656	0.741658	0.746212	0.745444	0.759891	0.751727	0.758503	0.754206	0.748649	0.750147	0.751475	0.745336	0.758185	0.764139	0.773362	0.745193	0.754375	0.755302	0.746869	0.709282	0.721791	0.776551	0.743828	0.757399	0.751463	0.741917	0.725957	0.752179	0.751702	0.744916	0.727999	0.735866	0.767779	0.751651	0.752144	0.756213	0.754749	0.765232	0.744699	0.754564	0.739148
0.82003	0.75164	0.75757	0.760646	0.771094	0.735863	0.735596	0.734568	0.757361	0.752919	0.742058	0.748225	0.742847	0.76249	0.752093	0.757603	0.752757	0.751558	0.75255	0.751181	0.746179	0.757169	0.760853	0.770176	0.747918	0.757116	0.757088	0.747429	0.709361	0.722716	0.776916	0.745462	0.757519	0.749936	0.741907	0.724048	0.753381	0.746922	0.744678	0.727325	0.738135	0.769007	0.755377	0.755284	0.757192	0.755071	0.76314	0.744561	0.754468	0.73842
0.82403	0.755523	0.757012	0.764057	0.770314	0.734977	0.735997	0.731483	0.756464	0.756187	0.743146	0.751474	0.740764	0.76472	0.752933	0.756278	0.752447	0.754593	0.755019	0.751588	0.747046	0.755074	0.757791	0.76572	0.751648	0.759761	0.760154	0.74774	0.708883	0.725122	0.774832	0.746652	0.757673	0.748817	0.742586	0.722385	0.754294	0.742438	0.745072	0.727312	0.740141	0.769553	0.758237	0.75904	0.75777	0.755728	0.761362	0.744951	0.755519	0.736649
0.82803	0.760362	0.75624	0.767669	0.768333	0.73429	0.736613	0.730223	0.755201	0.758591	0.744766	0.755758	0.739391	0.766736	0.754258	0.755144	0.752484	0.757881	0.757027	0.752653	0.747775	0.752682	0.755526	0.76164	0.755582	0.761553	0.763908	0.748388	0.708296	0.729193	0.770552	0.747375	0.757984	0.748454	0.743827	0.721247	0.755247	0.73846	0.74586	0.72731	0.741851	0.769022	0.760136	0.763219	0.758162	0.756524	0.759955	0.745696	0.756874	0.734308
0.83203	0.765315	0.755049	0.770508	0.765788	0.733857	0.737436	0.731233	0.753354	0.760079	0.746767	0.760847	0.739048	0.768234	0.755982	0.754364	0.753075	0.760897	0.75908	0.754134	0.749026	0.750413	0.754205	0.758164	0.759825	0.762313	0.767403	0.749398	0.707587	0.733708	0.765699	0.747203	0.758185	0.748971	0.745089	0.72072	0.756273	0.736455	0.746378	0.72754	0.744287	0.768142	0.761031	0.767401	0.759117	0.756741	0.759933	0.746753	0.758243	0.731831
0.83603	0.769718	0.753938	0.772006	0.763117	0.734213	0.737968	0.73448	0.751172	0.760499	0.748572	0.766427	0.739838	0.769261	0.75823	0.75373	0.753683	0.763642	0.761154	0.75529	0.751348	0.748617	0.754197	0.755374	0.76404	0.761528	0.770498	0.751249	0.707163	0.738148	0.760916	0.747027	0.758649	0.750195	0.746189	0.721226	0.7574	0.736505	0.746557	0.727822	0.74713	0.76703	0.760834	0.771185	0.760246	0.756868	0.761094	0.747637	0.759423	0.729851
0.84003	0.772405	0.752675	0.771724	0.761197	0.734682	0.737815	0.738741	0.749872	0.760781	0.749378	0.771887	0.741053	0.769933	0.760898	0.753433	0.753714	0.765594	0.762915	0.755862	0.754609	0.747464	0.75528	0.752991	0.76636	0.759367	0.772261	0.753588	0.707069	0.742097	0.757029	0.747107	0.758371	0.751678	0.747445	0.722314	0.757949	0.737726	0.74702	0.728341	0.75022	0.765626	0.759522	0.773645	0.761748	0.756567	0.762777	0.747771	0.759742	0.729114
0.84403	0.772826	0.751943	0.769417	0.759922	0.735596	0.737131	0.743139	0.748922	0.760688	0.749224	0.776522	0.743239	0.770487	0.764058	0.753247	0.753315	0.766632	0.764747	0.756117	0.757925	0.746807	0.757057	0.751666	0.767269	0.756314	0.77312	0.755521	0.707705	0.745092	0.755237	0.747705	0.757314	0.753363	0.748584	0.724729	0.758037	0.740441	0.74743	0.72948	0.753053	0.76403	0.757622	0.774673	0.762714	0.756305	0.764733	0.746838	0.759118	0.72966
0.84803	0.771391	0.751494	0.765791	0.759582	0.737345	0.736008	0.746816	0.748496	0.760231	0.748713	0.779176	0.746333	0.770317	0.766914	0.752903	0.752571	0.766952	0.766442	0.755981	0.761208	0.746669	0.758967	0.750954	0.767143	0.752919	0.773875	0.756831	0.709359	0.746874	0.755395	0.749052	0.755715	0.75473	0.749817	0.727607	0.757603	0.744476	0.747959	0.731147	0.755307	0.762907	0.755825	0.774036	0.763333	0.756093	0.765332	0.744729	0.757905	0.732152
0.85203	0.768767	0.751161	0.761535	0.760571	0.739306	0.7345	0.748856	0.748695	0.760035	0.74753	0.780021	0.749972	0.769467	0.769171	0.75205	0.752112	0.766294	0.768556	0.756393	0.764044	0.747165	0.760847	0.750842	0.765968	0.749833	0.775145	0.757989	0.712255	0.746741	0.756758	0.75144	0.753575	0.755308	0.75066	0.730163	0.756657	0.749211	0.748738	0.733321	0.75698	0.762359	0.755056	0.771878	0.763388	0.755726	0.76471	0.74101	0.756366	0.735721
0.85603	0.765584	0.750751	0.75718	0.761799	0.741699	0.733325	0.749499	0.749656	0.758924	0.746316	0.779322	0.753663	0.768047	0.770309	0.75067	0.752625	0.76462	0.770765	0.757354	0.76649	0.747865	0.762667	0.750337	0.764664	0.748061	0.777062	0.759248	0.716141	0.744946	0.758307	0.754483	0.751228	0.755317	0.75134	0.731891	0.755824	0.754282	0.749543	0.736223	0.75798	0.761848	0.754854	0.769168	0.762233	0.755603	0.762986	0.737031	0.754758	0.739976
0.86003	0.762237	0.750418	0.753502	0.763359	0.744508	0.733513	0.748894	0.750935	0.757108	0.745844	0.777714	0.756926	0.766103	0.770682	0.749009	0.754142	0.76222	0.772533	0.758884	0.768198	0.748405	0.764031	0.750154	0.763257	0.748281	0.779705	0.760059	0.720196	0.74192	0.760181	0.757659	0.749342	0.754253	0.751593	0.732158	0.755053	0.759225	0.750218	0.738338	0.758137	0.761622	0.755034	0.766826	0.760384	0.756139	0.760545	0.733592	0.753457	0.744011
0.86403	0.758946	0.749983	0.750312	0.764494	0.747467	0.735117	0.747589	0.752202	0.754714	0.746425	0.775461	0.759196	0.764185	0.770086	0.747465	0.756624	0.759047	0.77289	0.760755	0.769733	0.748285	0.764618	0.75079	0.762049	0.74987	0.781627	0.760561	0.724041	0.73831	0.762113	0.760589	0.7477	0.752433	0.75117	0.73124	0.754867	0.763668	0.750839	0.739702	0.757612	0.761152	0.755804	0.76487	0.758063	0.756821	0.757764	0.731391	0.752959	0.747103
0.86803	0.756361	0.749155	0.748154	0.764861	0.75052	0.738829	0.746176	0.75289	0.751672	0.747799	0.773061	0.760764	0.762641	0.768713	0.746374	0.759346	0.755723	0.772076	0.762755	0.770865	0.747786	0.764208	0.752206	0.760982	0.752545	0.782905	0.760389	0.727995	0.73504	0.763855	0.762652	0.746	0.750095	0.750464	0.729848	0.755666	0.767372	0.751086	0.7405	0.756251	0.760061	0.756394	0.763136	0.755941	0.757979	0.755474	0.731212	0.753424	0.748803
0.87203	0.754404	0.748032	0.747081	0.764545	0.75386	0.743352	0.745283	0.752852	0.748856	0.749658	0.771917	0.761207	0.761448	0.76747	0.746033	0.761544	0.752501	0.77018	0.764223	0.771687	0.746142	0.76346	0.754822	0.760289	0.755994	0.782171	0.759958	0.731854	0.732912	0.764541	0.76365	0.743605	0.747889	0.749915	0.728293	0.757224	0.770172	0.751025	0.740464	0.75437	0.757937	0.757226	0.76164	0.754263	0.759545	0.75399	0.733132	0.754858	0.748249
0.87603	0.752549	0.747015	0.746791	0.763042	0.757212	0.747156	0.745092	0.752042	0.747248	0.751198	0.771224	0.760537	0.761436	0.76626	0.746842	0.762829	0.748966	0.767428	0.765289	0.772339	0.743573	0.762783	0.758185	0.75912	0.759056	0.779668	0.759147	0.734772	0.732591	0.764969	0.763714	0.741132	0.74597	0.750001	0.727233	0.758931	0.771545	0.750151	0.739581	0.75181	0.755029	0.758359	0.759906	0.752961	0.760553	0.753231	0.736397	0.756571	0.745864
0.88003	0.750732	0.746322	0.746962	0.760804	0.760729	0.74985	0.745974	0.750815	0.746845	0.752506	0.770924	0.75963	0.762248	0.765654	0.748649	0.762979	0.744981	0.764778	0.765184	0.773004	0.741273	0.761849	0.761823	0.75773	0.760984	0.776178	0.758591	0.736874	0.733846	0.765462	0.762346	0.739005	0.745333	0.750716	0.727584	0.761143	0.771658	0.748951	0.738048	0.748371	0.751236	0.759203	0.757838	0.752325	0.760595	0.752398	0.740339	0.758599	0.742238
0.88403	0.748698	0.745937	0.746904	0.758315	0.763566	0.750839	0.747661	0.749755	0.747746	0.753552	0.770841	0.758956	0.7634	0.765607	0.751147	0.761847	0.740497	0.762282	0.764708	0.773784	0.73907	0.760439	0.764885	0.756234	0.761297	0.772464	0.758589	0.737463	0.736548	0.764894	0.760518	0.737589	0.746075	0.752018	0.729054	0.763144	0.770162	0.747391	0.735683	0.744406	0.74699	0.759862	0.755629	0.751544	0.759367	0.751763	0.743585	0.760405	0.738144
0.88803	0.746783	0.7461	0.746537	0.756015	0.765348	0.749701	0.749578	0.748855	0.749975	0.753868	0.771367	0.75863	0.76464	0.765865	0.753842	0.759643	0.736415	0.760823	0.763409	0.774902	0.737469	0.758678	0.766761	0.754413	0.759643	0.768836	0.759338	0.73645	0.739559	0.763491	0.758575	0.737001	0.748129	0.753614	0.731453	0.76465	0.766915	0.74556	0.733222	0.74054	0.743353	0.760458	0.753031	0.749778	0.757192	0.751463	0.74585	0.761796	0.734078
0.89203	0.745456	0.74693	0.744934	0.754462	0.765836	0.746324	0.751235	0.748228	0.752397	0.753303	0.771715	0.759253	0.765117	0.766037	0.756448	0.756687	0.733233	0.760466	0.761768	0.775993	0.736506	0.756958	0.76662	0.752931	0.756455	0.766663	0.761162	0.734047	0.74263	0.761056	0.756474	0.737906	0.75118	0.755317	0.733826	0.765233	0.762549	0.743374	0.731711	0.737675	0.740847	0.760174	0.750473	0.747285	0.754734	0.751394	0.74734	0.762977	0.729778
0.89603	0.744236	0.748245	0.741897	0.75395	0.764992	0.741387	0.752701	0.748298	0.754392	0.75279	0.772007	0.76022	0.763881	0.765611	0.758387	0.75372	0.731468	0.760842	0.75974	0.776794	0.73647	0.755765	0.765062	0.751276	0.75241	0.765207	0.763709	0.730871	0.74531	0.7588	0.753837	0.740381	0.754854	0.756837	0.73593	0.764989	0.757625	0.741372	0.730389	0.736105	0.739689	0.759666	0.748036	0.744744	0.75258	0.751397	0.748278	0.763515	0.725658
0.90003	0.743323	0.749824	0.73821	0.754276	0.763545	0.735938	0.75342	0.748457	0.754819	0.752457	0.770705	0.76129	0.761271	0.764203	0.759571	0.751537	0.731358	0.762138	0.757577	0.777466	0.737816	0.755265	0.762799	0.750064	0.748273	0.76481	0.766835	0.727384	0.747035	0.757008	0.750993	0.743995	0.758294	0.757637	0.737183	0.763939	0.753225	0.739854	0.730078	0.736056	0.740509	0.758911	0.745526	0.742748	0.750472	0.752049	0.749402	0.76402	0.722499
0.90403	0.743905	0.750759	0.735189	0.755332	0.761882	0.730793	0.753676	0.74891	0.752986	0.75245	0.768887	0.762553	0.75713	0.761888	0.759331	0.750433	0.73321	0.7642	0.755505	0.777348	0.740163	0.755881	0.760858	0.748936	0.745268	0.765276	0.769854	0.724166	0.747483	0.756083	0.748257	0.747857	0.761104	0.757188	0.737535	0.762011	0.750421	0.738922	0.730546	0.737239	0.74301	0.757828	0.743497	0.741214	0.74962	0.753301	0.750783	0.764479	0.720402
0.90803	0.744954	0.750741	0.733147	0.756888	0.760462	0.726679	0.754147	0.750243	0.749325	0.752614	0.765854	0.763106	0.752506	0.758866	0.757667	0.750448	0.736827	0.766213	0.753819	0.776063	0.742596	0.757955	0.760194	0.748194	0.743324	0.765353	0.772435	0.721858	0.747141	0.756078	0.745423	0.751348	0.762972	0.755928	0.736581	0.759436	0.749239	0.738589	0.731379	0.739758	0.746676	0.756746	0.742033	0.740786	0.749919	0.755069	0.752292	0.76495	0.719606
0.91203	0.746651	0.749742	0.732654	0.758662	0.759282	0.723842	0.754832	0.752159	0.74465	0.752946	0.76203	0.7629	0.747766	0.755724	0.755241	0.751377	0.741398	0.767633	0.752494	0.773478	0.744854	0.761124	0.760701	0.747538	0.742756	0.76501	0.774139	0.721164	0.746878	0.756492	0.742456	0.754553	0.763251	0.753869	0.735164	0.756706	0.749295	0.738731	0.732461	0.742924	0.750557	0.756323	0.741424	0.741569	0.751575	0.756488	0.754192	0.765474	0.719236
0.91603	0.748461	0.748026	0.733464	0.760238	0.758477	0.722663	0.755595	0.754384	0.739471	0.753276	0.757754	0.762056	0.743718	0.753177	0.752657	0.752931	0.746035	0.767895	0.751277	0.76953	0.746884	0.764629	0.762897	0.747237	0.743286	0.763831	0.774911	0.72197	0.747092	0.757176	0.740061	0.757362	0.762876	0.751703	0.733259	0.754554	0.750053	0.739004	0.733651	0.745572	0.753888	0.755835	0.741165	0.743473	0.753868	0.756492	0.755542	0.765903	0.719252
0.92003	0.750507	0.745688	0.735999	0.761481	0.758144	0.723445	0.756417	0.756827	0.734876	0.753127	0.753294	0.760343	0.740913	0.751379	0.749943	0.754601	0.749915	0.766374	0.750289	0.76426	0.748509	0.767439	0.765475	0.747429	0.744388	0.761806	0.77479	0.723431	0.747789	0.75788	0.738181	0.759203	0.762	0.749764	0.7319	0.753298	0.750703	0.739286	0.73456	0.747814	0.756282	0.756021	0.741081	0.746334	0.755578	0.755678	0.755478	0.766294	0.7193
0.92403	0.753182	0.743738	0.739466	0.76162	0.758009	0.725835	0.756917	0.759255	0.731257	0.751996	0.749312	0.757919	0.739711	0.750378	0.747828	0.756217	0.752599	0.764138	0.749935	0.758343	0.749362	0.769669	0.767915	0.747858	0.745648	0.76005	0.774245	0.725514	0.749218	0.757824	0.736936	0.760256	0.760996	0.74803	0.731251	0.753323	0.751012	0.739183	0.735579	0.749035	0.757561	0.756395	0.740972	0.749958	0.756544	0.7541	0.754458	0.766528	0.719022
0.92803	0.756259	0.742776	0.743449	0.760997	0.757523	0.728766	0.757101	0.761365	0.729343	0.750258	0.74611	0.755312	0.73987	0.750276	0.746178	0.75791	0.753932	0.761315	0.74959	0.752158	0.750463	0.770953	0.76985	0.748517	0.746627	0.759303	0.773281	0.727528	0.75063	0.757282	0.737431	0.759885	0.760164	0.746158	0.731861	0.754463	0.751523	0.738423	0.736437	0.749679	0.758203	0.75725	0.741164	0.753345	0.75665	0.751477	0.752302	0.766453	0.718054
0.93203	0.758528	0.742857	0.747104	0.759404	0.756519	0.731624	0.757156	0.763495	0.729672	0.747657	0.743689	0.752566	0.741332	0.751182	0.744854	0.759876	0.753915	0.758607	0.749126	0.746398	0.75126	0.770752	0.77115	0.748826	0.747182	0.759735	0.771792	0.728738	0.750885	0.755721	0.739438	0.758866	0.759627	0.744493	0.732995	0.756582	0.752135	0.737319	0.736628	0.750443	0.758338	0.758116	0.741259	0.75568	0.755475	0.747923	0.74873	0.766074	0.717074
0.93603	0.760252	0.744022	0.749848	0.757095	0.75515	0.734364	0.757085	0.764959	0.731779	0.744762	0.742091	0.750348	0.743385	0.752405	0.744222	0.762091	0.753184	0.756429	0.748785	0.741724	0.752509	0.76887	0.771084	0.749297	0.74727	0.761988	0.76952	0.729007	0.750501	0.753509	0.742641	0.756927	0.759483	0.743276	0.734206	0.758536	0.753063	0.736259	0.736768	0.751428	0.757736	0.759041	0.74128	0.757175	0.753717	0.744575	0.744124	0.765618	0.716621
0.94003	0.761616	0.745971	0.751171	0.75474	0.753693	0.736838	0.756676	0.765413	0.734629	0.742468	0.741756	0.749361	0.745554	0.753806	0.744304	0.764045	0.752244	0.75529	0.748112	0.738455	0.753375	0.766043	0.770835	0.750253	0.747342	0.765591	0.765929	0.728138	0.74931	0.751006	0.746581	0.754323	0.759542	0.742152	0.73527	0.760216	0.75468	0.735564	0.736582	0.752742	0.757403	0.759999	0.74127	0.757593	0.752263	0.741812	0.738907	0.764763	0.716038
0.94403	0.762019	0.748392	0.751423	0.752385	0.751764	0.738074	0.755868	0.76503	0.737529	0.740915	0.741526	0.749594	0.747543	0.754525	0.744866	0.764714	0.751937	0.754732	0.74748	0.737121	0.753833	0.762474	0.770491	0.751613	0.747606	0.770486	0.761656	0.726781	0.747715	0.748583	0.750109	0.751172	0.759683	0.741029	0.735627	0.760915	0.756366	0.7353	0.735927	0.754961	0.75704	0.760808	0.741214	0.75663	0.75095	0.74049	0.733681	0.763832	0.716133
0.94803	0.761192	0.750647	0.750482	0.750613	0.749809	0.738016	0.754483	0.764042	0.74046	0.7407	0.741571	0.750651	0.748574	0.754798	0.746108	0.763932	0.75295	0.755134	0.74641	0.737694	0.754061	0.759029	0.76925	0.752631	0.747944	0.775544	0.756962	0.725529	0.746715	0.746778	0.752679	0.747831	0.759473	0.739732	0.735457	0.760542	0.757765	0.735854	0.735469	0.7572	0.755776	0.761223	0.741053	0.755357	0.750606	0.740876	0.729319	0.763443	0.716936
0.95203	0.759171	0.75246	0.748552	0.74993	0.74812	0.737104	0.752521	0.76341	0.742752	0.741665	0.742382	0.752267	0.748413	0.754229	0.74762	0.762556	0.754877	0.755982	0.745786	0.739671	0.75444	0.755769	0.767197	0.752908	0.748499	0.7793	0.752183	0.724327	0.746982	0.7456	0.753181	0.744687	0.759001	0.738569	0.735608	0.758918	0.758741	0.73701	0.73556	0.758529	0.753728	0.760584	0.740375	0.753421	0.751197	0.742532	0.726364	0.763266	0.718335
0.95603	0.756586	0.75362	0.746498	0.750167	0.74673	0.736023	0.749936	0.763244	0.744095	0.743697	0.744247	0.754159	0.747097	0.753242	0.749028	0.761074	0.757456	0.75696	0.745963	0.742711	0.754407	0.753176	0.763965	0.752339	0.749085	0.781401	0.74838	0.722999	0.747884	0.745061	0.751554	0.742121	0.757861	0.73733	0.73636	0.756712	0.758694	0.738944	0.735952	0.758524	0.751312	0.759847	0.738798	0.751387	0.75294	0.745518	0.725457	0.763314	0.720451
0.96003	0.753855	0.754184	0.744873	0.751575	0.745691	0.734766	0.747288	0.763122	0.745094	0.746497	0.747	0.756258	0.744811	0.752099	0.750116	0.7592	0.759394	0.757437	0.747155	0.746203	0.754413	0.751436	0.759677	0.751746	0.74987	0.781534	0.746493	0.721565	0.749407	0.74492	0.748917	0.73959	0.756023	0.736224	0.737639	0.754175	0.757679	0.740707	0.736553	0.757442	0.748705	0.758885	0.736733	0.748843	0.755938	0.749189	0.726578	0.76295	0.722908
0.96403	0.750934	0.754222	0.744006	0.753965	0.744966	0.733563	0.744988	0.763382	0.746015	0.749174	0.750124	0.757804	0.742796	0.7513	0.750704	0.757079	0.759877	0.757716	0.749318	0.749892	0.754579	0.750169	0.754783	0.750873	0.750963	0.779149	0.746567	0.719589	0.75142	0.744181	0.746031	0.737565	0.754229	0.735609	0.739692	0.751599	0.756016	0.74223	0.736909	0.7552	0.746893	0.757753	0.734373	0.74539	0.759465	0.752413	0.729751	0.76244	0.725288
0.96803	0.747745	0.753985	0.743611	0.756639	0.74488	0.732738	0.743611	0.763812	0.747252	0.750858	0.752648	0.758602	0.741304	0.750979	0.750489	0.755065	0.758405	0.757754	0.751896	0.752779	0.75499	0.749138	0.749086	0.750676	0.752126	0.7748	0.748594	0.717757	0.753133	0.743045	0.743098	0.736703	0.753228	0.736371	0.741964	0.749766	0.753707	0.743421	0.73665	0.752583	0.745461	0.756713	0.731977	0.741071	0.762596	0.755038	0.734491	0.762015	0.728142
0.97203	0.745081	0.753327	0.743565	0.759332	0.745522	0.732894	0.743234	0.764003	0.748845	0.750923	0.755088	0.758672	0.740143	0.751128	0.749896	0.753467	0.756093	0.757582	0.7547	0.754478	0.755321	0.748776	0.743016	0.751536	0.753537	0.769836	0.751286	0.715962	0.754419	0.741758	0.741425	0.736944	0.752581	0.737722	0.743485	0.748536	0.751011	0.744348	0.736204	0.74971	0.744568	0.75575	0.730231	0.736662	0.764904	0.756655	0.740536	0.761039	0.730925
0.97603	0.742563	0.752714	0.743666	0.761856	0.746708	0.734292	0.743804	0.763652	0.750721	0.749089	0.757685	0.758112	0.739805	0.750911	0.748549	0.752437	0.753371	0.757557	0.756909	0.754401	0.755241	0.748736	0.738441	0.753251	0.755204	0.764684	0.754174	0.714415	0.754466	0.740778	0.741886	0.738254	0.752622	0.739142	0.744101	0.747914	0.748579	0.744892	0.735218	0.747233	0.744974	0.754173	0.730052	0.732095	0.765488	0.757095	0.747123	0.759083	0.733722
0.98003	0.740365	0.75172	0.743578	0.763947	0.748027	0.736429	0.744931	0.762413	0.752499	0.74595	0.759651	0.757258	0.739927	0.750475	0.746308	0.751822	0.750732	0.757496	0.758065	0.752965	0.754824	0.748778	0.735438	0.755093	0.756665	0.76071	0.756508	0.713671	0.753848	0.739486	0.74391	0.739603	0.753363	0.740341	0.743892	0.7475	0.746558	0.745028	0.734079	0.745764	0.746117	0.751883	0.731633	0.728091	0.764067	0.756761	0.753857	0.756068	0.735949
0.98403	0.738645	0.75027	0.74357	0.765309	0.749255	0.739112	0.746297	0.760213	0.754215	0.742272	0.761206	0.756487	0.740044	0.749664	0.743415	0.751663	0.748734	0.75791	0.758018	0.750806	0.754418	0.749218	0.734143	0.756397	0.757038	0.75808	0.757195	0.714399	0.752391	0.738247	0.747351	0.740867	0.754512	0.740985	0.74301	0.747019	0.745275	0.744615	0.733233	0.745408	0.747014	0.748871	0.735105	0.725133	0.761156	0.755597	0.760177	0.752697	0.73767
0.98803	0.737443	0.748979	0.74335	0.766204	0.750132	0.741952	0.74745	0.757239	0.75626	0.738753	0.762348	0.756421	0.74023	0.74853	0.740186	0.751974	0.747702	0.758368	0.756811	0.748122	0.754123	0.749941	0.73409	0.757244	0.755953	0.756994	0.755901	0.716397	0.750093	0.737309	0.751853	0.741973	0.755779	0.740913	0.74161	0.746354	0.745028	0.743659	0.73306	0.745837	0.747637	0.745276	0.739299	0.724222	0.756998	0.754146	0.765673	0.749223	0.738272
0.99203	0.73664	0.747844	0.74259	0.765803	0.75018	0.744766	0.748113	0.753774	0.758123	0.736176	0.763042	0.75697	0.740731	0.747232	0.737584	0.752498	0.74735	0.75869	0.754802	0.745259	0.75338	0.751297	0.735116	0.756945	0.753739	0.757205	0.753154	0.71876	0.747878	0.737262	0.756177	0.743074	0.756701	0.739831	0.740054	0.745731	0.745626	0.741797	0.732819	0.746586	0.747427	0.741925	0.743832	0.725956	0.752944	0.753113	0.769963	0.746361	0.738069
0.99603	0.736563	0.746436	0.741964	0.764636	0.749029	0.747118	0.748057	0.750124	0.758645	0.735097	0.763866	0.758474	0.741735	0.745881	0.735837	0.752468	0.747705	0.759025	0.7528	0.743095	0.752875	0.753209	0.736234	0.755048	0.750384	0.758312	0.749461	0.720761	0.746849	0.738213	0.760838	0.74345	0.756708	0.738244	0.73873	0.745301	0.747164	0.739697	0.732307	0.747118	0.746912	0.739173	0.748518	0.729045	0.749292	0.752534	0.772632	0.744795	0.736576
1.00003	0.736263	0.744998	0.741617	0.763249	0.74721	0.748591	0.747574	0.747087	0.758441	0.735369	0.764532	0.760156	0.743113	0.745062	0.735559	0.752052	0.74791	0.759371	0.751212	0.741886	0.752569	0.754589	0.737334	0.752238	0.74631	0.759063	0.745695	0.722481	0.746559	0.740243	0.765001	0.744279	0.75595	0.736402	0.737704	0.745726	0.749579	0.73757	0.731441	0.74693	0.746695	0.737217	0.752198	0.732245	0.746818	0.752371	0.773377	0.744748	0.734688
1.00403	0.735729	0.743558	0.741621	0.762108	0.745107	0.748729	0.746924	0.74502	0.757182	0.737299	0.765288	0.761677	0.744758	0.74474	0.736997	0.750625	0.747934	0.759334	0.751215	0.74161	0.752538	0.755882	0.738037	0.749057	0.742289	0.759097	0.743444	0.72401	0.747604	0.743778	0.767612	0.745374	0.754543	0.734679	0.73778	0.74671	0.751972	0.735882	0.731088	0.74616	0.746869	0.73625	0.754262	0.735948	0.746011	0.752542	0.772089	0.745668	0.733878
1.00803	0.735054	0.742571	0.74228	0.761421	0.742855	0.747607	0.746104	0.744058	0.754803	0.740535	0.766755	0.762313	0.746569	0.744259	0.74002	0.748447	0.747842	0.758969	0.752409	0.741673	0.752143	0.756871	0.738534	0.746269	0.739305	0.757864	0.742615	0.725179	0.750251	0.748205	0.767929	0.747839	0.752797	0.733323	0.738553	0.74816	0.753958	0.734819	0.731407	0.744761	0.748496	0.737457	0.754513	0.739935	0.747317	0.752869	0.769283	0.746534	0.733731
1.01203	0.733914	0.742062	0.743569	0.761185	0.740796	0.745147	0.745416	0.744882	0.751418	0.744347	0.768363	0.762004	0.748644	0.743975	0.743541	0.745549	0.74765	0.758242	0.753899	0.74191	0.75153	0.757012	0.738727	0.744324	0.737846	0.755937	0.743858	0.72596	0.753956	0.75226	0.766112	0.751609	0.751154	0.73204	0.739803	0.749811	0.755456	0.734787	0.73266	0.743341	0.751411	0.739505	0.752933	0.74347	0.75004	0.752869	0.765462	0.746875	0.734672
1.01603	0.732257	0.741606	0.745143	0.76114	0.738914	0.741267	0.74505	0.746664	0.748008	0.748521	0.769646	0.760547	0.750519	0.743594	0.747051	0.74245	0.747596	0.757003	0.755401	0.742675	0.750559	0.756455	0.738349	0.742824	0.737538	0.75413	0.746777	0.726338	0.758664	0.755326	0.761963	0.756749	0.749535	0.731345	0.741531	0.75133	0.756118	0.735711	0.735385	0.742585	0.755485	0.74225	0.750183	0.746642	0.753371	0.752809	0.760985	0.74684	0.736646
1.02003	0.730572	0.741693	0.746871	0.76116	0.737723	0.736714	0.744885	0.748768	0.744987	0.752059	0.771095	0.758217	0.751559	0.742823	0.750483	0.739489	0.747715	0.755131	0.756667	0.743146	0.749491	0.755127	0.738016	0.74163	0.738309	0.752161	0.750745	0.726689	0.763819	0.75641	0.756409	0.762883	0.748696	0.731646	0.743495	0.752801	0.756549	0.737507	0.739387	0.742364	0.759771	0.745014	0.746291	0.749514	0.756224	0.752189	0.756317	0.746873	0.739548
1.02403	0.729137	0.742609	0.747785	0.760799	0.73696	0.732227	0.744492	0.750726	0.742755	0.754496	0.772279	0.755907	0.75205	0.741802	0.752962	0.737467	0.748655	0.753117	0.757459	0.743389	0.747999	0.753292	0.737689	0.740645	0.740281	0.750992	0.754839	0.727652	0.767565	0.755699	0.751109	0.769185	0.7487	0.732486	0.745145	0.75392	0.757098	0.739877	0.74415	0.742931	0.763637	0.746995	0.741684	0.75281	0.758514	0.751292	0.751611	0.747497	0.743227
1.02803	0.728259	0.743511	0.747138	0.760034	0.736701	0.728696	0.743348	0.752393	0.741292	0.756237	0.77279	0.754093	0.752294	0.741117	0.754054	0.736421	0.750052	0.750997	0.757934	0.744047	0.746152	0.751246	0.737909	0.739883	0.743447	0.75063	0.758171	0.729054	0.769166	0.753923	0.746767	0.774204	0.749124	0.733665	0.746019	0.75487	0.757233	0.742675	0.749547	0.744252	0.76649	0.747923	0.737593	0.755544	0.760218	0.750392	0.747592	0.748449	0.747203
1.03203	0.728304	0.744445	0.744906	0.758652	0.737241	0.726377	0.741908	0.753306	0.740995	0.757043	0.772228	0.753126	0.75254	0.740714	0.754011	0.73679	0.750981	0.748718	0.758184	0.74539	0.744214	0.74902	0.738725	0.739299	0.74701	0.750753	0.7608	0.730831	0.769031	0.750881	0.7443	0.777387	0.749314	0.734992	0.746101	0.756274	0.75749	0.745544	0.754741	0.74606	0.76804	0.747159	0.734633	0.757386	0.760861	0.7494	0.744018	0.750244	0.749633
1.03603	0.729382	0.744988	0.741724	0.756707	0.738777	0.724719	0.740133	0.753376	0.741506	0.756609	0.770548	0.753649	0.753223	0.741056	0.75275	0.738467	0.751654	0.746555	0.758212	0.747445	0.742211	0.746638	0.739526	0.739029	0.750515	0.751261	0.762178	0.732875	0.766433	0.748097	0.743454	0.778234	0.749162	0.736683	0.746335	0.758133	0.757999	0.748154	0.758865	0.748282	0.767693	0.744514	0.732291	0.75809	0.760941	0.748442	0.740856	0.752432	0.750906
1.04003	0.731718	0.74517	0.737981	0.754263	0.741459	0.724298	0.738531	0.75293	0.742934	0.75499	0.767902	0.755479	0.754748	0.742396	0.750613	0.741183	0.752538	0.744738	0.75851	0.750471	0.740206	0.744729	0.740686	0.739591	0.75323	0.75131	0.761989	0.735149	0.762048	0.74677	0.744032	0.777242	0.747887	0.738666	0.747209	0.760249	0.758461	0.75007	0.761463	0.751063	0.765128	0.740865	0.731155	0.75798	0.760268	0.74706	0.737884	0.754062	0.750674
1.04403	0.735205	0.744604	0.734334	0.751718	0.744844	0.724699	0.738118	0.752817	0.744865	0.752595	0.764372	0.758251	0.757388	0.74424	0.748726	0.744449	0.753787	0.74375	0.759246	0.753698	0.73808	0.743307	0.742308	0.740515	0.755261	0.750552	0.760554	0.737362	0.756943	0.74702	0.745055	0.774411	0.745722	0.740795	0.747693	0.762331	0.758715	0.750945	0.76201	0.753721	0.761488	0.737233	0.731077	0.756564	0.759716	0.745517	0.735088	0.754296	0.749291
1.04803	0.738759	0.743444	0.731549	0.74977	0.748152	0.725924	0.738954	0.753151	0.746704	0.750069	0.760813	0.761251	0.760247	0.74623	0.747179	0.747552	0.755096	0.74345	0.759727	0.75624	0.736252	0.742871	0.744603	0.741879	0.755948	0.749073	0.758135	0.739159	0.752035	0.748883	0.745668	0.770005	0.743265	0.742759	0.748379	0.763914	0.75848	0.751004	0.760774	0.755366	0.757616	0.734279	0.731532	0.754574	0.759309	0.744545	0.732836	0.753068	0.747454
1.05203	0.742566	0.741463	0.730099	0.748537	0.750927	0.727798	0.74115	0.754074	0.748332	0.748387	0.75773	0.763732	0.762182	0.748068	0.74599	0.750669	0.756387	0.744243	0.760273	0.757738	0.735167	0.743587	0.747225	0.743321	0.755079	0.747211	0.755827	0.740109	0.748117	0.751566	0.746342	0.764975	0.740559	0.744595	0.748928	0.764801	0.75792	0.75048	0.758473	0.756273	0.754592	0.732927	0.732035	0.752309	0.759358	0.743968	0.731342	0.750594	0.745467
1.05603	0.74615	0.739427	0.73095	0.748056	0.752829	0.729864	0.744479	0.755666	0.750553	0.747172	0.755613	0.765575	0.763	0.749166	0.745286	0.753027	0.757646	0.745362	0.76034	0.757435	0.73556	0.745515	0.750272	0.744519	0.752676	0.745744	0.754264	0.740043	0.745791	0.753946	0.747236	0.760161	0.738501	0.746363	0.749546	0.764768	0.756968	0.749207	0.755999	0.756336	0.752546	0.73379	0.732295	0.75056	0.759359	0.743814	0.731122	0.746873	0.743791
1.06003	0.748705	0.737735	0.733484	0.748513	0.753209	0.731815	0.748262	0.757533	0.753025	0.74717	0.754282	0.766567	0.762391	0.749402	0.744995	0.754782	0.759199	0.746505	0.759913	0.755564	0.7366	0.748271	0.753771	0.745368	0.748988	0.745211	0.753433	0.738599	0.744849	0.755854	0.74841	0.756005	0.737776	0.747328	0.750006	0.763522	0.755798	0.747549	0.753596	0.755536	0.751449	0.736404	0.732297	0.749152	0.758994	0.743768	0.732223	0.743034	0.743959
1.06403	0.750141	0.736704	0.736861	0.749363	0.751985	0.733476	0.751153	0.759353	0.755836	0.747936	0.753674	0.766593	0.760164	0.748645	0.74448	0.756382	0.760718	0.747716	0.759309	0.75256	0.738172	0.751444	0.7571	0.746032	0.744974	0.745184	0.753283	0.736451	0.745765	0.756005	0.750564	0.753001	0.738834	0.747405	0.750116	0.761491	0.754596	0.746068	0.751601	0.753869	0.751815	0.740056	0.732577	0.74771	0.757877	0.743714	0.734801	0.739768	0.74496
1.06803	0.750443	0.736097	0.741074	0.750695	0.749538	0.734525	0.753019	0.760964	0.758843	0.748934	0.753468	0.765441	0.756775	0.747255	0.743741	0.758154	0.761675	0.748635	0.758262	0.748751	0.739791	0.754636	0.760024	0.74626	0.740764	0.74625	0.75403	0.733522	0.747434	0.753967	0.753645	0.751131	0.74141	0.746886	0.750027	0.759238	0.753427	0.744862	0.749964	0.751552	0.752992	0.744333	0.733254	0.74687	0.756033	0.743921	0.738449	0.737874	0.746223
1.07203	0.750038	0.736431	0.745588	0.751976	0.746492	0.734655	0.753032	0.761839	0.762008	0.749891	0.753949	0.763666	0.753175	0.745851	0.743224	0.759882	0.762224	0.749387	0.75706	0.745373	0.741464	0.757943	0.761968	0.746317	0.736891	0.748397	0.755749	0.729492	0.748899	0.751188	0.756879	0.750272	0.745024	0.746302	0.750203	0.756552	0.752482	0.743959	0.748778	0.749312	0.754226	0.748162	0.734344	0.74653	0.753745	0.743499	0.742361	0.737838	0.747411
1.07603	0.749296	0.737667	0.749188	0.752919	0.743698	0.733865	0.75162	0.761534	0.765189	0.750417	0.755308	0.761156	0.750246	0.745045	0.74288	0.761551	0.76193	0.750228	0.756146	0.743076	0.743337	0.760853	0.762814	0.746149	0.733872	0.75073	0.757788	0.724747	0.750395	0.747645	0.759839	0.749884	0.749388	0.745743	0.750606	0.753558	0.751279	0.742916	0.74735	0.747879	0.755258	0.751755	0.736243	0.746419	0.751381	0.742273	0.745756	0.739679	0.747882
1.08003	0.748525	0.739741	0.751242	0.752844	0.741529	0.732132	0.7493	0.760675	0.76757	0.750277	0.757478	0.758219	0.748871	0.7455	0.742876	0.763196	0.760353	0.751396	0.755278	0.741784	0.745526	0.762749	0.762246	0.746589	0.73219	0.753281	0.759577	0.720179	0.751485	0.744326	0.761925	0.749691	0.753951	0.745051	0.75067	0.750877	0.749725	0.741695	0.746144	0.747285	0.75592	0.754647	0.739502	0.746678	0.7498	0.741195	0.748151	0.742834	0.747445
1.08403	0.748089	0.742614	0.751549	0.752086	0.740182	0.729619	0.746678	0.759163	0.768814	0.749824	0.759313	0.755228	0.7491	0.747077	0.743462	0.764416	0.757275	0.752244	0.754552	0.741902	0.747904	0.763537	0.759925	0.74764	0.731596	0.756243	0.76153	0.716686	0.75156	0.741872	0.762899	0.748972	0.757266	0.744504	0.750801	0.748948	0.747839	0.74071	0.744763	0.747694	0.756213	0.756638	0.744109	0.747217	0.749465	0.740814	0.748895	0.7467	0.74608
1.08803	0.748121	0.745692	0.750102	0.750629	0.740005	0.726855	0.744324	0.757305	0.769288	0.748839	0.760712	0.752563	0.750734	0.749666	0.745228	0.764653	0.752863	0.752784	0.753378	0.74316	0.750034	0.762863	0.756384	0.749013	0.732033	0.759784	0.763754	0.715296	0.750954	0.740482	0.762299	0.747774	0.758533	0.744593	0.751065	0.748302	0.745961	0.739594	0.743284	0.748577	0.755544	0.757915	0.749076	0.748378	0.750003	0.741478	0.748654	0.750523	0.744077
1.09203	0.748602	0.748408	0.748106	0.748862	0.740729	0.724665	0.742723	0.755273	0.768321	0.747477	0.761362	0.750443	0.753576	0.752734	0.747727	0.763779	0.747759	0.752953	0.752115	0.745274	0.752094	0.760734	0.752385	0.74984	0.732963	0.764133	0.766381	0.716382	0.749568	0.739778	0.760531	0.746181	0.757878	0.74557	0.751377	0.748396	0.744049	0.738485	0.742124	0.749645	0.75407	0.758337	0.754598	0.750269	0.750946	0.742675	0.747369	0.754312	0.742036
1.09604	0.749447	0.75072	0.7455	0.747253	0.741664	0.723721	0.741993	0.753327	0.765715	0.746042	0.761569	0.749041	0.756889	0.755476	0.750685	0.761824	0.743041	0.752969	0.751482	0.748604	0.753824	0.757722	0.74804	0.750291	0.734131	0.768156	0.76907	0.719842	0.747515	0.740631	0.757369	0.744027	0.755476	0.74688	0.7513	0.749206	0.742627	0.73746	0.741655	0.750834	0.752237	0.75832	0.760172	0.752503	0.751565	0.744166	0.745285	0.756855	0.74106
1.10004	0.750704	0.752116	0.742621	0.746459	0.74253	0.724798	0.742226	0.750889	0.761901	0.744918	0.761037	0.747721	0.76001	0.757347	0.753545	0.758746	0.739403	0.752759	0.751708	0.752548	0.754667	0.754794	0.743826	0.750197	0.735823	0.770959	0.772285	0.72487	0.74574	0.742158	0.754278	0.741923	0.751614	0.74763	0.751153	0.750853	0.74178	0.736818	0.74204	0.751629	0.750864	0.757437	0.765498	0.755087	0.751621	0.74565	0.743633	0.758568	0.741233
1.10404	0.75221	0.752554	0.740361	0.746171	0.743109	0.727696	0.742788	0.748655	0.756847	0.74391	0.760286	0.746613	0.762238	0.757769	0.756277	0.754857	0.737414	0.752001	0.752093	0.756514	0.754668	0.752676	0.740071	0.74949	0.737726	0.772985	0.775302	0.730924	0.744481	0.743725	0.751685	0.73993	0.746763	0.747902	0.751386	0.75258	0.741668	0.736384	0.743063	0.751971	0.75022	0.755543	0.769354	0.757714	0.750799	0.747136	0.743079	0.759658	0.742407
1.10804	0.75351	0.752201	0.738682	0.746079	0.743185	0.732372	0.743467	0.746608	0.751076	0.74317	0.759433	0.745595	0.763759	0.757012	0.758815	0.750583	0.737162	0.751462	0.753115	0.760623	0.753835	0.751627	0.736872	0.747982	0.739589	0.773067	0.777717	0.736747	0.743714	0.745549	0.750136	0.738875	0.741554	0.747908	0.752335	0.754492	0.743069	0.736411	0.744451	0.752045	0.749617	0.753244	0.771001	0.759371	0.748786	0.74776	0.74341	0.759818	0.744147
1.11204	0.754782	0.750962	0.737521	0.745791	0.742864	0.738053	0.744259	0.744611	0.745504	0.742981	0.758538	0.744969	0.76478	0.755276	0.761065	0.74621	0.738713	0.75134	0.754172	0.764239	0.75259	0.750988	0.734732	0.746099	0.741124	0.771148	0.779054	0.741622	0.743648	0.747377	0.750012	0.739045	0.737252	0.747902	0.753822	0.756698	0.745428	0.736651	0.746005	0.752096	0.74923	0.75102	0.770301	0.759128	0.74571	0.747285	0.745201	0.759335	0.74593
1.11604	0.755669	0.749266	0.737798	0.745045	0.742201	0.743954	0.744285	0.743044	0.740848	0.743494	0.757342	0.744442	0.765577	0.753357	0.762331	0.741702	0.742042	0.75136	0.755035	0.766772	0.751642	0.750819	0.733403	0.743673	0.742	0.767447	0.778943	0.744774	0.744307	0.749156	0.750988	0.740075	0.734935	0.747745	0.755854	0.759335	0.748526	0.737142	0.747363	0.751999	0.749023	0.749269	0.768461	0.758165	0.742289	0.745971	0.748173	0.758405	0.747216
1.12004	0.7563	0.747491	0.739037	0.744191	0.741609	0.749285	0.7443	0.74152	0.737684	0.744675	0.755949	0.744121	0.765726	0.75193	0.76236	0.738256	0.747296	0.75197	0.75548	0.768066	0.750422	0.751191	0.732846	0.741174	0.74287	0.762082	0.776663	0.745796	0.745862	0.750086	0.752936	0.741576	0.733905	0.747214	0.757629	0.762668	0.752545	0.737646	0.747631	0.751471	0.748812	0.747417	0.764718	0.756625	0.739214	0.744339	0.751925	0.757471	0.747825
1.12404	0.756227	0.745506	0.740881	0.743074	0.741283	0.75289	0.743696	0.740149	0.736514	0.746169	0.754335	0.744474	0.765929	0.751116	0.761287	0.735639	0.752691	0.752834	0.754964	0.768255	0.749261	0.751422	0.732884	0.738636	0.74325	0.756562	0.772749	0.744598	0.748533	0.750144	0.755736	0.743383	0.734262	0.74669	0.759025	0.766338	0.75634	0.738472	0.747006	0.750498	0.748516	0.746326	0.760476	0.754981	0.737881	0.742764	0.755835	0.756883	0.74737
1.12804	0.755518	0.743442	0.743306	0.742344	0.741083	0.754493	0.742731	0.73925	0.736767	0.748448	0.752536	0.745284	0.765999	0.750768	0.759088	0.73407	0.757069	0.754037	0.753901	0.768351	0.748223	0.751333	0.733935	0.735991	0.742875	0.751323	0.767506	0.741453	0.751682	0.749339	0.758417	0.745106	0.73595	0.74611	0.760035	0.769861	0.759556	0.739281	0.745597	0.749441	0.748079	0.745844	0.756532	0.752905	0.737534	0.741502	0.759384	0.756537	0.746198
1.13204	0.753931	0.741962	0.746036	0.741937	0.741378	0.754644	0.741317	0.739426	0.738277	0.751556	0.750549	0.74624	0.766	0.750671	0.75612	0.733787	0.760463	0.75498	0.753106	0.768514	0.747628	0.750474	0.736285	0.733731	0.742282	0.747051	0.762444	0.737103	0.755337	0.747547	0.760745	0.746393	0.73847	0.745014	0.760242	0.772889	0.762445	0.740024	0.742872	0.748125	0.747687	0.74596	0.753265	0.750719	0.73828	0.740681	0.762188	0.756073	0.744247
1.13604	0.751301	0.740928	0.748666	0.74239	0.742168	0.753944	0.739687	0.740663	0.740268	0.755411	0.748351	0.747542	0.765033	0.750509	0.752584	0.735332	0.762659	0.75542	0.75243	0.768667	0.747323	0.749384	0.73957	0.731814	0.741891	0.744917	0.758626	0.732861	0.758112	0.745351	0.762245	0.746867	0.741099	0.743213	0.759994	0.77537	0.763841	0.74038	0.739104	0.74673	0.747604	0.746593	0.751386	0.748092	0.740193	0.741461	0.764158	0.755924	0.742477
1.14004	0.748112	0.740496	0.751233	0.743676	0.743024	0.752359	0.738403	0.743423	0.74232	0.759511	0.747461	0.749227	0.763282	0.749679	0.749159	0.738343	0.76359	0.755323	0.752271	0.768672	0.747033	0.74886	0.742915	0.731168	0.742081	0.745288	0.7572	0.729469	0.759688	0.744177	0.762619	0.747293	0.743659	0.74094	0.759249	0.77661	0.764285	0.740364	0.734913	0.745761	0.747576	0.747669	0.75087	0.745245	0.742627	0.743348	0.764504	0.75592	0.741407
1.14404	0.74481	0.740776	0.753131	0.745414	0.74381	0.75091	0.73789	0.746686	0.743999	0.763517	0.748032	0.750737	0.760562	0.747718	0.746003	0.743047	0.763884	0.755083	0.752415	0.768081	0.746339	0.748879	0.746371	0.732233	0.74267	0.747763	0.757414	0.727335	0.760457	0.744013	0.761906	0.747781	0.746089	0.739072	0.758285	0.776636	0.763945	0.740567	0.730899	0.745889	0.748014	0.749347	0.750802	0.742948	0.744458	0.745907	0.763634	0.755986	0.740955
1.14804	0.742262	0.741444	0.754367	0.74747	0.743898	0.74991	0.738419	0.750294	0.745661	0.766802	0.750301	0.751868	0.756848	0.744937	0.743927	0.748625	0.763659	0.755488	0.752751	0.76652	0.745831	0.74907	0.749463	0.734914	0.743297	0.752205	0.75921	0.727256	0.760209	0.74532	0.759786	0.747988	0.748397	0.738069	0.757161	0.775291	0.762886	0.740911	0.728216	0.747266	0.749444	0.751458	0.750692	0.741926	0.745401	0.748895	0.76184	0.75609	0.741564
1.15204	0.740943	0.742793	0.755293	0.749893	0.743582	0.749155	0.740373	0.753899	0.747445	0.768624	0.752992	0.752387	0.753251	0.742286	0.743257	0.754744	0.763369	0.756357	0.753599	0.763529	0.745555	0.750513	0.751452	0.738565	0.743811	0.757915	0.761751	0.729007	0.759534	0.747504	0.757232	0.748514	0.75011	0.737676	0.756178	0.772959	0.761675	0.742138	0.727049	0.749498	0.751489	0.753842	0.750126	0.742098	0.745586	0.751257	0.759932	0.756131	0.742359
1.15604	0.740502	0.744901	0.755462	0.752257	0.743222	0.748459	0.74363	0.756959	0.749742	0.768226	0.755633	0.752587	0.750067	0.740024	0.743989	0.760804	0.763606	0.757778	0.754719	0.758942	0.745049	0.75223	0.751837	0.742979	0.744452	0.763645	0.763995	0.732194	0.758999	0.75056	0.754826	0.748693	0.751267	0.738472	0.75507	0.770002	0.760799	0.744285	0.727388	0.752157	0.753183	0.756215	0.748892	0.743467	0.745447	0.752649	0.758783	0.755823	0.743321
1.16004	0.740983	0.747031	0.755211	0.754492	0.74333	0.747503	0.747629	0.759042	0.751822	0.765971	0.75793	0.752217	0.7478	0.738695	0.745813	0.766209	0.763596	0.759414	0.755676	0.753625	0.744618	0.753788	0.751011	0.747821	0.745051	0.768206	0.765483	0.735791	0.759146	0.75363	0.752838	0.748735	0.752203	0.74027	0.753893	0.766796	0.759642	0.747344	0.729535	0.754943	0.754185	0.758947	0.746926	0.745546	0.744872	0.75299	0.758325	0.755004	0.744119
1.16404	0.741765	0.749392	0.75482	0.756114	0.74401	0.74627	0.752124	0.760074	0.753585	0.762026	0.759751	0.751351	0.746343	0.738321	0.748693	0.769733	0.763359	0.7613	0.756669	0.748928	0.744767	0.755198	0.749489	0.75214	0.745641	0.771103	0.766421	0.738923	0.759501	0.756045	0.751881	0.748358	0.752849	0.742533	0.752299	0.763912	0.758769	0.750615	0.732899	0.757826	0.754492	0.7616	0.744079	0.748551	0.744154	0.752151	0.758411	0.75307	0.744458
1.16804	0.742097	0.75157	0.754329	0.75723	0.7455	0.744749	0.756221	0.759519	0.754145	0.756843	0.760663	0.750251	0.745735	0.738957	0.751556	0.7712	0.762467	0.762709	0.757134	0.74554	0.745503	0.755993	0.747709	0.755295	0.746581	0.771516	0.766687	0.740465	0.759808	0.757052	0.751271	0.747144	0.753038	0.744905	0.750238	0.761803	0.758172	0.753687	0.736669	0.760421	0.754456	0.763406	0.740727	0.751677	0.743284	0.750954	0.759195	0.750263	0.744518
1.17204	0.742105	0.753235	0.753448	0.757977	0.747152	0.743037	0.75947	0.758171	0.753374	0.75124	0.760404	0.74951	0.745632	0.740631	0.754256	0.769456	0.760692	0.762679	0.757017	0.743776	0.74715	0.756262	0.745403	0.757054	0.747539	0.770408	0.766906	0.741156	0.759602	0.756637	0.751609	0.744989	0.753261	0.746831	0.747783	0.760639	0.756894	0.75602	0.740495	0.762085	0.754277	0.76434	0.73738	0.753958	0.742123	0.750197	0.760566	0.747674	0.744341
1.17604	0.741278	0.754303	0.752343	0.757923	0.748647	0.741303	0.761822	0.756248	0.751041	0.74567	0.759113	0.748504	0.746089	0.74263	0.756154	0.765437	0.758306	0.761511	0.755937	0.744115	0.748957	0.75622	0.742738	0.757333	0.748555	0.767432	0.767453	0.740998	0.759225	0.755261	0.751967	0.74244	0.753706	0.747793	0.744989	0.760304	0.755385	0.756579	0.743665	0.762823	0.754128	0.764441	0.734035	0.754617	0.740615	0.749451	0.761954	0.74572	0.743555
1.18004	0.739815	0.754934	0.750581	0.757035	0.74996	0.740697	0.763253	0.753823	0.747345	0.741185	0.757059	0.747144	0.746643	0.74472	0.756479	0.759923	0.755458	0.759627	0.753793	0.74647	0.749961	0.755557	0.740488	0.757172	0.749271	0.763336	0.768343	0.740647	0.758426	0.753682	0.752051	0.7394	0.754667	0.748311	0.742255	0.76103	0.753606	0.755525	0.746179	0.762234	0.754518	0.763053	0.730443	0.753776	0.738714	0.749616	0.762542	0.744308	0.742735
1.18404	0.738193	0.755343	0.748271	0.755846	0.750619	0.74064	0.763586	0.75133	0.743758	0.73906	0.754694	0.745565	0.747715	0.747176	0.755295	0.753811	0.752029	0.757651	0.7507	0.749667	0.75026	0.754397	0.739112	0.756429	0.749207	0.758985	0.769766	0.740504	0.757678	0.752434	0.751054	0.736955	0.75559	0.748414	0.739337	0.762063	0.751668	0.753127	0.74799	0.760576	0.755226	0.760823	0.727283	0.751965	0.7371	0.750185	0.762228	0.74317	0.74261
1.18804	0.735935	0.75594	0.746001	0.754426	0.750577	0.741814	0.762942	0.748787	0.740495	0.73905	0.75224	0.744193	0.749198	0.749814	0.753611	0.748376	0.74854	0.755701	0.747068	0.752351	0.749748	0.753459	0.738174	0.755871	0.748324	0.754745	0.77101	0.740782	0.757249	0.750724	0.748698	0.735217	0.756399	0.748371	0.736945	0.763163	0.749923	0.750085	0.749263	0.75759	0.755819	0.757525	0.724492	0.749413	0.736637	0.751455	0.761033	0.742585	0.742962
1.19204	0.733343	0.756399	0.743788	0.752078	0.750027	0.742892	0.76144	0.746273	0.738985	0.740446	0.750483	0.743544	0.750682	0.752449	0.752559	0.744372	0.745313	0.754294	0.742928	0.753566	0.748989	0.752308	0.738215	0.755534	0.747142	0.750369	0.772018	0.741693	0.757227	0.749459	0.745398	0.733859	0.756504	0.748595	0.734575	0.764173	0.748676	0.747355	0.750557	0.753472	0.756645	0.753929	0.722495	0.746617	0.738157	0.753173	0.758989	0.742363	0.743954
1.19604	0.730778	0.756404	0.742558	0.749574	0.749097	0.743306	0.759295	0.743912	0.739781	0.743209	0.749312	0.743833	0.752284	0.754684	0.75201	0.742085	0.74265	0.753654	0.739079	0.753777	0.748452	0.751602	0.739087	0.755667	0.745806	0.746354	0.771847	0.743514	0.758255	0.749101	0.742104	0.733438	0.756144	0.748715	0.732268	0.764759	0.747542	0.745547	0.752006	0.749179	0.75737	0.750403	0.721573	0.743626	0.741105	0.755499	0.756308	0.742359	0.746213
1.20004	0.728804	0.75587	0.742464	0.746711	0.748089	0.742923	0.75685	0.742395	0.742485	0.746128	0.748792	0.744599	0.753737	0.756093	0.752031	0.741036	0.740767	0.753346	0.735869	0.753069	0.748284	0.751055	0.74067	0.75654	0.745338	0.74315	0.770746	0.744977	0.760136	0.749278	0.739468	0.734104	0.755003	0.748764	0.730236	0.764975	0.746914	0.744938	0.753048	0.745385	0.757749	0.746734	0.722296	0.740908	0.744924	0.757309	0.753575	0.742064	0.749241
1.20404	0.727887	0.754524	0.743447	0.744135	0.747174	0.742277	0.754272	0.741784	0.746706	0.748328	0.74818	0.74612	0.75466	0.757188	0.75262	0.741382	0.739711	0.753412	0.73413	0.751928	0.748983	0.75037	0.742673	0.75805	0.745399	0.741606	0.769007	0.746314	0.762596	0.749953	0.737695	0.735298	0.75309	0.749138	0.729123	0.765001	0.746653	0.745004	0.753506	0.742305	0.75754	0.743336	0.725154	0.739113	0.748872	0.758754	0.750861	0.741621	0.75288
1.20804	0.728374	0.752198	0.745824	0.741966	0.746191	0.740649	0.751491	0.742348	0.751857	0.749586	0.748084	0.74803	0.755074	0.75785	0.75338	0.742172	0.739447	0.753422	0.734059	0.750877	0.750244	0.749835	0.74461	0.759808	0.746219	0.742123	0.767248	0.747266	0.765923	0.751149	0.736955	0.737302	0.751183	0.749566	0.729039	0.764434	0.746726	0.745586	0.752859	0.740111	0.756983	0.740239	0.729666	0.736288	0.752608	0.759481	0.74864	0.74104	0.757143
1.21204	0.730079	0.749591	0.748292	0.740969	0.745692	0.738691	0.748444	0.743943	0.756304	0.749286	0.748774	0.74927	0.755034	0.758709	0.753811	0.743641	0.739978	0.752975	0.735122	0.750296	0.751712	0.750003	0.746391	0.762453	0.748008	0.744446	0.766049	0.747444	0.76949	0.752766	0.737708	0.74025	0.749608	0.750008	0.730281	0.763543	0.747022	0.746236	0.750984	0.739286	0.756028	0.737282	0.735828	0.733269	0.755088	0.759437	0.746422	0.740993	0.761144
1.21604	0.733379	0.746907	0.750442	0.740821	0.745294	0.736535	0.745297	0.746234	0.759089	0.748054	0.749959	0.749723	0.754373	0.759893	0.753492	0.744895	0.740679	0.752047	0.737279	0.750681	0.753096	0.750665	0.748191	0.765382	0.749954	0.748318	0.765392	0.746759	0.771976	0.755429	0.739231	0.743306	0.748467	0.75035	0.732572	0.762527	0.747904	0.746544	0.748663	0.739847	0.755054	0.734484	0.742586	0.731395	0.756425	0.758676	0.743853	0.741645	0.764788
1.22004	0.737963	0.744932	0.751951	0.741665	0.744995	0.734588	0.741827	0.748564	0.759744	0.74614	0.751073	0.74963	0.754125	0.761151	0.752602	0.746004	0.74149	0.750319	0.740955	0.751249	0.754048	0.751701	0.749712	0.767618	0.751313	0.752948	0.764072	0.744466	0.773265	0.758126	0.741558	0.746935	0.747946	0.750004	0.735859	0.761706	0.749234	0.746124	0.745892	0.74108	0.754177	0.732829	0.748677	0.730112	0.756829	0.756369	0.741369	0.742757	0.767637
1.22404	0.742911	0.74371	0.752338	0.742723	0.745052	0.733023	0.738818	0.74994	0.758228	0.743967	0.751848	0.749236	0.753792	0.762429	0.750799	0.746588	0.742212	0.74793	0.745298	0.751579	0.754035	0.752528	0.750714	0.76874	0.75178	0.75689	0.762585	0.740926	0.773023	0.761229	0.743341	0.75106	0.747867	0.749228	0.739919	0.760759	0.751436	0.744826	0.744303	0.742856	0.753384	0.731909	0.752988	0.729916	0.756282	0.752984	0.739069	0.7437	0.769578
1.22804	0.747651	0.742934	0.751864	0.743767	0.745616	0.731758	0.73574	0.750695	0.754948	0.741941	0.752416	0.748713	0.754251	0.763221	0.748318	0.746343	0.743098	0.744972	0.749382	0.750764	0.753093	0.753036	0.751236	0.768199	0.751754	0.759486	0.761436	0.737349	0.771131	0.764675	0.745026	0.754699	0.748058	0.74812	0.744588	0.759904	0.754259	0.743363	0.743943	0.744739	0.752962	0.732424	0.755748	0.730211	0.755137	0.749484	0.736764	0.745193	0.770342
1.23204	0.751754	0.743217	0.750558	0.744525	0.745959	0.730805	0.733145	0.750475	0.750269	0.740382	0.75279	0.748446	0.755262	0.763428	0.745756	0.745647	0.743914	0.742066	0.753356	0.749019	0.751668	0.753174	0.751372	0.765671	0.751502	0.760403	0.759782	0.734297	0.768381	0.767816	0.746811	0.757185	0.74804	0.746974	0.74877	0.759236	0.756662	0.742122	0.745187	0.746531	0.752717	0.734535	0.756823	0.731025	0.753442	0.745485	0.734388	0.746255	0.769935
1.23604	0.75449	0.744559	0.748756	0.745196	0.746929	0.730422	0.730985	0.749893	0.744758	0.739557	0.752976	0.748263	0.756562	0.76285	0.743233	0.744901	0.745476	0.739734	0.756773	0.746519	0.750053	0.752042	0.750887	0.761913	0.751298	0.760436	0.758161	0.731977	0.765134	0.769702	0.748425	0.758582	0.748089	0.746407	0.752337	0.758444	0.758485	0.741454	0.747789	0.748012	0.752734	0.73747	0.757024	0.732446	0.750756	0.742149	0.73296	0.746628	0.768761
1.24004	0.75644	0.746897	0.74696	0.745762	0.748015	0.730321	0.729509	0.749112	0.739086	0.739383	0.75265	0.748391	0.757653	0.761828	0.74173	0.743546	0.747454	0.738254	0.75905	0.744159	0.748448	0.749544	0.749792	0.757035	0.750685	0.76008	0.756566	0.731508	0.76184	0.770299	0.749861	0.758598	0.747917	0.746486	0.755188	0.757343	0.759584	0.742157	0.751122	0.74853	0.752557	0.740358	0.756837	0.734913	0.747668	0.740753	0.732449	0.746736	0.767274
1.24404	0.75763	0.749285	0.745819	0.746391	0.749134	0.730682	0.729042	0.748332	0.733846	0.739505	0.751581	0.748397	0.758052	0.76029	0.741188	0.742114	0.749951	0.737629	0.760007	0.74213	0.746819	0.746332	0.748821	0.751817	0.74976	0.760064	0.755327	0.733143	0.759393	0.76902	0.751047	0.757078	0.747463	0.747522	0.75665	0.755876	0.759286	0.743729	0.754258	0.748793	0.752258	0.742297	0.757001	0.738049	0.744106	0.74131	0.733604	0.747047	0.765453
1.24804	0.758275	0.751588	0.745251	0.74771	0.749856	0.731581	0.729883	0.747997	0.729433	0.73976	0.750214	0.747894	0.757365	0.758937	0.741423	0.740848	0.75283	0.737545	0.759862	0.741239	0.74502	0.743403	0.747664	0.747155	0.748329	0.761762	0.754537	0.735847	0.757618	0.76643	0.752279	0.75471	0.746876	0.749441	0.756705	0.754367	0.757892	0.7459	0.756202	0.748547	0.752019	0.743162	0.757398	0.741191	0.740411	0.744218	0.735993	0.747562	0.763081
1.25204	0.758579	0.753115	0.745141	0.749506	0.750421	0.73265	0.731645	0.74802	0.726487	0.740086	0.749036	0.74677	0.756162	0.75784	0.742659	0.739857	0.756145	0.738105	0.758806	0.742047	0.743577	0.740943	0.747225	0.743761	0.746852	0.762708	0.75426	0.73952	0.756601	0.762106	0.753661	0.752115	0.74659	0.751837	0.754986	0.753325	0.755794	0.748138	0.756288	0.748002	0.752247	0.743055	0.758008	0.744308	0.737478	0.748937	0.739604	0.748561	0.760499
1.25604	0.75831	0.753681	0.745001	0.751385	0.750483	0.733672	0.733862	0.748136	0.724825	0.740222	0.747152	0.744904	0.754528	0.757129	0.74429	0.739736	0.758358	0.738913	0.75721	0.744684	0.742592	0.739275	0.747682	0.74252	0.74515	0.764098	0.754001	0.743134	0.756253	0.756879	0.754472	0.749901	0.746667	0.754458	0.751527	0.752489	0.752875	0.750167	0.754586	0.747528	0.75292	0.741175	0.758382	0.747088	0.735149	0.755292	0.744386	0.749939	0.757705
1.26004	0.756961	0.75324	0.744535	0.753291	0.749725	0.734246	0.73729	0.747628	0.724917	0.74036	0.744874	0.742681	0.752679	0.756578	0.746472	0.740289	0.759565	0.740274	0.755393	0.748542	0.741972	0.738558	0.748629	0.742876	0.743443	0.765854	0.754859	0.746277	0.755875	0.751324	0.754205	0.748181	0.746973	0.756813	0.746953	0.751646	0.750084	0.751515	0.751746	0.747744	0.753745	0.737257	0.758391	0.749344	0.733581	0.762457	0.749438	0.751744	0.755276
1.26404	0.754158	0.75166	0.74381	0.755248	0.748415	0.734427	0.741565	0.746344	0.72662	0.740241	0.742684	0.740426	0.751314	0.756359	0.748508	0.740916	0.759338	0.741613	0.753335	0.753396	0.741401	0.73972	0.749833	0.744646	0.741996	0.766947	0.755923	0.748812	0.755686	0.746333	0.753649	0.746801	0.747469	0.758335	0.741868	0.75098	0.747636	0.752281	0.748454	0.748485	0.754625	0.734804	0.757647	0.751083	0.733503	0.769494	0.754316	0.753942	0.753
1.26804	0.750674	0.749438	0.743051	0.756829	0.746494	0.734203	0.74632	0.744586	0.7291	0.740261	0.740536	0.73937	0.750526	0.756123	0.750101	0.741841	0.757547	0.74334	0.751089	0.758607	0.741288	0.741745	0.751139	0.747588	0.741787	0.76722	0.756889	0.749868	0.755152	0.742592	0.752728	0.745994	0.747881	0.758684	0.736865	0.7508	0.746133	0.752513	0.745515	0.749989	0.754555	0.732669	0.756623	0.752175	0.734667	0.775803	0.758433	0.756394	0.750518
1.27204	0.747228	0.747653	0.742674	0.758286	0.744654	0.733533	0.750557	0.742152	0.732067	0.740486	0.738682	0.739461	0.750657	0.755713	0.750927	0.743155	0.7542	0.744684	0.748924	0.763072	0.741333	0.743771	0.752884	0.750819	0.742776	0.766275	0.757727	0.749414	0.753855	0.740257	0.751511	0.745234	0.749029	0.757661	0.733159	0.751128	0.746349	0.753211	0.743023	0.751862	0.754	0.732263	0.754287	0.752933	0.73662	0.780126	0.761143	0.758784	0.748105
1.27604	0.744081	0.746414	0.742481	0.7602	0.7435	0.732632	0.753918	0.740178	0.735181	0.740692	0.737208	0.741052	0.751802	0.755292	0.751118	0.743933	0.750458	0.744973	0.746842	0.764501	0.741382	0.746117	0.75495	0.753891	0.744329	0.764548	0.758648	0.747902	0.752036	0.739221	0.750229	0.744576	0.749623	0.755144	0.731306	0.752016	0.747833	0.753959	0.741196	0.753229	0.752595	0.733421	0.751559	0.753336	0.739173	0.781128	0.762738	0.761443	0.745489
1.28004	0.741589	0.74597	0.742339	0.762031	0.743122	0.731592	0.756026	0.738909	0.738592	0.740632	0.737011	0.74362	0.753302	0.754763	0.750573	0.744711	0.746828	0.74407	0.744663	0.763762	0.741308	0.748167	0.756083	0.756268	0.746106	0.761258	0.759694	0.746152	0.75035	0.739281	0.749404	0.744172	0.749665	0.751616	0.73169	0.753096	0.75017	0.755044	0.740254	0.754127	0.750285	0.736226	0.748352	0.753072	0.742286	0.77863	0.762582	0.76381	0.742962
1.28404	0.739991	0.746259	0.742252	0.763253	0.743608	0.730555	0.756908	0.739238	0.741864	0.740832	0.73809	0.746491	0.754721	0.754279	0.749871	0.745444	0.744102	0.742511	0.74276	0.76175	0.740987	0.749658	0.755832	0.757272	0.747665	0.757695	0.760479	0.744753	0.748999	0.739864	0.749006	0.744015	0.749331	0.747359	0.734131	0.754424	0.753078	0.756435	0.740221	0.754305	0.747062	0.740701	0.745612	0.75275	0.745341	0.773914	0.760527	0.76517	0.740714
1.28804	0.739401	0.746931	0.74307	0.764636	0.744656	0.730329	0.756249	0.741221	0.744688	0.740467	0.740279	0.74885	0.755739	0.753711	0.749256	0.746532	0.742405	0.74014	0.74156	0.758299	0.740396	0.750038	0.754796	0.756799	0.748865	0.754818	0.76052	0.744297	0.747825	0.740109	0.749125	0.744417	0.749232	0.742774	0.737825	0.755846	0.75582	0.757949	0.740806	0.753467	0.743545	0.745028	0.743453	0.752292	0.747779	0.767114	0.756865	0.76571	0.739128
1.29204	0.739966	0.747636	0.744545	0.765642	0.745728	0.730702	0.754788	0.744217	0.74723	0.740064	0.743269	0.75039	0.75532	0.753668	0.748629	0.748086	0.741956	0.73782	0.740649	0.753998	0.740372	0.749023	0.753284	0.755332	0.749688	0.753201	0.75997	0.74453	0.747179	0.739156	0.749478	0.74539	0.749383	0.738917	0.741966	0.75676	0.757795	0.758833	0.741872	0.751935	0.740542	0.748385	0.741715	0.752811	0.749519	0.758251	0.752286	0.765566	0.738521
1.29604	0.741763	0.748299	0.746538	0.765761	0.746802	0.731992	0.753295	0.748187	0.749159	0.740335	0.747476	0.750523	0.754028	0.754386	0.748097	0.749572	0.743185	0.73568	0.739995	0.749775	0.740748	0.747124	0.751201	0.753425	0.750124	0.753086	0.759643	0.744915	0.747017	0.737927	0.749756	0.746729	0.750237	0.7364	0.746132	0.757316	0.758711	0.758608	0.743505	0.750432	0.73841	0.750346	0.740607	0.753792	0.750956	0.749568	0.747628	0.764219	0.739043
1.30004	0.743729	0.748473	0.748295	0.765037	0.746859	0.733928	0.751943	0.752273	0.750359	0.741058	0.751767	0.749657	0.752455	0.755443	0.747522	0.751851	0.745649	0.734289	0.738923	0.746274	0.741726	0.744815	0.749034	0.751764	0.750039	0.753627	0.760092	0.745069	0.748055	0.738722	0.75005	0.747957	0.751494	0.735759	0.749698	0.757611	0.758487	0.756808	0.745587	0.748992	0.736873	0.749837	0.739796	0.755432	0.752029	0.742436	0.743913	0.763973	0.739998
1.30404	0.745353	0.747892	0.750136	0.763794	0.745731	0.73599	0.750782	0.75487	0.750577	0.742459	0.755679	0.748323	0.751303	0.756742	0.74647	0.754015	0.748557	0.733905	0.737385	0.743557	0.743004	0.742862	0.747052	0.750617	0.75068	0.754539	0.761604	0.744486	0.749623	0.740684	0.750251	0.749568	0.753834	0.737075	0.752286	0.7575	0.757677	0.75423	0.747915	0.747844	0.736562	0.749004	0.739025	0.757469	0.752855	0.737871	0.740271	0.761375	0.741697
1.30804	0.746912	0.747289	0.751727	0.762677	0.744129	0.738147	0.749995	0.755069	0.749663	0.7442	0.758585	0.746681	0.750855	0.757325	0.745208	0.755096	0.7515	0.734005	0.734759	0.741973	0.743825	0.741289	0.745457	0.75014	0.751123	0.754682	0.764246	0.742759	0.751981	0.743881	0.750233	0.751748	0.756576	0.739477	0.754202	0.756753	0.756446	0.751298	0.750131	0.747103	0.736961	0.745576	0.738902	0.759477	0.753963	0.735786	0.738717	0.757665	0.743941
1.31204	0.74849	0.745791	0.752173	0.761622	0.741743	0.740443	0.749792	0.753174	0.747643	0.745975	0.759883	0.744847	0.750869	0.756991	0.744404	0.755235	0.754026	0.735054	0.731622	0.741143	0.744394	0.740252	0.744289	0.750784	0.751728	0.752789	0.768091	0.74054	0.754856	0.74748	0.750283	0.753742	0.759472	0.742432	0.755596	0.755215	0.754834	0.748339	0.752056	0.746704	0.736957	0.741383	0.739068	0.761094	0.755598	0.735322	0.738553	0.754195	0.74593
1.31604	0.748892	0.743857	0.751339	0.761444	0.739158	0.742553	0.75001	0.749335	0.744824	0.747304	0.759184	0.744109	0.752388	0.757457	0.744362	0.754863	0.755537	0.736462	0.728737	0.740534	0.744359	0.740464	0.743224	0.751829	0.751902	0.751378	0.772877	0.737716	0.757583	0.751294	0.750364	0.755939	0.761749	0.745487	0.756707	0.752603	0.753032	0.746415	0.753696	0.746324	0.737499	0.738256	0.739516	0.761927	0.757531	0.735881	0.73895	0.750684	0.747591
1.32004	0.749158	0.74156	0.749474	0.762076	0.737419	0.744463	0.750782	0.744307	0.741504	0.748148	0.757	0.744644	0.753264	0.756806	0.74533	0.753743	0.756039	0.738031	0.727381	0.73948	0.743629	0.741629	0.741784	0.752983	0.751563	0.749564	0.777635	0.735078	0.759678	0.753857	0.750725	0.757919	0.763763	0.748184	0.757931	0.749725	0.751184	0.74544	0.754415	0.745639	0.738372	0.736438	0.740243	0.761895	0.759165	0.737776	0.739442	0.747214	0.748428
1.32404	0.749546	0.739822	0.747018	0.763373	0.736568	0.746197	0.751628	0.739342	0.738594	0.747805	0.753559	0.746142	0.754221	0.755896	0.747086	0.75217	0.755539	0.739512	0.728128	0.737994	0.742267	0.743514	0.741232	0.754397	0.750855	0.74751	0.781389	0.733755	0.760736	0.755248	0.751066	0.759979	0.764636	0.74966	0.759054	0.746991	0.749431	0.746489	0.755539	0.744773	0.739748	0.73568	0.740339	0.761702	0.760142	0.740447	0.740413	0.744493	0.74767
1.32804	0.749889	0.738684	0.744269	0.765012	0.737048	0.747281	0.752178	0.735541	0.736632	0.747095	0.749811	0.748231	0.755281	0.755005	0.749343	0.750282	0.754495	0.740922	0.730773	0.735866	0.741588	0.745632	0.741494	0.755354	0.749452	0.746251	0.783177	0.733654	0.760753	0.754223	0.751263	0.762102	0.764164	0.750355	0.759885	0.745283	0.748126	0.748315	0.756204	0.744194	0.740672	0.736419	0.740215	0.761483	0.761103	0.743521	0.741806	0.741113	0.746151
1.33204	0.750175	0.738595	0.741012	0.766514	0.738803	0.749273	0.752855	0.733961	0.735866	0.746249	0.746793	0.75	0.756262	0.754116	0.751429	0.748579	0.753405	0.741886	0.735396	0.734227	0.742092	0.74827	0.742403	0.75649	0.747302	0.745927	0.78287	0.734383	0.759897	0.751558	0.751056	0.762779	0.762788	0.750028	0.760962	0.744452	0.746814	0.750467	0.756371	0.744128	0.740899	0.738467	0.739808	0.7596	0.761813	0.746504	0.74339	0.739979	0.744512
1.33604	0.750284	0.73899	0.738232	0.767153	0.741898	0.749675	0.753057	0.734684	0.73628	0.745487	0.744877	0.751579	0.757034	0.753231	0.751878	0.747032	0.752671	0.743233	0.740919	0.733881	0.744225	0.750328	0.743898	0.756892	0.744898	0.746821	0.781211	0.735805	0.757873	0.748148	0.750762	0.763661	0.760483	0.749108	0.762012	0.744312	0.745875	0.752517	0.756371	0.744719	0.740834	0.740792	0.740001	0.757958	0.762455	0.749252	0.74475	0.739893	0.743097
1.34004	0.750377	0.740309	0.737089	0.767195	0.745922	0.74954	0.753178	0.737368	0.737854	0.744203	0.744872	0.75191	0.758097	0.752555	0.750829	0.746115	0.752005	0.743713	0.747294	0.734633	0.746985	0.751968	0.745654	0.756283	0.742577	0.749466	0.77894	0.737812	0.755466	0.745242	0.749799	0.764947	0.757701	0.74812	0.762514	0.74455	0.745562	0.753997	0.755084	0.746235	0.741154	0.741671	0.740748	0.756176	0.76464	0.752868	0.746161	0.740554	0.742573
1.34404	0.750866	0.7426	0.736626	0.765818	0.749809	0.749133	0.753231	0.74127	0.740429	0.742817	0.747073	0.750508	0.759017	0.751144	0.748763	0.745231	0.752347	0.744029	0.752966	0.735842	0.750075	0.752462	0.747776	0.755516	0.740424	0.754333	0.776685	0.739621	0.753143	0.742432	0.749321	0.764329	0.75458	0.747104	0.762944	0.744698	0.745406	0.754174	0.753244	0.748076	0.741003	0.743933	0.742594	0.752651	0.76524	0.755499	0.747434	0.741233	0.742553
1.34804	0.752365	0.74515	0.73714	0.763537	0.754099	0.74888	0.752375	0.745823	0.743421	0.739867	0.750196	0.747795	0.759321	0.750638	0.745478	0.744549	0.753778	0.744331	0.754661	0.73819	0.753392	0.752407	0.749616	0.754543	0.737882	0.758401	0.775397	0.740821	0.751571	0.739573	0.749075	0.763992	0.75195	0.74677	0.763143	0.744666	0.745226	0.753097	0.751013	0.750932	0.741755	0.745747	0.745175	0.750949	0.765724	0.756685	0.748218	0.741935	0.743345
1.35204	0.755059	0.747546	0.739021	0.761408	0.757287	0.749011	0.751155	0.750313	0.746437	0.739608	0.753733	0.744998	0.759877	0.750961	0.741782	0.743925	0.753937	0.74432	0.753056	0.741719	0.755855	0.752659	0.750772	0.75343	0.736251	0.760852	0.776169	0.74143	0.75113	0.7366	0.748809	0.762118	0.751003	0.747339	0.763347	0.743936	0.744908	0.751237	0.748501	0.753955	0.742816	0.746702	0.747857	0.750965	0.76623	0.756679	0.748027	0.742489	0.744668
1.35604	0.758152	0.749827	0.742163	0.759899	0.759068	0.748897	0.749776	0.753924	0.748409	0.739417	0.756391	0.742966	0.760602	0.752303	0.738608	0.743542	0.75607	0.74377	0.750256	0.745539	0.757025	0.752989	0.751417	0.752234	0.73559	0.762729	0.7762	0.741846	0.751574	0.735001	0.748919	0.759798	0.750871	0.748512	0.763198	0.742682	0.744313	0.748741	0.746458	0.755952	0.744327	0.747176	0.749471	0.74961	0.765165	0.755738	0.746132	0.744064	0.746106
1.36004	0.759808	0.751001	0.74634	0.757559	0.759278	0.748234	0.748133	0.756268	0.750733	0.739468	0.757331	0.741269	0.762842	0.754896	0.737132	0.742142	0.757794	0.742699	0.746833	0.74791	0.758239	0.754257	0.751336	0.750762	0.735509	0.763984	0.777628	0.743152	0.75297	0.731932	0.748918	0.757982	0.750984	0.750046	0.762772	0.741369	0.743491	0.746287	0.744894	0.756741	0.746345	0.746976	0.749	0.747802	0.765074	0.754822	0.744321	0.743566	0.74757
1.36404	0.763281	0.751024	0.748931	0.756141	0.757925	0.747564	0.747378	0.757539	0.752506	0.739276	0.756531	0.741218	0.763497	0.758205	0.737443	0.743991	0.758953	0.741309	0.743972	0.75041	0.758966	0.756131	0.750345	0.749354	0.73663	0.764845	0.779486	0.744596	0.754608	0.730843	0.749074	0.755835	0.751598	0.751727	0.762478	0.740065	0.742845	0.744415	0.743619	0.756607	0.748562	0.747175	0.746816	0.746441	0.763317	0.753048	0.742133	0.74346	0.74893
1.36804	0.765012	0.750193	0.750113	0.755183	0.755498	0.746585	0.747084	0.757859	0.754329	0.739442	0.753594	0.7415	0.764677	0.76202	0.738887	0.74781	0.759373	0.739504	0.742116	0.753142	0.75889	0.757585	0.749627	0.74801	0.737417	0.763438	0.779632	0.746099	0.7568	0.728175	0.748975	0.753734	0.752137	0.752845	0.762149	0.7391	0.742872	0.743191	0.743296	0.755148	0.750773	0.7473	0.742645	0.745361	0.763078	0.751173	0.740052	0.742575	0.750103
1.37204	0.766116	0.748497	0.750303	0.75456	0.751859	0.745206	0.747066	0.757475	0.755525	0.740008	0.748735	0.744253	0.767242	0.765523	0.741621	0.751064	0.759166	0.73927	0.741494	0.754289	0.759272	0.758838	0.748925	0.746766	0.738413	0.75927	0.775893	0.746612	0.758075	0.727458	0.748076	0.751778	0.75185	0.752728	0.761411	0.738593	0.743521	0.742694	0.743731	0.752769	0.752792	0.746435	0.738084	0.745005	0.761506	0.749216	0.738567	0.744555	0.750555
1.37604	0.766902	0.74633	0.749071	0.754336	0.748449	0.743908	0.747781	0.756534	0.757968	0.739035	0.743266	0.747106	0.769605	0.76794	0.744845	0.754292	0.757666	0.739292	0.741535	0.755129	0.759574	0.759591	0.748269	0.74406	0.739943	0.752485	0.770516	0.747283	0.758268	0.729341	0.749342	0.750158	0.750515	0.751539	0.760442	0.738949	0.745124	0.74249	0.745117	0.749903	0.754362	0.747596	0.733962	0.744809	0.758468	0.749032	0.738096	0.745322	0.750637
1.38004	0.76702	0.744553	0.746176	0.753419	0.744601	0.742477	0.749081	0.756204	0.761296	0.738182	0.738272	0.749256	0.770139	0.769376	0.748521	0.756615	0.757841	0.739377	0.741862	0.755928	0.75978	0.759576	0.747474	0.743066	0.741809	0.745941	0.764597	0.747704	0.756794	0.734021	0.748965	0.748743	0.748475	0.749167	0.759513	0.74041	0.747515	0.742686	0.746942	0.747453	0.755119	0.743816	0.730992	0.7454	0.756764	0.749612	0.738796	0.744543	0.752103
1.38404	0.766655	0.743778	0.74223	0.752454	0.742283	0.741088	0.750787	0.75471	0.763136	0.738791	0.734344	0.751608	0.770275	0.770389	0.751799	0.757957	0.755086	0.740673	0.742566	0.757107	0.760008	0.758744	0.747324	0.744384	0.74306	0.740112	0.759184	0.747051	0.754042	0.74056	0.747812	0.746597	0.746379	0.746105	0.758535	0.742403	0.750157	0.743337	0.749004	0.745883	0.755329	0.741013	0.730198	0.747402	0.755962	0.750864	0.740196	0.742829	0.753138
1.38804	0.765543	0.744003	0.73822	0.750596	0.741168	0.739788	0.753013	0.755613	0.764177	0.739931	0.731844	0.751965	0.771875	0.770371	0.754626	0.758769	0.752937	0.742432	0.743174	0.757635	0.760411	0.756672	0.745697	0.746541	0.743974	0.735307	0.755682	0.745681	0.749999	0.748874	0.747469	0.745442	0.744443	0.743177	0.757301	0.744665	0.752065	0.744617	0.750603	0.745558	0.754419	0.739498	0.731435	0.749828	0.753034	0.752821	0.742171	0.740998	0.753852
1.39204	0.764317	0.744757	0.735016	0.747263	0.740046	0.738903	0.755172	0.755822	0.765813	0.741819	0.730628	0.750544	0.770846	0.768457	0.756282	0.758639	0.751764	0.744386	0.741986	0.758273	0.760912	0.754634	0.743304	0.748567	0.744726	0.731871	0.754514	0.743793	0.745085	0.761105	0.747118	0.744594	0.743292	0.740663	0.755763	0.746989	0.752921	0.746022	0.750906	0.746424	0.752974	0.739058	0.73388	0.751762	0.749907	0.75535	0.744143	0.739084	0.753609
1.39604	0.763865	0.745671	0.73289	0.744802	0.740163	0.737619	0.756873	0.75504	0.766519	0.74458	0.730175	0.747813	0.769547	0.765671	0.75764	0.756975	0.751635	0.745223	0.740448	0.758857	0.762027	0.752639	0.740789	0.749783	0.745506	0.730102	0.755894	0.742229	0.739742	0.769635	0.747075	0.743264	0.742738	0.739524	0.753888	0.748829	0.752792	0.747556	0.749777	0.748988	0.751203	0.740711	0.7374	0.752551	0.74854	0.757899	0.747615	0.737579	0.7526
1.40004	0.761711	0.746688	0.732399	0.741567	0.74054	0.737908	0.757577	0.753561	0.767146	0.74643	0.73191	0.74502	0.768666	0.76088	0.758321	0.757628	0.751602	0.747122	0.738756	0.75911	0.762665	0.750161	0.737914	0.749814	0.746159	0.729707	0.759925	0.740279	0.732515	0.773257	0.747192	0.742449	0.742777	0.739338	0.752108	0.74963	0.752221	0.749627	0.747685	0.752113	0.749514	0.742833	0.74053	0.751796	0.747626	0.759932	0.751727	0.736675	0.750159
1.40404	0.759651	0.745988	0.732623	0.739017	0.741109	0.739306	0.757166	0.751338	0.767934	0.748578	0.734053	0.743163	0.766526	0.75778	0.758513	0.75513	0.751203	0.749193	0.738078	0.7593	0.763398	0.747214	0.736417	0.749304	0.746248	0.730578	0.765136	0.738631	0.728464	0.773569	0.748172	0.742051	0.743291	0.740287	0.750593	0.749443	0.750944	0.751115	0.744879	0.755302	0.748631	0.747419	0.743818	0.749503	0.74697	0.760777	0.75349	0.736917	0.746517
1.40805	0.757506	0.746907	0.735158	0.737516	0.74171	0.741266	0.755169	0.747875	0.768339	0.750919	0.736645	0.74094	0.767241	0.754344	0.758734	0.751808	0.751079	0.749347	0.740052	0.759169	0.763279	0.746135	0.736806	0.749052	0.746089	0.732308	0.77302	0.73709	0.72556	0.769761	0.748991	0.742461	0.745144	0.74301	0.749624	0.748312	0.749626	0.751918	0.73914	0.757599	0.74792	0.751171	0.746059	0.745859	0.74691	0.760989	0.755015	0.737539	0.741537
1.41205	0.755093	0.747728	0.738298	0.736684	0.741539	0.74243	0.751651	0.743849	0.769989	0.752394	0.739558	0.740639	0.767544	0.749503	0.758856	0.747239	0.747209	0.750639	0.742294	0.758432	0.762323	0.746585	0.738172	0.746241	0.745737	0.733701	0.78088	0.73742	0.723646	0.763026	0.749908	0.743769	0.747243	0.746503	0.750376	0.746702	0.748283	0.75207	0.733375	0.758538	0.747804	0.755048	0.748539	0.741564	0.748482	0.757748	0.75623	0.73766	0.735967
1.41605	0.752478	0.748208	0.741585	0.737833	0.741207	0.745692	0.746717	0.740225	0.769149	0.7541	0.742664	0.741417	0.768887	0.746069	0.758568	0.741761	0.745951	0.751314	0.745633	0.756484	0.759895	0.750386	0.740093	0.746799	0.7449	0.734819	0.785575	0.739008	0.722861	0.755459	0.75131	0.745981	0.749254	0.750231	0.751622	0.744667	0.747169	0.752336	0.730351	0.757825	0.748535	0.758035	0.750243	0.736832	0.751312	0.753938	0.75682	0.737558	0.731401
1.42005	0.749262	0.748275	0.745665	0.739466	0.740649	0.749228	0.741131	0.737351	0.767213	0.752967	0.744444	0.7436	0.770002	0.744354	0.759551	0.738148	0.744669	0.752404	0.749854	0.754009	0.759942	0.751403	0.741796	0.745667	0.743464	0.736172	0.790148	0.741401	0.722788	0.748513	0.753073	0.747637	0.751384	0.753906	0.75327	0.742613	0.746939	0.751608	0.72872	0.756182	0.748776	0.758719	0.751721	0.732764	0.754468	0.749263	0.756298	0.735393	0.728129
1.42405	0.750055	0.748837	0.749113	0.744823	0.740031	0.751345	0.735664	0.736367	0.765644	0.752842	0.745236	0.746559	0.769025	0.743597	0.759403	0.736544	0.741465	0.752826	0.754805	0.750853	0.759451	0.749398	0.743819	0.744789	0.742592	0.736556	0.79503	0.74212	0.723536	0.742167	0.755183	0.747934	0.752812	0.757166	0.755267	0.741068	0.74729	0.750267	0.728532	0.754428	0.748055	0.755609	0.750807	0.729808	0.757709	0.746064	0.754647	0.732075	0.725316
1.42805	0.751188	0.749545	0.751953	0.748977	0.738845	0.751957	0.729247	0.736254	0.761751	0.751403	0.745204	0.747885	0.768027	0.74199	0.757557	0.733419	0.738845	0.751955	0.758647	0.748233	0.758388	0.745934	0.747691	0.74364	0.744106	0.737086	0.795936	0.747979	0.72412	0.737665	0.756948	0.74835	0.754386	0.759783	0.757324	0.740009	0.747621	0.749097	0.729584	0.752657	0.748464	0.75087	0.748595	0.724514	0.76119	0.743923	0.751637	0.729637	0.725661
1.43205	0.753094	0.751536	0.753225	0.752466	0.73951	0.751101	0.726597	0.736717	0.755631	0.751054	0.7446	0.748679	0.763317	0.741735	0.755409	0.735772	0.738775	0.754169	0.761127	0.743455	0.756335	0.74394	0.748608	0.743757	0.743281	0.737671	0.793827	0.754757	0.726376	0.735488	0.759251	0.749373	0.75465	0.762154	0.75898	0.739691	0.747672	0.747222	0.731693	0.751014	0.750437	0.739845	0.746426	0.724136	0.76262	0.74364	0.747092	0.727064	0.727221
1.43605	0.752074	0.753223	0.754099	0.754911	0.742726	0.750244	0.727922	0.738587	0.748621	0.748391	0.743603	0.749366	0.760934	0.74154	0.753072	0.737997	0.740333	0.756291	0.762771	0.738563	0.753311	0.741002	0.749172	0.745888	0.741698	0.739153	0.789142	0.757524	0.730043	0.735105	0.761142	0.751293	0.753558	0.764412	0.760274	0.7408	0.747317	0.747097	0.734874	0.750046	0.752993	0.736245	0.744463	0.729878	0.762169	0.744713	0.741079	0.725554	0.726099
1.44005	0.752427	0.754758	0.753972	0.756725	0.743999	0.749513	0.732274	0.74004	0.743718	0.748116	0.742249	0.749692	0.761556	0.741736	0.750425	0.74262	0.746055	0.757891	0.763709	0.734623	0.749657	0.739565	0.748551	0.749374	0.742646	0.742968	0.782179	0.757206	0.734468	0.737192	0.761727	0.753597	0.750722	0.766059	0.760805	0.742947	0.746208	0.748298	0.738389	0.749996	0.756125	0.734219	0.741342	0.735096	0.761031	0.745578	0.73655	0.725954	0.729337
1.44405	0.755198	0.754852	0.754996	0.758552	0.74369	0.749399	0.739913	0.741012	0.740507	0.751869	0.74143	0.750192	0.762996	0.741917	0.747677	0.751703	0.753471	0.758973	0.763242	0.732515	0.746597	0.736688	0.747991	0.753096	0.744691	0.746695	0.775134	0.755242	0.739084	0.740788	0.760596	0.755977	0.74774	0.766986	0.76074	0.745911	0.744562	0.751148	0.742273	0.749749	0.759213	0.735105	0.737577	0.738825	0.756244	0.746674	0.734233	0.728782	0.733989
1.44805	0.753995	0.75563	0.754239	0.76024	0.743184	0.74885	0.747164	0.742325	0.739496	0.750568	0.740725	0.751148	0.764174	0.74239	0.744802	0.75672	0.760174	0.764157	0.762418	0.732919	0.742784	0.735368	0.748537	0.756635	0.748266	0.750456	0.768294	0.752105	0.742962	0.747099	0.758487	0.757755	0.744973	0.766728	0.760076	0.749033	0.743111	0.753125	0.746491	0.748581	0.759926	0.741982	0.738319	0.741104	0.751437	0.74803	0.733031	0.732963	0.737036
1.45205	0.755042	0.756503	0.75296	0.758345	0.742711	0.748679	0.755132	0.743498	0.738445	0.750346	0.738857	0.752898	0.766929	0.741769	0.742776	0.759119	0.765383	0.767448	0.761563	0.734977	0.737251	0.731638	0.749308	0.759876	0.749171	0.754851	0.760835	0.748368	0.74554	0.751377	0.755939	0.758899	0.743024	0.765083	0.759272	0.751173	0.741835	0.755944	0.750409	0.748707	0.761764	0.751536	0.740287	0.740431	0.748383	0.749424	0.732785	0.735804	0.740291
1.45605	0.753247	0.756204	0.752659	0.759133	0.744779	0.750309	0.764029	0.744794	0.741164	0.754292	0.738469	0.754829	0.768385	0.744815	0.741966	0.760058	0.77332	0.765239	0.760978	0.737277	0.725894	0.730557	0.750538	0.763402	0.751445	0.757195	0.754634	0.749425	0.746491	0.753514	0.752585	0.759977	0.741294	0.763127	0.758311	0.752054	0.741368	0.759033	0.754066	0.74845	0.765194	0.761973	0.74344	0.742756	0.747267	0.749781	0.733648	0.740809	0.743396
1.46005	0.750061	0.755988	0.752397	0.757399	0.746674	0.752821	0.769187	0.747284	0.744312	0.766263	0.736967	0.756996	0.767357	0.747245	0.742611	0.764236	0.794089	0.761973	0.761126	0.739571	0.723137	0.730001	0.755	0.765629	0.754836	0.757614	0.751525	0.747803	0.746229	0.754143	0.74903	0.756841	0.741182	0.760982	0.758168	0.752646	0.741233	0.761996	0.757421	0.748288	0.766841	0.771286	0.746468	0.748595	0.747117	0.746038	0.735095	0.74534	0.745488
1.46405	0.745501	0.753242	0.752221	0.768239	0.747155	0.754425	0.769668	0.750489	0.748273	0.76996	0.733211	0.757854	0.761501	0.749418	0.743841	0.759853	0.791147	0.760592	0.761012	0.74152	0.7258	0.729874	0.758458	0.767222	0.755235	0.758757	0.75254	0.743473	0.7437	0.75409	0.747002	0.753099	0.742375	0.758802	0.758105	0.751453	0.74241	0.764937	0.759845	0.74759	0.766466	0.783306	0.749752	0.750494	0.747693	0.745606	0.736897	0.748315	0.747089
1.46805	0.740901	0.749727	0.753297	0.768582	0.748202	0.759089	0.768088	0.75005	0.752052	0.770999	0.731714	0.762786	0.755127	0.751003	0.746391	0.748204	0.78488	0.763278	0.760985	0.743903	0.729515	0.729194	0.762323	0.767973	0.756028	0.765078	0.75719	0.740371	0.741242	0.752931	0.744873	0.748484	0.744056	0.75608	0.757868	0.749325	0.744382	0.766982	0.761799	0.74694	0.766133	0.792672	0.753782	0.752994	0.747523	0.742235	0.739562	0.749524	0.747437
1.47205	0.736073	0.747698	0.751087	NaN	0.748128	0.764468	0.762541	0.75055	0.751985	0.771723	0.728902	0.766615	0.748365	0.750573	0.749215	0.736099	0.777813	0.744928	0.76067	0.747804	0.733457	0.729326	0.76758	0.767623	0.756816	0.764462	0.763763	0.73915	0.739489	0.7506	0.744257	0.743556	0.745808	0.754109	0.758767	0.747061	0.746566	0.766828	0.765731	0.746155	0.765817	0.792893	0.758717	0.755436	0.748986	0.737607	0.741526	0.748657	0.747182
1.47605	0.735985	0.746903	0.742242	NaN	0.750545	0.765706	0.758755	0.749475	0.753631	0.784623	0.725289	0.777554	0.742508	0.74512	0.751405	0.73753	0.77142	0.739482	0.760774	0.749226	0.737352	0.73207	0.772454	0.765845	0.760774	0.761023	0.77191	0.738621	0.739846	0.748063	0.744851	0.740934	0.745698	0.752212	0.759753	0.745035	0.748049	0.764352	0.766149	0.745765	0.766687	0.790985	0.764531	0.757509	0.749802	0.736347	0.741053	0.746921	0.742992
1.48005	0.737929	0.746859	0.73771	NaN	0.753048	0.765014	0.757372	0.749403	0.752647	0.783102	0.722847	0.787801	0.73453	0.742518	0.7562	0.742383	0.765248	0.737799	0.763315	0.747652	0.740386	0.734333	0.775525	0.76327	0.762563	0.762977	0.779668	0.739384	0.738799	0.74508	0.746358	0.740429	0.747121	0.750561	0.760528	0.743816	0.748785	0.761609	0.765622	0.744654	0.767491	0.791892	0.76945	0.77541	0.75039	0.736584	0.74287	0.744515	0.738515
1.48405	0.741145	0.748494	0.746665	NaN	0.765571	0.762844	0.75333	0.749542	0.747437	0.779662	0.722454	0.78864	0.722491	0.74102	0.757853	0.748762	0.759289	0.736594	0.764088	0.750822	0.741034	0.739014	0.774311	0.759847	0.764176	0.76287	0.786926	0.741061	0.739162	0.742973	0.747244	0.741634	0.748125	0.748799	0.760494	0.741248	0.74949	0.758113	0.762851	0.742181	0.767733	0.788399	0.772744	0.774809	0.750394	0.738382	0.745649	0.738753	0.735336
1.48805	0.746196	0.742182	NaN	NaN	0.771803	0.759448	0.749915	0.747223	NaN	0.785646	0.714456	0.786745	0.714688	0.739601	0.758913	0.753659	0.755689	0.735507	0.765147	0.753332	0.741508	0.743378	0.778853	0.756425	0.763957	0.76152	0.795062	0.739577	0.743008	0.739795	0.74899	0.744738	0.745961	0.747271	0.759711	0.74023	0.749868	0.756356	0.75992	0.740287	0.769179	0.784043	0.77426	0.773875	0.746324	0.74084	0.748548	0.73942	0.732022
1.49205	0.751613	0.741787	NaN	NaN	0.768706	0.767401	0.748579	0.745234	NaN	0.785342	0.716338	0.782254	0.70954	0.736907	0.75902	0.75677	0.756196	0.735019	0.767334	0.756316	0.742788	0.744162	0.776532	0.753011	0.770216	0.75956	0.794007	0.736183	0.744687	0.736403	0.750576	0.748273	0.744016	0.746927	0.758951	0.739731	0.750129	0.7503	0.756981	0.739098	0.768096	0.778438	0.773611	NaN	0.741378	0.7439	0.750795	0.740173	0.731117
1.49605	0.755446	0.748161	NaN	NaN	0.763988	0.761248	0.748415	0.746334	NaN	0.786246	0.72125	0.779422	0.7077	0.736005	0.762461	0.758511	0.75785	0.735631	0.767159	0.758111	0.743361	0.746177	0.771169	0.750186	0.774393	0.757363	0.789681	0.73673	0.747809	0.73381	0.750668	0.7519	0.74467	0.746569	0.756784	0.739874	0.751718	0.745525	0.754481	0.739059	0.762785	0.769609	0.770575	NaN	0.739491	0.75218	0.752922	0.739823	0.731807
1.50005	0.759559	0.749627	NaN	NaN	0.75398	0.759509	0.751084	0.74892	NaN	0.785408	0.7275	0.776156	0.709177	0.73653	0.766755	NaN	0.758832	0.721181	0.766282	0.760177	0.744189	0.74758	0.755382	0.748716	0.77207	0.755739	0.78346	0.737121	0.752668	0.730748	0.748289	0.756575	0.743849	0.746495	0.754124	0.740156	0.753478	0.74014	0.75107	0.738572	0.757453	0.762134	0.767515	NaN	0.736402	0.753522	0.754623	0.73711	0.733032
1.50405	0.761615	0.75118	NaN	NaN	0.747997	0.74404	0.753462	0.749491	NaN	0.782121	0.73438	0.767148	0.695182	0.72077	0.775275	NaN	0.756357	0.716819	0.765576	0.762717	0.745269	0.748145	0.746952	0.744234	0.785779	0.755456	0.775103	0.739447	0.756712	0.727925	0.746271	0.763962	0.741548	0.748204	0.752185	0.741699	0.753989	0.738244	0.748865	0.739165	0.751716	0.757559	0.759739	NaN	0.734301	NaN	0.755345	0.735091	0.735453
1.50805	0.76038	0.770027	NaN	NaN	0.747057	0.732869	0.750276	0.750368	NaN	0.777072	0.740294	0.7595	0.704007	0.723263	0.783688	NaN	0.749574	0.725987	0.771649	0.766228	0.734847	0.748629	0.742354	0.726441	0.781184	NaN	0.766697	0.745646	0.759431	0.727151	0.744408	0.766906	0.743568	0.751668	0.750379	0.743718	0.754379	0.735521	0.74793	0.741745	0.727713	0.753545	0.750432	NaN	0.732101	NaN	0.755638	0.735798	0.743006
1.51205	0.758784	0.77187	NaN	NaN	0.74714	0.730722	0.745411	0.749296	NaN	0.762912	0.746597	0.754868	0.710937	0.72776	0.786072	NaN	0.740295	0.735968	0.768583	0.767682	0.739028	0.737645	0.740239	0.732673	0.762952	NaN	0.758991	0.755565	0.761549	0.728113	0.745351	0.766567	0.747784	0.755679	0.751096	0.745207	0.755264	0.738406	0.74733	0.743003	0.722659	NaN	0.738953	NaN	0.731077	NaN	0.755922	0.736766	0.743927
1.51605	0.757368	0.767682	NaN	NaN	0.753137	0.730386	0.745381	0.749827	NaN	0.744469	0.765323	0.753502	0.693601	NaN	0.785973	NaN	0.728497	0.745701	0.764733	0.772014	0.761067	0.739098	0.74442	0.738973	0.747547	NaN	0.757758	0.767364	0.763439	0.730557	0.75057	0.764505	0.744368	0.758575	0.753626	0.747275	0.755931	0.736896	0.74752	0.745204	0.724365	NaN	0.72926	NaN	0.731072	NaN	0.755413	0.738513	0.744753
1.52005	0.756452	0.764896	NaN	NaN	0.761339	NaN	0.747242	0.749596	NaN	0.729267	0.765678	0.749348	0.710438	NaN	0.783951	NaN	0.713477	0.753483	0.764476	0.769864	0.765284	0.740365	0.748151	0.743597	0.743356	NaN	0.749514	0.77671	0.765229	0.733932	0.753195	0.762458	0.745094	0.76012	0.756392	0.750656	0.754482	0.738293	0.747653	0.747804	0.733586	NaN	0.722538	NaN	0.730796	NaN	0.753544	0.741394	0.748036
1.52405	0.754541	NaN	NaN	NaN	0.768432	NaN	NaN	NaN	NaN	0.715284	0.761502	0.755722	0.721426	NaN	0.778938	NaN	0.700446	0.758448	0.75443	0.769783	0.767382	0.74261	0.75028	0.74644	0.741479	NaN	0.743712	0.793781	0.768179	0.739057	0.755837	0.761118	0.751652	0.760675	0.759942	0.75424	0.751199	0.742672	0.750219	0.749076	0.73415	NaN	0.720286	NaN	0.731613	NaN	0.7553	0.742295	0.752871
1.52805	0.751752	NaN	NaN	NaN	0.774079	NaN	NaN	NaN	NaN	0.70644	0.756471	0.761351	0.729629	NaN	0.771431	NaN	0.692304	0.76154	0.750976	0.771131	0.767821	0.744114	0.75201	0.746703	0.741029	NaN	0.741241	0.799439	0.774207	0.74334	0.756085	0.769163	0.741991	0.761653	0.762645	0.755376	0.750374	0.751375	0.751982	0.74582	0.735232	NaN	0.720974	NaN	0.731329	NaN	0.753257	0.740355	0.756108
1.53205	0.749362	NaN	NaN	NaN	0.777203	NaN	NaN	NaN	NaN	0.700793	0.752352	0.765137	0.734548	NaN	0.762972	NaN	0.693513	0.76344	0.751344	0.771588	0.766287	0.744056	0.769337	0.731987	0.740946	NaN	0.737979	0.795173	0.77649	0.747828	0.755504	0.768027	0.74715	0.760728	0.763668	0.752908	0.747884	0.76044	0.752202	0.745638	NaN	NaN	0.724246	NaN	0.737882	NaN	0.75933	0.743089	0.758331
1.53605	0.750891	NaN	NaN	NaN	0.777375	NaN	NaN	NaN	NaN	0.697469	0.731684	0.765591	0.739903	NaN	0.754711	NaN	0.702602	NaN	0.75395	0.770166	0.764993	0.744308	0.771477	0.72283	NaN	NaN	0.720241	0.784824	0.772892	0.751957	0.754523	NaN	0.750103	0.75682	0.765289	0.750317	0.749249	0.759493	0.761561	0.747421	NaN	NaN	0.7295	NaN	0.739567	NaN	0.758311	NaN	0.758723
1.54005	0.749234	NaN	NaN	NaN	0.776115	NaN	NaN	NaN	NaN	0.698024	0.711124	0.767014	0.744159	NaN	0.746257	NaN	0.716559	NaN	0.771641	0.768679	0.763588	0.744226	NaN	0.715576	NaN	NaN	0.72677	0.771918	0.772513	0.754455	0.753858	NaN	0.752761	0.754926	0.764354	0.749536	0.750598	0.751712	0.756746	0.757509	NaN	NaN	0.735419	NaN	0.742541	NaN	NaN	NaN	0.763798
1.54405	0.7462	NaN	NaN	NaN	NaN	NaN	NaN	NaN	NaN	0.702912	0.712041	NaN	0.747854	NaN	0.739504	NaN	0.73292	NaN	0.784569	0.765275	NaN	0.746583	NaN	0.71133	NaN	NaN	0.735318	0.761188	0.773413	0.761558	0.761531	NaN	NaN	0.754736	0.762003	0.749093	0.753403	NaN	0.74973	0.759741	NaN	NaN	0.742835	NaN	0.744278	NaN	NaN	NaN	0.786283
1.54805	0.744854	NaN	NaN	NaN	NaN	NaN	NaN	NaN	NaN	NaN	NaN	NaN	0.750656	NaN	0.733956	NaN	0.750733	NaN	0.782494	NaN	NaN	0.747141	NaN	0.712775	NaN	NaN	0.742857	0.752261	0.771564	0.756744	0.757772	NaN	NaN	0.75265	0.75692	0.74605	0.754028	NaN	0.742664	0.756822	NaN	NaN	0.749372	NaN	0.74547	NaN	NaN	NaN	0.812762
1.55205	0.744808	NaN	NaN	NaN	NaN	NaN	NaN	NaN	NaN	NaN	NaN	NaN	NaN	NaN	0.729593	NaN	0.76463	NaN	0.776605	NaN	NaN	0.747191	NaN	0.720783	NaN	NaN	0.749734	0.747142	0.769942	NaN	0.755791	NaN	NaN	0.750188	0.749921	0.744195	0.75511	NaN	0.739282	0.760311	NaN	NaN	0.783198	NaN	0.74686	NaN	NaN	NaN	0.810615
1.55605	0.74387	NaN	NaN	NaN	NaN	NaN	NaN	NaN	NaN	NaN	NaN	NaN	NaN	NaN	0.727439	NaN	0.774417	NaN	0.769221	NaN	NaN	NaN	NaN	0.732499	NaN	NaN	0.754144	NaN	0.767953	NaN	0.755017	NaN	NaN	0.750643	0.742954	0.743416	0.755396	NaN	0.738247	0.767354	NaN	NaN	0.795033	NaN	NaN	NaN	NaN	NaN	0.802713
1.56005	NaN	NaN	NaN	NaN	NaN	NaN	NaN	NaN	NaN	NaN	NaN	NaN	NaN	NaN	0.727972	NaN	0.780088	NaN	0.760387	NaN	NaN	NaN	NaN	0.744907	NaN	NaN	NaN	NaN	0.764858	NaN	0.748208	NaN	NaN	0.754339	0.737913	0.743995	0.756832	NaN	0.737079	0.768359	NaN	NaN	0.788601	NaN	NaN	NaN	NaN	NaN	NaN
1.56405	NaN	NaN	NaN	NaN	NaN	NaN	NaN	NaN	NaN	NaN	NaN	NaN	NaN	NaN	0.729606	NaN	0.783144	NaN	0.751829	NaN	NaN	NaN	NaN	0.756097	NaN	NaN	NaN	NaN	0.761001	NaN	0.750301	NaN	NaN	0.756765	0.736385	0.748394	0.753588	NaN	0.737828	0.771229	NaN	NaN	0.778641	NaN	NaN	NaN	NaN	NaN	NaN
1.56805	NaN	NaN	NaN	NaN	NaN	NaN	NaN	NaN	NaN	NaN	NaN	NaN	NaN	NaN	0.732945	NaN	NaN	NaN	0.743414	NaN	NaN	NaN	NaN	0.765712	NaN	NaN	NaN	NaN	0.756754	NaN	0.752267	NaN	NaN	0.764281	0.737104	0.752832	0.725254	NaN	0.742278	0.772705	NaN	NaN	0.767	NaN	NaN	NaN	NaN	NaN	NaN
1.57205	NaN	NaN	NaN	NaN	NaN	NaN	NaN	NaN	NaN	NaN	NaN	NaN	NaN	NaN	0.737128	NaN	NaN	NaN	0.733893	NaN	NaN	NaN	NaN	0.775454	NaN	NaN	NaN	NaN	0.752364	NaN	0.75292	NaN	NaN	0.768642	0.736295	0.756302	0.727426	NaN	0.744475	NaN	NaN	NaN	0.758478	NaN	NaN	NaN	NaN	NaN	NaN
1.57605	NaN	NaN	NaN	NaN	NaN	NaN	NaN	NaN	NaN	NaN	NaN	NaN	NaN	NaN	0.742324	NaN	NaN	NaN	0.729217	NaN	NaN	NaN	NaN	0.782565	NaN	NaN	NaN	NaN	0.74825	NaN	0.752811	NaN	NaN	NaN	0.739513	0.755984	0.729911	NaN	0.743887	NaN	NaN	NaN	0.752962	NaN	NaN	NaN	NaN	NaN	NaN
1.58005	NaN	NaN	NaN	NaN	NaN	NaN	NaN	NaN	NaN	NaN	NaN	NaN	NaN	NaN	0.747364	NaN	NaN	NaN	0.726532	NaN	NaN	NaN	NaN	0.786222	NaN	NaN	NaN	NaN	0.745011	NaN	0.751518	NaN	NaN	NaN	0.7442	0.756194	NaN	NaN	0.743281	NaN	NaN	NaN	0.748052	NaN	NaN	NaN	NaN	NaN	NaN
1.58405	NaN	NaN	NaN	NaN	NaN	NaN	NaN	NaN	NaN	NaN	NaN	NaN	NaN	NaN	0.751928	NaN	NaN	NaN	0.72584	NaN	NaN	NaN	NaN	0.789535	NaN	NaN	NaN	NaN	0.744992	NaN	0.749438	NaN	NaN	NaN	0.754683	NaN	NaN	NaN	NaN	NaN	NaN	NaN	0.746149	NaN	NaN	NaN	NaN	NaN	NaN
1.58805	NaN	NaN	NaN	NaN	NaN	NaN	NaN	NaN	NaN	NaN	NaN	NaN	NaN	NaN	0.756475	NaN	NaN	NaN	0.726798	NaN	NaN	NaN	NaN	0.789922	NaN	NaN	NaN	NaN	0.745593	NaN	0.749219	NaN	NaN	NaN	0.772072	NaN	NaN	NaN	NaN	NaN	NaN	NaN	0.745399	NaN	NaN	NaN	NaN	NaN	NaN
1.59205	NaN	NaN	NaN	NaN	NaN	NaN	NaN	NaN	NaN	NaN	NaN	NaN	NaN	NaN	0.760412	NaN	NaN	NaN	0.728419	NaN	NaN	NaN	NaN	0.788213	NaN	NaN	NaN	NaN	0.74372	NaN	0.748706	NaN	NaN	NaN	0.788666	NaN	NaN	NaN	NaN	NaN	NaN	NaN	0.744885	NaN	NaN	NaN	NaN	NaN	NaN
1.59605	NaN	NaN	NaN	NaN	NaN	NaN	NaN	NaN	NaN	NaN	NaN	NaN	NaN	NaN	0.763298	NaN	NaN	NaN	0.73134	NaN	NaN	NaN	NaN	0.78671	NaN	NaN	NaN	NaN	0.740601	NaN	NaN	NaN	NaN	NaN	0.80306	NaN	NaN	NaN	NaN	NaN	NaN	NaN	NaN	NaN	NaN	NaN	NaN	NaN	NaN
1.60005	NaN	NaN	NaN	NaN	NaN	NaN	NaN	NaN	NaN	NaN	NaN	NaN	NaN	NaN	0.76508	NaN	NaN	NaN	0.734554	NaN	NaN	NaN	NaN	0.78244	NaN	NaN	NaN	NaN	0.718966	NaN	NaN	NaN	NaN	NaN	0.815389	NaN	NaN	NaN	NaN	NaN	NaN	NaN	NaN	NaN	NaN	NaN	NaN	NaN	NaN
1.60405	NaN	NaN	NaN	NaN	NaN	NaN	NaN	NaN	NaN	NaN	NaN	NaN	NaN	NaN	0.765983	NaN	NaN	NaN	0.737206	NaN	NaN	NaN	NaN	0.774038	NaN	NaN	NaN	NaN	NaN	NaN	NaN	NaN	NaN	NaN	0.822414	NaN	NaN	NaN	NaN	NaN	NaN	NaN	NaN	NaN	NaN	NaN	NaN	NaN	NaN
1.60805	NaN	NaN	NaN	NaN	NaN	NaN	NaN	NaN	NaN	NaN	NaN	NaN	NaN	NaN	0.765759	NaN	NaN	NaN	0.739394	NaN	NaN	NaN	NaN	0.761992	NaN	NaN	NaN	NaN	NaN	NaN	NaN	NaN	NaN	NaN	0.824469	NaN	NaN	NaN	NaN	NaN	NaN	NaN	NaN	NaN	NaN	NaN	NaN	NaN	NaN
1.61205	NaN	NaN	NaN	NaN	NaN	NaN	NaN	NaN	NaN	NaN	NaN	NaN	NaN	NaN	0.764375	NaN	NaN	NaN	0.739646	NaN	NaN	NaN	NaN	0.749549	NaN	NaN	NaN	NaN	NaN	NaN	NaN	NaN	NaN	NaN	0.820917	NaN	NaN	NaN	NaN	NaN	NaN	NaN	NaN	NaN	NaN	NaN	NaN	NaN	NaN
1.61605	NaN	NaN	NaN	NaN	NaN	NaN	NaN	NaN	NaN	NaN	NaN	NaN	NaN	NaN	0.762109	NaN	NaN	NaN	0.739447	NaN	NaN	NaN	NaN	0.738489	NaN	NaN	NaN	NaN	NaN	NaN	NaN	NaN	NaN	NaN	0.811466	NaN	NaN	NaN	NaN	NaN	NaN	NaN	NaN	NaN	NaN	NaN	NaN	NaN	NaN
1.62005	NaN	NaN	NaN	NaN	NaN	NaN	NaN	NaN	NaN	NaN	NaN	NaN	NaN	NaN	0.758391	NaN	NaN	NaN	0.739518	NaN	NaN	NaN	NaN	0.728706	NaN	NaN	NaN	NaN	NaN	NaN	NaN	NaN	NaN	NaN	0.796889	NaN	NaN	NaN	NaN	NaN	NaN	NaN	NaN	NaN	NaN	NaN	NaN	NaN	NaN
1.62405	NaN	NaN	NaN	NaN	NaN	NaN	NaN	NaN	NaN	NaN	NaN	NaN	NaN	NaN	0.754479	NaN	NaN	NaN	0.739704	NaN	NaN	NaN	NaN	0.720953	NaN	NaN	NaN	NaN	NaN	NaN	NaN	NaN	NaN	NaN	0.781365	NaN	NaN	NaN	NaN	NaN	NaN	NaN	NaN	NaN	NaN	NaN	NaN	NaN	NaN
1.62805	NaN	NaN	NaN	NaN	NaN	NaN	NaN	NaN	NaN	NaN	NaN	NaN	NaN	NaN	0.750048	NaN	NaN	NaN	0.740769	NaN	NaN	NaN	NaN	0.71521	NaN	NaN	NaN	NaN	NaN	NaN	NaN	NaN	NaN	NaN	0.764571	NaN	NaN	NaN	NaN	NaN	NaN	NaN	NaN	NaN	NaN	NaN	NaN	NaN	NaN
1.63205	NaN	NaN	NaN	NaN	NaN	NaN	NaN	NaN	NaN	NaN	NaN	NaN	NaN	NaN	0.745188	NaN	NaN	NaN	0.742032	NaN	NaN	NaN	NaN	0.712229	NaN	NaN	NaN	NaN	NaN	NaN	NaN	NaN	NaN	NaN	0.748517	NaN	NaN	NaN	NaN	NaN	NaN	NaN	NaN	NaN	NaN	NaN	NaN	NaN	NaN
1.63605	NaN	NaN	NaN	NaN	NaN	NaN	NaN	NaN	NaN	NaN	NaN	NaN	NaN	NaN	0.740121	NaN	NaN	NaN	0.74228	NaN	NaN	NaN	NaN	0.714797	NaN	NaN	NaN	NaN	NaN	NaN	NaN	NaN	NaN	NaN	0.73502	NaN	NaN	NaN	NaN	NaN	NaN	NaN	NaN	NaN	NaN	NaN	NaN	NaN	NaN
1.64005	NaN	NaN	NaN	NaN	NaN	NaN	NaN	NaN	NaN	NaN	NaN	NaN	NaN	NaN	0.733981	NaN	NaN	NaN	0.742484	NaN	NaN	NaN	NaN	0.721259	NaN	NaN	NaN	NaN	NaN	NaN	NaN	NaN	NaN	NaN	0.726356	NaN	NaN	NaN	NaN	NaN	NaN	NaN	NaN	NaN	NaN	NaN	NaN	NaN	NaN
1.64405	NaN	NaN	NaN	NaN	NaN	NaN	NaN	NaN	NaN	NaN	NaN	NaN	NaN	NaN	0.728525	NaN	NaN	NaN	0.744071	NaN	NaN	NaN	NaN	0.729224	NaN	NaN	NaN	NaN	NaN	NaN	NaN	NaN	NaN	NaN	0.722725	NaN	NaN	NaN	NaN	NaN	NaN	NaN	NaN	NaN	NaN	NaN	NaN	NaN	NaN
1.64805	NaN	NaN	NaN	NaN	NaN	NaN	NaN	NaN	NaN	NaN	NaN	NaN	NaN	NaN	0.723865	NaN	NaN	NaN	0.743914	NaN	NaN	NaN	NaN	0.737251	NaN	NaN	NaN	NaN	NaN	NaN	NaN	NaN	NaN	NaN	0.723008	NaN	NaN	NaN	NaN	NaN	NaN	NaN	NaN	NaN	NaN	NaN	NaN	NaN	NaN
1.65205	NaN	NaN	NaN	NaN	NaN	NaN	NaN	NaN	NaN	NaN	NaN	NaN	NaN	NaN	0.720445	NaN	NaN	NaN	0.741463	NaN	NaN	NaN	NaN	0.744831	NaN	NaN	NaN	NaN	NaN	NaN	NaN	NaN	NaN	NaN	0.726366	NaN	NaN	NaN	NaN	NaN	NaN	NaN	NaN	NaN	NaN	NaN	NaN	NaN	NaN
1.65605	NaN	NaN	NaN	NaN	NaN	NaN	NaN	NaN	NaN	NaN	NaN	NaN	NaN	NaN	0.71856	NaN	NaN	NaN	0.738053	NaN	NaN	NaN	NaN	0.753379	NaN	NaN	NaN	NaN	NaN	NaN	NaN	NaN	NaN	NaN	0.730439	NaN	NaN	NaN	NaN	NaN	NaN	NaN	NaN	NaN	NaN	NaN	NaN	NaN	NaN
1.66005	NaN	NaN	NaN	NaN	NaN	NaN	NaN	NaN	NaN	NaN	NaN	NaN	NaN	NaN	0.717157	NaN	NaN	NaN	0.735507	NaN	NaN	NaN	NaN	0.761064	NaN	NaN	NaN	NaN	NaN	NaN	NaN	NaN	NaN	NaN	0.734317	NaN	NaN	NaN	NaN	NaN	NaN	NaN	NaN	NaN	NaN	NaN	NaN	NaN	NaN
1.66405	NaN	NaN	NaN	NaN	NaN	NaN	NaN	NaN	NaN	NaN	NaN	NaN	NaN	NaN	0.71717	NaN	NaN	NaN	0.7339	NaN	NaN	NaN	NaN	0.76705	NaN	NaN	NaN	NaN	NaN	NaN	NaN	NaN	NaN	NaN	0.738234	NaN	NaN	NaN	NaN	NaN	NaN	NaN	NaN	NaN	NaN	NaN	NaN	NaN	NaN
1.66805	NaN	NaN	NaN	NaN	NaN	NaN	NaN	NaN	NaN	NaN	NaN	NaN	NaN	NaN	0.718824	NaN	NaN	NaN	0.733714	NaN	NaN	NaN	NaN	0.770236	NaN	NaN	NaN	NaN	NaN	NaN	NaN	NaN	NaN	NaN	0.741155	NaN	NaN	NaN	NaN	NaN	NaN	NaN	NaN	NaN	NaN	NaN	NaN	NaN	NaN
1.67205	NaN	NaN	NaN	NaN	NaN	NaN	NaN	NaN	NaN	NaN	NaN	NaN	NaN	NaN	0.721009	NaN	NaN	NaN	0.736063	NaN	NaN	NaN	NaN	0.769398	NaN	NaN	NaN	NaN	NaN	NaN	NaN	NaN	NaN	NaN	0.743393	NaN	NaN	NaN	NaN	NaN	NaN	NaN	NaN	NaN	NaN	NaN	NaN	NaN	NaN
1.67605	NaN	NaN	NaN	NaN	NaN	NaN	NaN	NaN	NaN	NaN	NaN	NaN	NaN	NaN	0.724661	NaN	NaN	NaN	0.739291	NaN	NaN	NaN	NaN	0.76548	NaN	NaN	NaN	NaN	NaN	NaN	NaN	NaN	NaN	NaN	0.744959	NaN	NaN	NaN	NaN	NaN	NaN	NaN	NaN	NaN	NaN	NaN	NaN	NaN	NaN
1.68005	NaN	NaN	NaN	NaN	NaN	NaN	NaN	NaN	NaN	NaN	NaN	NaN	NaN	NaN	0.728856	NaN	NaN	NaN	0.743796	NaN	NaN	NaN	NaN	0.760011	NaN	NaN	NaN	NaN	NaN	NaN	NaN	NaN	NaN	NaN	0.746658	NaN	NaN	NaN	NaN	NaN	NaN	NaN	NaN	NaN	NaN	NaN	NaN	NaN	NaN
1.68405	NaN	NaN	NaN	NaN	NaN	NaN	NaN	NaN	NaN	NaN	NaN	NaN	NaN	NaN	0.731658	NaN	NaN	NaN	0.750494	NaN	NaN	NaN	NaN	0.755437	NaN	NaN	NaN	NaN	NaN	NaN	NaN	NaN	NaN	NaN	0.748772	NaN	NaN	NaN	NaN	NaN	NaN	NaN	NaN	NaN	NaN	NaN	NaN	NaN	NaN
1.68805	NaN	NaN	NaN	NaN	NaN	NaN	NaN	NaN	NaN	NaN	NaN	NaN	NaN	NaN	0.733514	NaN	NaN	NaN	0.758375	NaN	NaN	NaN	NaN	0.751831	NaN	NaN	NaN	NaN	NaN	NaN	NaN	NaN	NaN	NaN	0.753323	NaN	NaN	NaN	NaN	NaN	NaN	NaN	NaN	NaN	NaN	NaN	NaN	NaN	NaN
1.69205	NaN	NaN	NaN	NaN	NaN	NaN	NaN	NaN	NaN	NaN	NaN	NaN	NaN	NaN	0.73493	NaN	NaN	NaN	0.764317	NaN	NaN	NaN	NaN	0.747945	NaN	NaN	NaN	NaN	NaN	NaN	NaN	NaN	NaN	NaN	0.759557	NaN	NaN	NaN	NaN	NaN	NaN	NaN	NaN	NaN	NaN	NaN	NaN	NaN	NaN
1.69605	NaN	NaN	NaN	NaN	NaN	NaN	NaN	NaN	NaN	NaN	NaN	NaN	NaN	NaN	0.736902	NaN	NaN	NaN	0.7681	NaN	NaN	NaN	NaN	0.743728	NaN	NaN	NaN	NaN	NaN	NaN	NaN	NaN	NaN	NaN	0.765567	NaN	NaN	NaN	NaN	NaN	NaN	NaN	NaN	NaN	NaN	NaN	NaN	NaN	NaN
1.70005	NaN	NaN	NaN	NaN	NaN	NaN	NaN	NaN	NaN	NaN	NaN	NaN	NaN	NaN	0.738753	NaN	NaN	NaN	0.769256	NaN	NaN	NaN	NaN	0.741332	NaN	NaN	NaN	NaN	NaN	NaN	NaN	NaN	NaN	NaN	0.770637	NaN	NaN	NaN	NaN	NaN	NaN	NaN	NaN	NaN	NaN	NaN	NaN	NaN	NaN
1.70405	NaN	NaN	NaN	NaN	NaN	NaN	NaN	NaN	NaN	NaN	NaN	NaN	NaN	NaN	0.739771	NaN	NaN	NaN	0.76886	NaN	NaN	NaN	NaN	0.741568	NaN	NaN	NaN	NaN	NaN	NaN	NaN	NaN	NaN	NaN	0.774587	NaN	NaN	NaN	NaN	NaN	NaN	NaN	NaN	NaN	NaN	NaN	NaN	NaN	NaN
1.70805	NaN	NaN	NaN	NaN	NaN	NaN	NaN	NaN	NaN	NaN	NaN	NaN	NaN	NaN	0.740854	NaN	NaN	NaN	0.76682	NaN	NaN	NaN	NaN	0.743409	NaN	NaN	NaN	NaN	NaN	NaN	NaN	NaN	NaN	NaN	0.776861	NaN	NaN	NaN	NaN	NaN	NaN	NaN	NaN	NaN	NaN	NaN	NaN	NaN	NaN
1.71205	NaN	NaN	NaN	NaN	NaN	NaN	NaN	NaN	NaN	NaN	NaN	NaN	NaN	NaN	0.742727	NaN	NaN	NaN	0.763919	NaN	NaN	NaN	NaN	0.743942	NaN	NaN	NaN	NaN	NaN	NaN	NaN	NaN	NaN	NaN	0.777864	NaN	NaN	NaN	NaN	NaN	NaN	NaN	NaN	NaN	NaN	NaN	NaN	NaN	NaN
1.71605	NaN	NaN	NaN	NaN	NaN	NaN	NaN	NaN	NaN	NaN	NaN	NaN	NaN	NaN	0.749754	NaN	NaN	NaN	0.760891	NaN	NaN	NaN	NaN	0.743068	NaN	NaN	NaN	NaN	NaN	NaN	NaN	NaN	NaN	NaN	0.7761	NaN	NaN	NaN	NaN	NaN	NaN	NaN	NaN	NaN	NaN	NaN	NaN	NaN	NaN
1.72006	NaN	NaN	NaN	NaN	NaN	NaN	NaN	NaN	NaN	NaN	NaN	NaN	NaN	NaN	0.752435	NaN	NaN	NaN	0.756865	NaN	NaN	NaN	NaN	0.741018	NaN	NaN	NaN	NaN	NaN	NaN	NaN	NaN	NaN	NaN	0.770802	NaN	NaN	NaN	NaN	NaN	NaN	NaN	NaN	NaN	NaN	NaN	NaN	NaN	NaN
1.72406	NaN	NaN	NaN	NaN	NaN	NaN	NaN	NaN	NaN	NaN	NaN	NaN	NaN	NaN	0.753944	NaN	NaN	NaN	0.753996	NaN	NaN	NaN	NaN	0.737912	NaN	NaN	NaN	NaN	NaN	NaN	NaN	NaN	NaN	NaN	0.764333	NaN	NaN	NaN	NaN	NaN	NaN	NaN	NaN	NaN	NaN	NaN	NaN	NaN	NaN
1.72806	NaN	NaN	NaN	NaN	NaN	NaN	NaN	NaN	NaN	NaN	NaN	NaN	NaN	NaN	0.755462	NaN	NaN	NaN	0.754746	NaN	NaN	NaN	NaN	0.73466	NaN	NaN	NaN	NaN	NaN	NaN	NaN	NaN	NaN	NaN	0.758053	NaN	NaN	NaN	NaN	NaN	NaN	NaN	NaN	NaN	NaN	NaN	NaN	NaN	NaN
1.73206	NaN	NaN	NaN	NaN	NaN	NaN	NaN	NaN	NaN	NaN	NaN	NaN	NaN	NaN	0.757398	NaN	NaN	NaN	0.757641	NaN	NaN	NaN	NaN	0.730982	NaN	NaN	NaN	NaN	NaN	NaN	NaN	NaN	NaN	NaN	0.753254	NaN	NaN	NaN	NaN	NaN	NaN	NaN	NaN	NaN	NaN	NaN	NaN	NaN	NaN
1.73606	NaN	NaN	NaN	NaN	NaN	NaN	NaN	NaN	NaN	NaN	NaN	NaN	NaN	NaN	0.758851	NaN	NaN	NaN	0.761609	NaN	NaN	NaN	NaN	0.728338	NaN	NaN	NaN	NaN	NaN	NaN	NaN	NaN	NaN	NaN	0.749694	NaN	NaN	NaN	NaN	NaN	NaN	NaN	NaN	NaN	NaN	NaN	NaN	NaN	NaN
1.74006	NaN	NaN	NaN	NaN	NaN	NaN	NaN	NaN	NaN	NaN	NaN	NaN	NaN	NaN	0.759439	NaN	NaN	NaN	0.766997	NaN	NaN	NaN	NaN	0.724451	NaN	NaN	NaN	NaN	NaN	NaN	NaN	NaN	NaN	NaN	0.747587	NaN	NaN	NaN	NaN	NaN	NaN	NaN	NaN	NaN	NaN	NaN	NaN	NaN	NaN
1.74406	NaN	NaN	NaN	NaN	NaN	NaN	NaN	NaN	NaN	NaN	NaN	NaN	NaN	NaN	0.757683	NaN	NaN	NaN	0.769862	NaN	NaN	NaN	NaN	0.722266	NaN	NaN	NaN	NaN	NaN	NaN	NaN	NaN	NaN	NaN	0.747478	NaN	NaN	NaN	NaN	NaN	NaN	NaN	NaN	NaN	NaN	NaN	NaN	NaN	NaN
1.74806	NaN	NaN	NaN	NaN	NaN	NaN	NaN	NaN	NaN	NaN	NaN	NaN	NaN	NaN	0.756812	NaN	NaN	NaN	0.770737	NaN	NaN	NaN	NaN	0.723891	NaN	NaN	NaN	NaN	NaN	NaN	NaN	NaN	NaN	NaN	0.747622	NaN	NaN	NaN	NaN	NaN	NaN	NaN	NaN	NaN	NaN	NaN	NaN	NaN	NaN
[truncated: 410 more columns]

## Sheet: Figure 4
Figure 4a	OCP (0.36 V) 90 min
z (m)	Force (N)
0	4.48421e-11	5.75619e-11	0	0	0	1.17102e-10	4.75013e-11	4.95823e-11	1.20587e-10	6.61436e-11	-5.79089e-11	3.71937e-11	6.58383e-11	4.16184e-11	5.17367e-11	2.28457e-11	1.17754e-10	1.24393e-10	8.09439e-11	3.90583e-11	4.45973e-11	6.48732e-11	7.22932e-11	5.01119e-11	8.38538e-11	5.11914e-11	-1.56035e-12	4.5953e-11	6.51608e-11	4.23925e-11	6.15554e-11	4.08124e-11	1.98672e-10	1.00705e-10	1.18966e-10	3.27664e-11	1.08349e-10	5.68077e-11	8.8769e-11	6.11623e-11	1.32586e-11	4.51892e-11	6.55985e-11	8.9345e-11	6.1988e-11	2.57788e-11	3.01167e-11	3.86319e-11	4.19679e-11
1.07968e-11	9.51166e-11	6.92338e-11	1.47162e-10	2.71979e-10	0	9.03131e-11	5.00092e-11	3.45252e-11	6.76182e-11	6.29736e-11	8.75456e-11	1.31559e-11	6.05331e-11	2.75877e-11	4.27529e-11	3.67124e-12	1.01918e-10	7.76496e-11	4.532e-11	2.35078e-11	6.1793e-11	4.50208e-11	4.8289e-11	4.2447e-11	4.94267e-11	3.69184e-11	-1.84338e-11	1.9736e-11	5.81361e-11	3.19595e-11	5.15603e-11	8.65778e-11	1.16657e-10	1.00527e-10	6.314e-11	1.81408e-11	8.99974e-11	3.97819e-11	4.3886e-11	4.10215e-11	-7.7841e-12	2.32723e-11	1.66749e-11	7.05952e-11	4.78863e-11	4.03813e-12	1.71014e-11	5.45391e-12	1.83502e-11
2.15937e-11	7.74698e-11	3.12251e-11	9.41354e-11	1.26163e-10	6.84477e-11	3.20962e-11	3.23885e-11	2.37671e-11	4.49356e-11	4.90385e-11	5.73649e-11	-2.70043e-12	5.01789e-11	1.26251e-11	3.16272e-11	-1.37268e-11	7.45801e-12	1.90423e-11	1.36342e-12	1.18105e-11	5.92423e-11	3.09242e-11	1.88474e-11	2.66489e-11	-7.21227e-12	1.80167e-11	-3.44728e-11	-3.73574e-12	4.05501e-11	1.37377e-11	2.19385e-11	4.56467e-11	1.18658e-11	5.60689e-11	2.30627e-11	-5.61184e-13	6.16313e-11	1.67308e-11	8.6046e-12	2.34358e-11	-2.49469e-11	6.98227e-12	-1.06191e-11	4.13897e-11	3.32437e-11	-1.22325e-11	5.59335e-13	-1.28918e-11	-2.42558e-11
3.23905e-11	5.127e-11	1.34741e-12	8.57495e-11	5.76458e-11	5.16464e-11	-5.43446e-12	5.90032e-12	1.23897e-11	2.89281e-11	3.10723e-11	3.06771e-11	-1.56325e-11	2.49762e-11	-3.7786e-12	2.02093e-11	-2.68042e-11	-1.25321e-11	-2.03041e-11	-2.36861e-11	-3.59867e-13	4.54158e-11	1.65245e-11	3.2954e-12	8.7385e-13	-3.59197e-11	-7.9625e-12	-4.53495e-11	-2.29265e-11	1.25668e-11	-1.35144e-11	4.52071e-12	1.98167e-11	-1.3479e-11	1.21969e-11	6.66696e-13	-2.49798e-11	1.53663e-11	-1.22387e-11	-1.76009e-11	7.39515e-12	-3.85012e-11	-9.27276e-12	-2.93798e-11	-4.81268e-12	1.83e-11	-2.66247e-11	-1.67972e-11	-2.61059e-11	-5.42373e-11
4.31873e-11	5.07985e-12	-1.30138e-11	6.81403e-11	2.57373e-11	3.88035e-11	-2.75666e-11	-1.75935e-11	-3.22822e-12	1.43785e-11	8.8831e-12	8.16361e-12	-2.78248e-11	-9.84709e-12	-1.85214e-11	3.70295e-12	-3.66756e-11	-2.06971e-11	-3.47061e-11	-3.58798e-11	-1.28982e-11	2.17171e-11	-4.18768e-12	-8.69431e-12	-2.13516e-11	-5.13929e-11	-3.63536e-11	-5.30664e-11	-3.66179e-11	-2.06146e-11	-3.8378e-11	-5.66727e-12	-6.66009e-13	-2.29441e-11	-8.79465e-12	-1.55605e-11	-4.50723e-11	-1.8636e-11	-3.64179e-11	-3.26361e-11	-6.54151e-12	-4.89154e-11	-2.57156e-11	-3.90218e-11	-4.16677e-11	2.3901e-12	-3.96593e-11	-3.05203e-11	-4.00361e-11	-7.08279e-11
5.39841e-11	-4.00049e-11	-2.28641e-11	3.03896e-11	-1.06554e-12	2.29978e-11	-4.19036e-11	-3.45669e-11	-1.96488e-11	-5.77328e-13	-6.27702e-12	-9.61252e-12	-3.80339e-11	-3.22415e-11	-3.13037e-11	-1.21059e-11	-3.85513e-11	-2.63821e-11	-4.21216e-11	-4.53874e-11	-2.61889e-11	-6.52556e-12	-2.82954e-11	-1.98931e-11	-3.60346e-11	-5.7544e-11	-5.51561e-11	-5.19639e-11	-4.55267e-11	-4.52949e-11	-5.85028e-11	-1.13613e-11	-1.62681e-11	-2.92094e-11	-2.19947e-11	-3.12923e-11	-5.42283e-11	-3.80956e-11	-4.84139e-11	-3.98868e-11	-1.81577e-11	-5.64535e-11	-3.84445e-11	-4.09499e-11	-5.49583e-11	-1.4139e-11	-4.97236e-11	-3.89372e-11	-5.31163e-11	-7.47459e-11
6.4781e-11	-6.10037e-11	-2.93189e-11	-9.68761e-12	-1.99276e-11	2.98785e-12	-4.99978e-11	-4.34508e-11	-3.42373e-11	-1.58036e-11	-1.55392e-11	-2.42799e-11	-4.54758e-11	-4.25645e-11	-4.14874e-11	-2.48917e-11	-3.78435e-11	-3.11772e-11	-4.53736e-11	-5.18776e-11	-3.72197e-11	-3.00107e-11	-4.39754e-11	-2.99751e-11	-4.07906e-11	-6.19301e-11	-6.29291e-11	-4.5689e-11	-5.12823e-11	-6.00037e-11	-6.78659e-11	-1.47837e-11	-2.90662e-11	-3.31629e-11	-3.19468e-11	-5.03625e-11	-5.7038e-11	-4.87324e-11	-5.34141e-11	-4.21352e-11	-2.93067e-11	-5.96721e-11	-4.4606e-11	-3.96868e-11	-5.74292e-11	-2.68184e-11	-5.73032e-11	-4.09535e-11	-6.62745e-11	-7.26928e-11
7.55778e-11	-6.84332e-11	-3.37931e-11	-3.07775e-11	-3.45406e-11	-1.8708e-11	-5.81287e-11	-4.63095e-11	-4.28101e-11	-3.01081e-11	-2.08667e-11	-3.63238e-11	-5.07572e-11	-4.8696e-11	-4.58679e-11	-3.60804e-11	-3.40406e-11	-3.55116e-11	-4.52981e-11	-5.6211e-11	-4.67906e-11	-4.46339e-11	-5.1489e-11	-3.79734e-11	-4.28327e-11	-6.23143e-11	-6.50749e-11	-3.69361e-11	-5.50195e-11	-6.61016e-11	-7.3619e-11	-1.73091e-11	-3.95701e-11	-3.75743e-11	-3.86443e-11	-6.06862e-11	-5.60138e-11	-5.70555e-11	-5.46971e-11	-4.23022e-11	-3.89936e-11	-5.81483e-11	-4.70363e-11	-3.54048e-11	-5.32431e-11	-3.80104e-11	-5.78722e-11	-3.70251e-11	-7.39213e-11	-6.84673e-11
8.63746e-11	-6.83452e-11	-3.54046e-11	-4.41615e-11	-4.3141e-11	-3.607e-11	-6.22494e-11	-4.7276e-11	-4.75354e-11	-3.91582e-11	-2.3527e-11	-4.53687e-11	-5.24695e-11	-5.05162e-11	-4.8141e-11	-4.488e-11	-3.14825e-11	-3.87658e-11	-4.46624e-11	-5.57133e-11	-5.32617e-11	-4.69251e-11	-5.56752e-11	-4.56239e-11	-4.21366e-11	-6.23148e-11	-6.16382e-11	-2.905e-11	-5.49314e-11	-6.89735e-11	-7.19532e-11	-2.08901e-11	-4.36269e-11	-4.03545e-11	-4.13745e-11	-5.8221e-11	-5.13606e-11	-5.99715e-11	-5.16226e-11	-3.97898e-11	-4.60843e-11	-5.2661e-11	-4.21843e-11	-3.20204e-11	-4.43528e-11	-4.65796e-11	-5.37221e-11	-3.17381e-11	-6.72046e-11	-6.23353e-11
9.71715e-11	-6.48232e-11	-3.33214e-11	-5.13409e-11	-4.26145e-11	-3.71803e-11	-5.95549e-11	-4.31097e-11	-4.85812e-11	-4.44726e-11	-2.5014e-11	-4.89334e-11	-5.1761e-11	-5.25307e-11	-4.6606e-11	-4.99045e-11	-3.02312e-11	-3.96099e-11	-4.11246e-11	-5.32515e-11	-5.68636e-11	-4.5386e-11	-5.58664e-11	-4.92703e-11	-3.87669e-11	-5.96577e-11	-5.47941e-11	-2.33225e-11	-5.13605e-11	-6.67359e-11	-6.74295e-11	-2.39263e-11	-3.84357e-11	-4.2649e-11	-3.77317e-11	-4.70303e-11	-4.56254e-11	-5.86706e-11	-4.86236e-11	-3.63696e-11	-4.98195e-11	-4.53982e-11	-3.669e-11	-2.95505e-11	-3.08877e-11	-4.89329e-11	-4.37849e-11	-2.66443e-11	-5.56125e-11	-5.34682e-11
1.07968e-10	-5.73307e-11	-3.03124e-11	-5.3456e-11	-3.51545e-11	-3.46226e-11	-5.53586e-11	-3.72455e-11	-4.54824e-11	-4.66931e-11	-2.51519e-11	-5.13795e-11	-4.8794e-11	-5.31983e-11	-4.22678e-11	-4.89529e-11	-2.93301e-11	-3.75855e-11	-3.73224e-11	-4.66276e-11	-5.67646e-11	-3.83286e-11	-5.40132e-11	-5.18292e-11	-3.5365e-11	-5.41023e-11	-4.64315e-11	-1.84334e-11	-4.09884e-11	-6.29648e-11	-6.0127e-11	-2.68405e-11	-3.27905e-11	-4.13073e-11	-3.26581e-11	-3.83544e-11	-3.97514e-11	-5.29135e-11	-4.35381e-11	-3.22284e-11	-5.12499e-11	-3.52282e-11	-2.81175e-11	-2.70664e-11	-1.8471e-11	-4.8563e-11	-2.94296e-11	-2.30168e-11	-4.14375e-11	-4.05344e-11
1.18765e-10	-4.70948e-11	-2.6696e-11	-5.02578e-11	-2.83955e-11	-3.10963e-11	-4.74507e-11	-2.99004e-11	-4.02466e-11	-4.65222e-11	-2.47435e-11	-5.06577e-11	-4.28757e-11	-5.18185e-11	-3.78543e-11	-4.31075e-11	-2.80295e-11	-3.52001e-11	-3.03365e-11	-3.81971e-11	-5.1053e-11	-3.10856e-11	-5.06499e-11	-5.19868e-11	-3.10908e-11	-4.50922e-11	-3.58771e-11	-1.4043e-11	-2.88761e-11	-5.40127e-11	-5.1726e-11	-2.9263e-11	-2.95631e-11	-3.85528e-11	-2.57432e-11	-3.17112e-11	-3.14378e-11	-4.36169e-11	-3.77388e-11	-2.67111e-11	-4.84062e-11	-2.5764e-11	-2.06757e-11	-2.51595e-11	-8.06861e-12	-4.44663e-11	-1.27518e-11	-2.00638e-11	-2.66457e-11	-2.59596e-11
1.29562e-10	-3.58976e-11	-2.15265e-11	-4.22678e-11	-2.29478e-11	-2.83074e-11	-4.11267e-11	-2.01685e-11	-3.10832e-11	-4.39933e-11	-2.31621e-11	-4.86746e-11	-3.38729e-11	-4.86028e-11	-3.17656e-11	-3.66225e-11	-2.62321e-11	-2.98762e-11	-2.13995e-11	-2.75878e-11	-4.29094e-11	-2.2809e-11	-4.51092e-11	-4.97969e-11	-2.75863e-11	-3.36206e-11	-2.60924e-11	-1.05441e-11	-1.72654e-11	-4.28635e-11	-4.1153e-11	-3.02602e-11	-2.60962e-11	-3.46901e-11	-2.04221e-11	-2.61804e-11	-2.36355e-11	-3.20318e-11	-3.15855e-11	-2.10358e-11	-4.35249e-11	-1.89507e-11	-1.49844e-11	-2.25036e-11	-1.55288e-12	-3.94581e-11	2.21126e-12	-1.681e-11	-1.48474e-11	-1.26042e-11
1.40359e-10	-2.4806e-11	-1.65491e-11	-3.17714e-11	-1.95336e-11	-2.45445e-11	-3.41564e-11	-1.13836e-11	-2.14252e-11	-4.04015e-11	-2.13951e-11	-4.45623e-11	-2.36705e-11	-4.47102e-11	-2.46923e-11	-2.93971e-11	-2.42143e-11	-2.50298e-11	-1.17742e-11	-1.64973e-11	-3.17981e-11	-1.54288e-11	-3.73665e-11	-4.3554e-11	-2.36886e-11	-2.00686e-11	-1.71716e-11	-7.15767e-12	-7.6894e-12	-2.9262e-11	-3.10269e-11	-2.91036e-11	-2.34382e-11	-2.889e-11	-1.69413e-11	-2.09368e-11	-1.55121e-11	-2.05651e-11	-2.46939e-11	-1.58493e-11	-3.5386e-11	-1.42619e-11	-1.0698e-11	-1.97765e-11	1.95333e-12	-3.2884e-11	1.08087e-11	-1.30513e-11	-5.38523e-12	-5.73215e-13
1.51156e-10	-1.46557e-11	-1.21374e-11	-2.08867e-11	-1.68684e-11	-1.97317e-11	-2.79575e-11	-3.77109e-12	-1.00108e-11	-3.3725e-11	-1.93449e-11	-3.70916e-11	-1.35087e-11	-3.8383e-11	-1.7828e-11	-2.12305e-11	-2.11513e-11	-2.02221e-11	-4.36205e-12	-5.94897e-12	-2.21838e-11	-9.79442e-12	-2.99064e-11	-3.32033e-11	-2.04696e-11	-8.65588e-12	-9.16151e-12	-3.63411e-12	-5.18154e-13	-1.47378e-11	-1.88691e-11	-2.69777e-11	-2.0902e-11	-2.37498e-11	-1.40472e-11	-1.58935e-11	-8.01218e-12	-1.01537e-11	-1.71062e-11	-1.1417e-11	-2.62048e-11	-1.02439e-11	-7.50038e-12	-1.63787e-11	3.5406e-12	-2.588e-11	1.52e-11	-8.93418e-12	1.40327e-12	9.19809e-12
1.61952e-10	-5.92533e-12	-7.94188e-12	-1.32772e-11	-1.44506e-11	-1.46518e-11	-2.06601e-11	1.94832e-12	4.66546e-13	-2.462e-11	-1.6195e-11	-2.86554e-11	-3.87046e-12	-2.98729e-11	-1.13186e-11	-1.39298e-11	-1.72587e-11	-1.41751e-11	3.08064e-13	1.77019e-12	-1.27262e-11	-6.30117e-12	-2.11724e-11	-2.12283e-11	-1.64891e-11	4.39145e-13	-1.67886e-12	-2.50931e-13	5.29446e-12	-2.51368e-12	-8.50831e-12	-2.30402e-11	-1.8188e-11	-1.88669e-11	-1.20822e-11	-1.05142e-11	-1.00024e-12	-1.44636e-12	-1.08095e-11	-7.459e-12	-1.7297e-11	-5.97356e-12	-5.15006e-12	-1.20699e-11	4.41099e-12	-1.86275e-11	1.68941e-11	-3.84372e-12	6.28328e-12	1.63708e-11
1.72749e-10	1.03862e-12	-3.72673e-12	-7.83862e-12	-1.21876e-11	-9.41624e-12	-1.32562e-11	5.58922e-12	9.79111e-12	-1.34785e-11	-1.23307e-11	-1.85685e-11	5.07514e-12	-2.19274e-11	-5.10601e-12	-6.66628e-12	-1.2103e-11	-7.3565e-12	3.22687e-12	7.01561e-12	-5.26741e-12	-4.02883e-12	-1.2287e-11	-8.48676e-12	-1.15579e-11	6.78775e-12	4.34421e-12	2.89557e-12	1.02503e-11	7.30096e-12	1.09269e-12	-1.63822e-11	-1.48672e-11	-1.41524e-11	-1.01819e-11	-4.19331e-12	5.37258e-12	5.35604e-12	-5.7539e-12	-4.14605e-12	-1.09296e-11	-5.1731e-13	-3.38007e-12	-7.30283e-12	5.04283e-12	-1.12078e-11	1.65926e-11	1.8686e-12	9.92754e-12	2.1728e-11
1.83546e-10	6.49918e-12	5.19129e-13	-3.31617e-12	-8.64901e-12	-4.00575e-12	-5.54328e-12	8.45388e-12	1.7554e-11	-2.29433e-12	-8.07539e-12	-8.31179e-12	1.26765e-11	-1.40073e-11	6.45277e-13	-8.03951e-13	-5.23685e-12	-1.08048e-12	5.16391e-12	1.14929e-11	9.63029e-13	-1.81094e-12	-3.14111e-12	2.33358e-12	-5.07772e-12	1.09499e-11	8.75089e-12	6.19931e-12	1.40552e-11	1.52558e-11	8.75408e-12	-8.20831e-12	-1.08871e-11	-9.57776e-12	-7.49911e-12	2.4486e-12	1.17094e-11	1.0184e-11	-1.2283e-12	-1.96577e-12	-6.11496e-12	6.31369e-12	-1.60041e-12	-2.15299e-12	5.909e-12	-4.91514e-12	1.58947e-11	7.84839e-12	1.27233e-11	2.49583e-11
1.94343e-10	1.09856e-11	4.39569e-12	1.08723e-12	-4.27705e-12	1.68927e-12	2.18683e-12	1.02878e-11	2.31534e-11	7.45419e-12	-3.85343e-12	1.52456e-12	1.89306e-11	-6.05891e-12	6.04758e-12	4.3968e-12	2.97163e-12	4.98061e-12	6.64159e-12	1.45646e-11	6.01218e-12	1.45702e-12	5.42268e-12	1.01912e-11	2.09208e-12	1.50954e-11	1.1909e-11	1.01579e-11	1.74685e-11	2.15091e-11	1.53066e-11	1.26366e-12	-5.20925e-12	-4.2627e-12	-3.43976e-12	8.69465e-12	1.74106e-11	1.37351e-11	3.02358e-12	-1.67024e-13	-2.59494e-12	1.36919e-11	8.13976e-13	3.44426e-12	7.45902e-12	3.17984e-13	1.53746e-11	1.40295e-11	1.42847e-11	2.71799e-11
2.0514e-10	1.50051e-11	7.86827e-12	4.88349e-12	6.48047e-13	6.79623e-12	8.54683e-12	1.12325e-11	2.64371e-11	1.48442e-11	1.46948e-13	9.77215e-12	2.35903e-11	1.07074e-12	1.12962e-11	8.80243e-12	1.19367e-11	1.08333e-11	8.14476e-12	1.70823e-11	1.0051e-11	5.76658e-12	1.34291e-11	1.60781e-11	9.39004e-12	1.83792e-11	1.43805e-11	1.41305e-11	2.0968e-11	2.58713e-11	2.06459e-11	1.01751e-11	1.87234e-12	1.1171e-12	1.93e-12	1.48787e-11	2.23056e-11	1.66743e-11	7.23536e-12	1.12302e-12	6.17007e-13	2.03845e-11	4.14856e-12	9.13396e-12	1.00786e-11	4.6576e-12	1.50778e-11	2.07776e-11	1.50432e-11	2.96943e-11
2.15937e-10	1.86214e-11	1.18447e-11	8.68165e-12	6.11997e-12	1.11678e-11	1.37041e-11	1.22271e-11	2.89593e-11	2.11648e-11	3.42044e-12	1.73736e-11	2.69488e-11	6.5471e-12	1.56915e-11	1.2381e-11	2.06406e-11	1.53498e-11	9.76521e-12	1.96867e-11	1.35034e-11	1.0508e-11	2.00156e-11	2.07626e-11	1.82215e-11	2.09754e-11	1.60657e-11	1.77677e-11	2.3748e-11	2.91722e-11	2.49403e-11	1.78539e-11	1.1042e-11	6.99099e-12	8.35217e-12	2.09915e-11	2.71146e-11	1.9034e-11	1.14875e-11	1.97568e-12	3.85436e-12	2.49244e-11	8.74881e-12	1.48472e-11	1.28206e-11	8.17986e-12	1.55668e-11	2.70631e-11	1.51106e-11	3.15043e-11
2.26733e-10	2.12648e-11	1.66058e-11	1.33542e-11	1.15981e-11	1.48675e-11	1.71551e-11	1.32612e-11	3.03954e-11	2.58771e-11	5.97755e-12	2.38888e-11	2.93518e-11	1.13963e-11	1.96502e-11	1.55138e-11	2.72829e-11	1.83239e-11	1.18334e-11	2.20726e-11	1.62515e-11	1.53055e-11	2.43205e-11	2.38367e-11	2.59004e-11	2.33163e-11	1.7666e-11	2.06134e-11	2.62534e-11	3.1735e-11	2.87044e-11	2.19876e-11	1.91504e-11	1.34924e-11	1.46855e-11	2.66855e-11	3.14594e-11	2.12524e-11	1.51483e-11	2.83129e-12	6.94509e-12	2.84631e-11	1.43895e-11	1.98628e-11	1.56042e-11	1.1141e-11	1.65109e-11	3.27364e-11	1.5033e-11	3.30538e-11
2.3753e-10	2.34624e-11	2.12972e-11	1.83742e-11	1.5544e-11	1.81812e-11	1.9817e-11	1.45472e-11	3.05643e-11	3.04386e-11	7.88377e-12	2.92898e-11	3.07628e-11	1.51742e-11	2.31531e-11	1.83852e-11	3.3104e-11	2.03641e-11	1.45892e-11	2.42052e-11	1.91195e-11	1.99468e-11	2.79565e-11	2.55641e-11	3.20303e-11	2.53444e-11	1.94296e-11	2.27495e-11	2.84295e-11	3.32155e-11	3.24373e-11	2.45481e-11	2.62555e-11	2.00839e-11	2.00734e-11	3.10363e-11	3.46322e-11	2.35842e-11	1.81629e-11	4.38429e-12	1.01989e-11	3.1504e-11	1.99529e-11	2.40816e-11	1.8233e-11	1.3797e-11	1.78054e-11	3.72749e-11	1.52976e-11	3.54425e-11
2.48327e-10	2.55806e-11	2.56096e-11	2.2679e-11	1.85265e-11	1.99786e-11	2.11868e-11	1.63678e-11	3.05178e-11	3.40598e-11	9.71972e-12	3.3759e-11	3.10718e-11	1.80449e-11	2.58427e-11	2.1104e-11	3.75919e-11	2.10714e-11	1.89658e-11	2.66197e-11	2.24145e-11	2.32484e-11	3.06538e-11	2.70043e-11	3.85602e-11	2.69251e-11	2.10936e-11	2.43927e-11	2.98174e-11	3.40579e-11	3.58831e-11	2.61425e-11	3.23947e-11	2.64685e-11	2.42873e-11	3.49393e-11	3.68947e-11	2.55872e-11	2.04774e-11	6.49449e-12	1.35548e-11	3.32091e-11	2.55135e-11	2.70103e-11	2.00791e-11	1.63041e-11	1.9474e-11	4.06632e-11	1.62829e-11	3.66024e-11
2.59124e-10	2.70517e-11	3.0313e-11	2.62909e-11	1.99056e-11	2.07278e-11	2.24525e-11	1.86984e-11	3.08323e-11	3.71843e-11	1.19014e-11	3.62025e-11	3.1551e-11	2.0125e-11	2.92972e-11	2.34062e-11	4.08283e-11	2.19283e-11	2.51672e-11	2.83976e-11	2.51346e-11	2.60306e-11	3.23054e-11	2.80002e-11	4.3808e-11	2.82078e-11	2.41935e-11	2.53049e-11	3.06803e-11	3.39269e-11	3.75577e-11	2.63655e-11	3.51492e-11	3.15599e-11	2.75374e-11	3.74603e-11	3.86964e-11	2.72354e-11	2.28721e-11	8.76172e-12	1.67551e-11	3.3778e-11	2.93768e-11	2.94313e-11	2.14645e-11	1.83781e-11	2.0814e-11	4.27017e-11	1.80505e-11	3.74235e-11
2.69921e-10	2.80085e-11	3.42546e-11	2.96116e-11	2.04795e-11	2.13447e-11	2.33237e-11	2.10088e-11	3.05318e-11	3.97626e-11	1.40762e-11	3.82075e-11	3.12256e-11	2.17967e-11	3.1857e-11	2.54685e-11	4.29846e-11	2.25034e-11	3.06512e-11	2.97129e-11	2.85656e-11	2.79986e-11	3.23757e-11	2.80758e-11	4.72175e-11	2.9181e-11	2.83296e-11	2.54493e-11	3.10856e-11	3.28426e-11	3.90521e-11	2.58341e-11	3.67725e-11	3.60526e-11	3.01033e-11	3.98479e-11	3.92515e-11	2.88578e-11	2.46735e-11	1.20284e-11	2.0162e-11	3.4313e-11	3.27709e-11	3.11465e-11	2.2081e-11	2.05094e-11	2.21981e-11	4.415e-11	2.04113e-11	3.793e-11
2.80718e-10	2.74968e-11	3.6624e-11	3.25541e-11	2.04849e-11	2.09107e-11	2.42922e-11	2.29276e-11	3.05933e-11	4.12129e-11	1.68283e-11	3.99709e-11	3.03084e-11	2.35743e-11	3.41608e-11	2.72952e-11	4.40303e-11	2.23212e-11	3.54535e-11	3.07869e-11	3.235e-11	2.92406e-11	3.17719e-11	2.79421e-11	4.98334e-11	3.00307e-11	3.24787e-11	2.48065e-11	3.08552e-11	3.10229e-11	4.05357e-11	2.45293e-11	3.73377e-11	3.85472e-11	3.19431e-11	4.16444e-11	3.88543e-11	3.02908e-11	2.59311e-11	1.62795e-11	2.30589e-11	3.42575e-11	3.4721e-11	3.205e-11	2.20117e-11	2.23883e-11	2.34195e-11	4.37959e-11	2.38416e-11	3.78949e-11
2.91514e-10	2.77504e-11	3.77845e-11	3.50149e-11	2.04119e-11	2.03009e-11	2.51827e-11	2.52993e-11	3.11216e-11	4.25537e-11	2.00513e-11	4.054e-11	2.92536e-11	2.52726e-11	3.63329e-11	2.88869e-11	4.29691e-11	2.2657e-11	3.98756e-11	3.10346e-11	3.48631e-11	2.98831e-11	3.02567e-11	2.72063e-11	5.03475e-11	3.08832e-11	3.65879e-11	2.40696e-11	2.98544e-11	2.86512e-11	4.0733e-11	2.32389e-11	3.67786e-11	4.02733e-11	3.27893e-11	4.23151e-11	3.85826e-11	3.03807e-11	2.76942e-11	2.02445e-11	2.56846e-11	3.30614e-11	3.60999e-11	3.25511e-11	2.14309e-11	2.37989e-11	2.4218e-11	4.22677e-11	2.67107e-11	3.63308e-11
3.02311e-10	2.67726e-11	3.85187e-11	3.70842e-11	2.07255e-11	1.9191e-11	2.57386e-11	2.73136e-11	3.13587e-11	4.29258e-11	2.29963e-11	4.01093e-11	2.8587e-11	2.62547e-11	3.77263e-11	2.99821e-11	4.07289e-11	2.34833e-11	4.30531e-11	3.09511e-11	3.83074e-11	2.97417e-11	2.80154e-11	2.65623e-11	4.90488e-11	3.11781e-11	4.00887e-11	2.28294e-11	2.80881e-11	2.59772e-11	3.97401e-11	2.19714e-11	3.54171e-11	4.1364e-11	3.31821e-11	4.16295e-11	3.80564e-11	3.0719e-11	2.88283e-11	2.37426e-11	2.86056e-11	3.14354e-11	3.66968e-11	3.21504e-11	2.03314e-11	2.50375e-11	2.4915e-11	4.03881e-11	2.88256e-11	3.43616e-11
3.13108e-10	2.52542e-11	3.80292e-11	3.88958e-11	2.09603e-11	1.80845e-11	2.64252e-11	2.86511e-11	3.19019e-11	4.21535e-11	2.57555e-11	3.9127e-11	2.83197e-11	2.72298e-11	3.88698e-11	3.03245e-11	3.6798e-11	2.4073e-11	4.42139e-11	3.06969e-11	4.04921e-11	2.89039e-11	2.50525e-11	2.66269e-11	4.74468e-11	3.14904e-11	4.20867e-11	2.10462e-11	2.64477e-11	2.31524e-11	3.88255e-11	1.98788e-11	3.35399e-11	4.15687e-11	3.31416e-11	4.05091e-11	3.66552e-11	3.03211e-11	2.9846e-11	2.62434e-11	3.04889e-11	2.97421e-11	3.61552e-11	3.20543e-11	1.90113e-11	2.54833e-11	2.4535e-11	3.7898e-11	3.05302e-11	3.16398e-11
3.23905e-10	2.42673e-11	3.70224e-11	4.03115e-11	2.16495e-11	1.71094e-11	2.66369e-11	2.95126e-11	3.17467e-11	4.0773e-11	2.83325e-11	3.7683e-11	2.82221e-11	2.81071e-11	3.90052e-11	3.03093e-11	3.19231e-11	2.42582e-11	4.44935e-11	2.97384e-11	4.07371e-11	2.72922e-11	2.1528e-11	2.64798e-11	4.44648e-11	3.12162e-11	4.30444e-11	1.90266e-11	2.46477e-11	2.01931e-11	3.74812e-11	1.80093e-11	3.12881e-11	4.12544e-11	3.22327e-11	3.85335e-11	3.46896e-11	2.91989e-11	3.14248e-11	2.78609e-11	3.15108e-11	2.72709e-11	3.51997e-11	3.26822e-11	1.77593e-11	2.6284e-11	2.39377e-11	3.44938e-11	3.05504e-11	2.79775e-11
3.34702e-10	2.24968e-11	3.57845e-11	4.08969e-11	2.24918e-11	1.67151e-11	2.64356e-11	2.98373e-11	3.16028e-11	3.85478e-11	2.9231e-11	3.56218e-11	2.79372e-11	2.88748e-11	3.85417e-11	3.02551e-11	2.63022e-11	2.4679e-11	4.32393e-11	2.7807e-11	4.12176e-11	2.47079e-11	1.82231e-11	2.63492e-11	4.00692e-11	2.98067e-11	4.27766e-11	1.64892e-11	2.26436e-11	1.70724e-11	3.50285e-11	1.62059e-11	2.89276e-11	4.07419e-11	3.05152e-11	3.56476e-11	3.25569e-11	2.77773e-11	3.21626e-11	2.80932e-11	3.19203e-11	2.46761e-11	3.32545e-11	3.27286e-11	1.65541e-11	2.72643e-11	2.28967e-11	3.04559e-11	3.01395e-11	2.35349e-11
3.45499e-10	2.068e-11	3.36962e-11	4.1204e-11	2.31912e-11	1.68196e-11	2.5909e-11	2.98225e-11	3.15002e-11	3.49076e-11	2.93169e-11	3.33481e-11	2.76411e-11	2.90829e-11	3.74573e-11	2.96768e-11	2.04694e-11	2.45979e-11	4.13458e-11	2.51831e-11	4.06662e-11	2.15183e-11	1.53426e-11	2.63906e-11	3.52983e-11	2.84611e-11	4.11966e-11	1.41732e-11	2.08663e-11	1.39986e-11	3.20024e-11	1.49264e-11	2.6076e-11	3.9607e-11	2.85627e-11	3.23718e-11	2.9584e-11	2.55808e-11	3.20755e-11	2.78936e-11	3.08855e-11	2.16628e-11	3.05023e-11	3.186e-11	1.57469e-11	2.8438e-11	2.13246e-11	2.55141e-11	2.95251e-11	1.85725e-11
3.56295e-10	1.89724e-11	3.10586e-11	4.10042e-11	2.27313e-11	1.74864e-11	2.45425e-11	2.85512e-11	3.03878e-11	3.03011e-11	2.89209e-11	3.02007e-11	2.77629e-11	2.94024e-11	3.54051e-11	2.89539e-11	1.52846e-11	2.39458e-11	3.87559e-11	2.22587e-11	3.89876e-11	1.8028e-11	1.28024e-11	2.61039e-11	2.98714e-11	2.59392e-11	3.81879e-11	1.19252e-11	1.92407e-11	1.141e-11	2.88266e-11	1.36632e-11	2.31828e-11	3.73672e-11	2.58532e-11	2.88008e-11	2.55685e-11	2.27215e-11	3.10957e-11	2.69876e-11	2.89174e-11	1.78929e-11	2.65854e-11	3.10156e-11	1.55242e-11	2.89699e-11	1.93047e-11	2.02445e-11	2.81471e-11	1.38363e-11
3.67092e-10	1.74162e-11	2.85861e-11	3.93957e-11	2.16413e-11	1.88492e-11	2.2513e-11	2.67235e-11	2.91654e-11	2.52349e-11	2.73241e-11	2.64602e-11	2.73768e-11	2.89395e-11	3.27969e-11	2.85802e-11	1.0228e-11	2.3042e-11	3.49373e-11	1.89849e-11	3.70679e-11	1.37766e-11	1.05652e-11	2.57962e-11	2.44135e-11	2.26247e-11	3.43168e-11	9.57597e-12	1.76793e-11	9.12389e-12	2.47538e-11	1.22326e-11	2.07203e-11	3.36771e-11	2.26828e-11	2.48127e-11	2.10829e-11	1.95441e-11	2.85582e-11	2.52011e-11	2.66268e-11	1.38498e-11	2.15212e-11	2.98355e-11	1.54539e-11	2.97053e-11	1.70352e-11	1.47266e-11	2.61713e-11	9.13002e-12
3.77889e-10	1.56622e-11	2.63169e-11	3.72913e-11	1.95621e-11	1.99011e-11	2.0088e-11	2.43759e-11	2.67593e-11	1.94662e-11	2.54163e-11	2.30195e-11	2.58177e-11	2.76903e-11	3.00126e-11	2.75674e-11	5.86754e-12	2.16396e-11	2.97216e-11	1.48962e-11	3.40237e-11	9.48977e-12	8.59875e-12	2.53287e-11	1.91171e-11	1.91282e-11	3.00404e-11	7.31755e-12	1.64354e-11	7.26804e-12	2.017e-11	1.12905e-11	1.83842e-11	2.82724e-11	1.96346e-11	2.13437e-11	1.59169e-11	1.60448e-11	2.48943e-11	2.28601e-11	2.3383e-11	9.5701e-12	1.63689e-11	2.79548e-11	1.53496e-11	3.00928e-11	1.46949e-11	9.04763e-12	2.36208e-11	5.01353e-12
3.88686e-10	1.34611e-11	2.28488e-11	3.50647e-11	1.6706e-11	2.084e-11	1.7379e-11	2.15079e-11	2.3988e-11	1.33773e-11	2.34487e-11	1.95652e-11	2.37329e-11	2.6015e-11	2.70498e-11	2.59791e-11	1.83778e-12	1.99431e-11	2.45148e-11	1.06307e-11	3.04416e-11	5.56947e-12	6.73235e-12	2.4569e-11	1.35139e-11	1.51238e-11	2.52255e-11	5.22491e-12	1.528e-11	5.54793e-12	1.61396e-11	1.03398e-11	1.59339e-11	2.19225e-11	1.66719e-11	1.82283e-11	1.07188e-11	1.26904e-11	2.02754e-11	1.98786e-11	1.94863e-11	5.05664e-12	1.06523e-11	2.52985e-11	1.54441e-11	2.93406e-11	1.22658e-11	3.50312e-12	2.13676e-11	1.6647e-12
3.99483e-10	1.09748e-11	1.92447e-11	3.1669e-11	1.32701e-11	2.12603e-11	1.44445e-11	1.84231e-11	2.0981e-11	7.47544e-12	2.04574e-11	1.61299e-11	2.10456e-11	2.36553e-11	2.32142e-11	2.43391e-11	-1.65413e-12	1.77233e-11	1.9072e-11	6.60696e-12	2.67319e-11	1.95136e-12	4.79189e-12	2.32958e-11	8.15738e-12	1.13292e-11	2.00881e-11	3.21554e-12	1.38459e-11	4.04083e-12	1.21321e-11	9.09827e-12	1.35456e-11	1.47186e-11	1.36069e-11	1.51635e-11	5.65787e-12	9.38359e-12	1.46387e-11	1.70506e-11	1.54868e-11	5.38024e-13	4.69235e-12	2.18485e-11	1.52807e-11	2.86163e-11	9.84257e-12	-1.75685e-12	1.92148e-11	-1.20502e-12
4.10279e-10	8.17054e-12	1.56173e-11	2.72879e-11	9.91224e-12	2.09906e-11	1.15214e-11	1.46956e-11	1.75047e-11	1.9622e-12	1.70433e-11	1.30444e-11	1.75724e-11	2.06343e-11	1.89377e-11	2.26142e-11	-4.71348e-12	1.50501e-11	1.31746e-11	2.96255e-12	2.23675e-11	-1.32313e-12	2.76911e-12	2.17199e-11	3.14197e-12	7.85928e-12	1.57017e-11	1.24971e-12	1.24945e-11	2.7389e-12	8.43452e-12	7.80575e-12	1.1342e-11	7.44265e-12	1.0308e-11	1.23553e-11	1.17772e-12	6.23294e-12	8.84866e-12	1.40259e-11	1.1652e-11	-3.68696e-12	-1.57079e-12	1.82435e-11	1.4761e-11	2.73611e-11	7.51673e-12	-6.5742e-12	1.68836e-11	-3.72566e-12
4.21076e-10	5.22908e-12	1.19935e-11	2.28326e-11	6.47517e-12	2.03595e-11	8.74369e-12	1.08479e-11	1.34406e-11	-2.90537e-12	1.36786e-11	1.02896e-11	1.3819e-11	1.72019e-11	1.48467e-11	2.04368e-11	-7.32456e-12	1.22203e-11	7.65281e-12	-3.27364e-14	1.77858e-11	-4.16139e-12	7.38289e-13	1.97306e-11	-1.62997e-12	4.65223e-12	1.17414e-11	-5.6782e-13	1.09415e-11	1.54463e-12	5.19064e-12	6.22227e-12	9.10093e-12	8.16018e-13	6.88662e-12	9.88357e-12	-2.47724e-12	3.41264e-12	3.62507e-12	1.07266e-11	8.2926e-12	-7.40359e-12	-6.58326e-12	1.47042e-11	1.4074e-11	2.5278e-11	5.36995e-12	-1.08286e-11	1.44053e-11	-5.98424e-12
4.31873e-10	2.22536e-12	8.30691e-12	1.83648e-11	2.70371e-12	1.90887e-11	6.1659e-12	6.91732e-12	9.04693e-12	-6.90202e-12	1.03211e-11	7.69812e-12	1.00886e-11	1.33893e-11	1.04944e-11	1.78463e-11	-9.33275e-12	9.30725e-12	2.80974e-12	-2.48492e-12	1.3084e-11	-6.61443e-12	-1.31468e-12	1.71159e-11	-5.99629e-12	1.83249e-12	7.87646e-12	-2.19314e-12	9.21719e-12	5.37178e-13	2.24879e-12	4.27863e-12	6.56267e-12	-4.78344e-12	3.36152e-12	7.47556e-12	-5.65756e-12	8.60846e-13	-1.21381e-12	7.21679e-12	5.51679e-12	-1.06091e-11	-1.05563e-11	1.1193e-11	1.29567e-11	2.26169e-11	3.38034e-12	-1.45113e-11	1.19361e-11	-7.95008e-12
4.4267e-10	-7.56644e-13	4.77064e-12	1.40443e-11	-8.92018e-13	1.74042e-11	3.85229e-12	3.00361e-12	4.62611e-12	-9.85982e-12	6.83271e-12	5.25541e-12	6.39858e-12	9.2092e-12	6.13609e-12	1.49772e-11	-1.06723e-11	6.28425e-12	-1.158e-12	-4.4107e-12	8.0161e-12	-8.9104e-12	-3.32636e-12	1.43394e-11	-9.65152e-12	-6.98046e-13	4.51676e-12	-3.6419e-12	7.28481e-12	-3.81328e-13	-4.06499e-13	2.2267e-12	3.85417e-12	-9.10624e-12	-2.1211e-13	5.37323e-12	-8.24266e-12	-1.43596e-12	-5.24085e-12	3.58271e-12	3.33635e-12	-1.33185e-11	-1.39009e-11	7.74414e-12	1.13968e-11	1.94259e-11	1.58861e-12	-1.75891e-11	9.45906e-12	-9.62359e-12
4.53467e-10	-3.57956e-12	1.58006e-12	9.96084e-12	-4.13046e-12	1.55379e-11	1.68741e-12	-5.36594e-13	3.71508e-13	-1.19078e-11	3.33399e-12	2.81298e-12	2.83846e-12	4.9982e-12	1.94326e-12	1.19985e-11	-1.14322e-11	3.16716e-12	-4.25383e-12	-5.98739e-12	3.08247e-12	-1.10507e-11	-5.12555e-12	1.13653e-11	-1.24697e-11	-2.71332e-12	1.32543e-12	-4.77989e-12	5.25498e-12	-1.15843e-12	-2.80494e-12	1.62753e-14	1.02621e-12	-1.24156e-11	-3.70111e-12	3.37745e-12	-1.04138e-11	-3.63908e-12	-8.3268e-12	1.3628e-14	1.75957e-12	-1.53158e-11	-1.59817e-11	4.42845e-12	9.60214e-12	1.58973e-11	-7.54681e-14	-2.01029e-11	7.03606e-12	-1.10528e-11
4.64264e-10	-6.10793e-12	-1.16831e-12	6.26035e-12	-7.01584e-12	1.32906e-11	-4.44547e-13	-3.64675e-12	-3.59363e-12	-1.30578e-11	-5.92761e-14	3.18235e-13	-4.80141e-13	1.02494e-12	-1.95206e-12	9.07536e-12	-1.1771e-11	-1.26133e-14	-6.76308e-12	-7.24097e-12	-1.69073e-12	-1.28402e-11	-6.73871e-12	8.03926e-12	-1.44504e-11	-4.25677e-12	-1.66488e-12	-5.65115e-12	3.18933e-12	-1.86959e-12	-5.13072e-12	-2.2851e-12	-2.02771e-12	-1.47039e-11	-6.9205e-12	1.56131e-12	-1.23226e-11	-5.81479e-12	-1.05497e-11	-3.44791e-12	6.46827e-13	-1.67486e-11	-1.72667e-11	1.31043e-12	7.54623e-12	1.22043e-11	-1.58295e-12	-2.20361e-11	4.67834e-12	-1.21938e-11
4.7506e-10	-8.24069e-12	-3.35508e-12	2.83387e-12	-9.52762e-12	1.07694e-11	-2.53137e-12	-6.34932e-12	-7.35477e-12	-1.34591e-11	-3.26806e-12	-2.19016e-12	-3.39429e-12	-2.92148e-12	-5.38951e-12	6.21916e-12	-1.17738e-11	-3.10236e-12	-8.78398e-12	-8.19459e-12	-5.94736e-12	-1.43229e-11	-8.14402e-12	4.54069e-12	-1.53914e-11	-5.30061e-12	-4.35375e-12	-6.12946e-12	1.0162e-12	-2.50324e-12	-7.35143e-12	-4.59374e-12	-5.21286e-12	-1.62693e-11	-9.70269e-12	-7.67058e-14	-1.39835e-11	-7.90166e-12	-1.20727e-11	-6.59526e-12	-6.26538e-14	-1.71992e-11	-1.80356e-11	-1.42058e-12	5.30395e-12	8.27021e-12	-3.03227e-12	-2.34035e-11	2.38966e-12	-1.32274e-11
4.85857e-10	-9.90158e-12	-5.08274e-12	-5.08137e-13	-1.17006e-11	8.42392e-12	-4.53908e-12	-8.42394e-12	-1.04565e-11	-1.34761e-11	-6.2554e-12	-4.69369e-12	-5.90138e-12	-6.56727e-12	-8.28489e-12	3.76284e-12	-1.14241e-11	-5.8714e-12	-1.03451e-11	-8.96048e-12	-9.54724e-12	-1.55606e-11	-9.25756e-12	1.05698e-12	-1.57413e-11	-5.89018e-12	-6.729e-12	-6.21285e-12	-1.09123e-12	-3.09298e-12	-9.4264e-12	-6.85198e-12	-8.35299e-12	-1.73775e-11	-1.19567e-11	-1.53793e-12	-1.52933e-11	-9.81752e-12	-1.29018e-11	-9.41123e-12	-4.75068e-13	-1.72936e-11	-1.84185e-11	-3.78576e-12	2.91368e-12	4.3642e-12	-4.49038e-12	-2.41801e-11	1.64545e-13	-1.42314e-11
4.96654e-10	-1.10215e-11	-6.34412e-12	-3.54486e-12	-1.34089e-11	6.06169e-12	-6.34206e-12	-9.73929e-12	-1.28878e-11	-1.31504e-11	-8.79095e-12	-7.12599e-12	-7.99958e-12	-9.82358e-12	-1.01908e-11	1.49181e-12	-1.08135e-11	-8.17648e-12	-1.16169e-11	-9.7349e-12	-1.25921e-11	-1.65225e-11	-9.90688e-12	-2.28142e-12	-1.57093e-11	-6.12598e-12	-8.87507e-12	-5.88605e-12	-3.25864e-12	-3.65282e-12	-1.1326e-11	-9.01807e-12	-1.14725e-11	-1.76238e-11	-1.36258e-11	-2.83686e-12	-1.62536e-11	-1.15566e-11	-1.31364e-11	-1.17777e-11	-6.40969e-13	-1.69564e-11	-1.85303e-11	-5.73096e-12	4.15071e-13	7.98659e-13	-5.89252e-12	-2.42069e-11	-1.87712e-12	-1.51255e-11
5.07451e-10	-1.17357e-11	-7.23288e-12	-6.2672e-12	-1.46205e-11	3.8632e-12	-8.07873e-12	-1.02145e-11	-1.47463e-11	-1.25276e-11	-1.09252e-11	-9.56273e-12	-9.68068e-12	-1.26454e-11	-1.14399e-11	-4.94952e-13	-1.00384e-11	-9.95266e-12	-1.21389e-11	-1.05912e-11	-1.47698e-11	-1.70454e-11	-1.00869e-11	-5.1356e-12	-1.53456e-11	-6.05111e-12	-1.07264e-11	-5.18413e-12	-5.39461e-12	-4.16764e-12	-1.29417e-11	-1.10154e-11	-1.42639e-11	-1.72927e-11	-1.48375e-11	-4.01943e-12	-1.67526e-11	-1.3094e-11	-1.28055e-11	-1.35431e-11	-6.0374e-13	-1.62959e-11	-1.84296e-11	-7.31703e-12	-2.1031e-12	-2.46693e-12	-7.21681e-12	-2.35016e-11	-3.74659e-12	-1.57296e-11
5.18248e-10	-1.20936e-11	-7.8817e-12	-8.78136e-12	-1.55463e-11	1.84122e-12	-9.68289e-12	-1.01738e-11	-1.59484e-11	-1.16536e-11	-1.26353e-11	-1.15319e-11	-1.09237e-11	-1.48803e-11	-1.20371e-11	-2.21056e-12	-9.15918e-12	-1.09966e-11	-1.25588e-11	-1.14916e-11	-1.61332e-11	-1.71722e-11	-1.01952e-11	-7.44701e-12	-1.4758e-11	-5.70539e-12	-1.22526e-11	-4.22726e-12	-7.42424e-12	-4.62817e-12	-1.41212e-11	-1.27427e-11	-1.62914e-11	-1.66951e-11	-1.58239e-11	-5.03688e-12	-1.68577e-11	-1.45106e-11	-1.17635e-11	-1.45091e-11	-4.18881e-13	-1.54183e-11	-1.8151e-11	-8.64067e-12	-4.50163e-12	-5.44453e-12	-8.41264e-12	-2.2309e-11	-5.38685e-12	-1.60797e-11
5.29045e-10	-1.21862e-11	-8.3972e-12	-1.10973e-11	-1.62315e-11	1.50373e-13	-1.11925e-11	-9.7783e-12	-1.63786e-11	-1.07435e-11	-1.36811e-11	-1.32393e-11	-1.16699e-11	-1.67837e-11	-1.20431e-11	-3.66524e-12	-7.86141e-12	-1.11077e-11	-1.29048e-11	-1.24525e-11	-1.69787e-11	-1.69346e-11	-1.01081e-11	-9.25635e-12	-1.41673e-11	-5.22595e-12	-1.34524e-11	-3.16558e-12	-9.14447e-12	-5.10309e-12	-1.48346e-11	-1.43776e-11	-1.7673e-11	-1.58293e-11	-1.63765e-11	-5.91576e-12	-1.65888e-11	-1.58025e-11	-1.0385e-11	-1.44782e-11	-1.89004e-13	-1.43316e-11	-1.769e-11	-9.79245e-12	-6.53502e-12	-7.95772e-12	-9.44712e-12	-2.07001e-11	-6.56466e-12	-1.61392e-11
5.39841e-10	-1.21001e-11	-8.81831e-12	-1.28145e-11	-1.66497e-11	-1.19003e-12	-1.26001e-11	-9.09939e-12	-1.61856e-11	-9.77949e-12	-1.41573e-11	-1.46375e-11	-1.18102e-11	-1.81497e-11	-1.15011e-11	-4.78467e-12	-6.21151e-12	-1.02557e-11	-1.31454e-11	-1.35461e-11	-1.73525e-11	-1.6331e-11	-9.82726e-12	-1.05057e-11	-1.3571e-11	-4.69331e-12	-1.41544e-11	-2.08039e-12	-1.06033e-11	-5.72841e-12	-1.50281e-11	-1.58248e-11	-1.83202e-11	-1.47681e-11	-1.63717e-11	-6.67794e-12	-1.58323e-11	-1.65566e-11	-8.7955e-12	-1.39013e-11	-1.80075e-14	-1.28237e-11	-1.71312e-11	-1.05618e-11	-8.27724e-12	-1.01473e-11	-1.02879e-11	-1.84449e-11	-7.31823e-12	-1.59841e-11
5.50638e-10	-1.17528e-11	-9.18769e-12	-1.39898e-11	-1.68876e-11	-2.23471e-12	-1.38146e-11	-8.15327e-12	-1.53116e-11	-8.59145e-12	-1.40046e-11	-1.56584e-11	-1.15964e-11	-1.88209e-11	-1.04594e-11	-5.70712e-12	-4.30777e-12	-8.55621e-12	-1.32287e-11	-1.42092e-11	-1.72142e-11	-1.5256e-11	-9.44485e-12	-1.10711e-11	-1.292e-11	-4.1742e-12	-1.44753e-11	-1.04502e-12	-1.18704e-11	-6.33624e-12	-1.46957e-11	-1.69391e-11	-1.79646e-11	-1.36018e-11	-1.5863e-11	-7.35119e-12	-1.4446e-11	-1.68168e-11	-7.05399e-12	-1.25388e-11	6.21768e-14	-1.11996e-11	-1.65157e-11	-1.09608e-11	-9.49771e-12	-1.20333e-11	-1.08299e-11	-1.62184e-11	-7.58729e-12	-1.56872e-11
5.61435e-10	-1.1208e-11	-9.44959e-12	-1.45819e-11	-1.69217e-11	-3.1272e-12	-1.48219e-11	-6.84366e-12	-1.39181e-11	-7.39756e-12	-1.32311e-11	-1.61129e-11	-1.10238e-11	-1.8974e-11	-9.08005e-12	-6.47015e-12	-2.19139e-12	-6.05901e-12	-1.32401e-11	-1.48112e-11	-1.68042e-11	-1.38271e-11	-8.90718e-12	-1.10149e-11	-1.22024e-11	-3.82626e-12	-1.45566e-11	-1.81427e-14	-1.29405e-11	-6.90289e-12	-1.38819e-11	-1.75301e-11	-1.72657e-11	-1.19184e-11	-1.49791e-11	-7.99062e-12	-1.25459e-11	-1.6738e-11	-5.22616e-12	-1.04895e-11	2.49995e-14	-9.46582e-12	-1.58726e-11	-1.08828e-11	-1.02365e-11	-1.35897e-11	-1.0966e-11	-1.38914e-11	-7.40468e-12	-1.5252e-11
5.72232e-10	-1.07116e-11	-9.62939e-12	-1.46601e-11	-1.66444e-11	-3.86293e-12	-1.55441e-11	-5.30976e-12	-1.22696e-11	-6.24983e-12	-1.19589e-11	-1.62594e-11	-1.01123e-11	-1.85999e-11	-7.57412e-12	-7.07369e-12	1.06956e-13	-3.14747e-12	-1.30003e-11	-1.53717e-11	-1.62016e-11	-1.21348e-11	-8.3513e-12	-1.06415e-11	-1.13918e-11	-3.66202e-12	-1.43946e-11	9.19263e-13	-1.36493e-11	-7.40988e-12	-1.2511e-11	-1.76466e-11	-1.61538e-11	-1.01019e-11	-1.35459e-11	-8.69129e-12	-1.0257e-11	-1.63585e-11	-3.36008e-12	-7.99328e-12	-1.49266e-13	-7.63034e-12	-1.52338e-11	-1.02804e-11	-1.06591e-11	-1.47262e-11	-1.07387e-11	-1.15687e-11	-6.85607e-12	-1.46417e-11
5.83029e-10	-1.02365e-11	-9.77627e-12	-1.43175e-11	-1.61568e-11	-4.44748e-12	-1.60282e-11	-3.60063e-12	-1.05622e-11	-5.08871e-12	-1.00912e-11	-1.62117e-11	-8.95808e-12	-1.7716e-11	-6.12897e-12	-7.41113e-12	2.51136e-12	-6.1627e-14	-1.25823e-11	-1.57984e-11	-1.54088e-11	-1.02469e-11	-7.74234e-12	-9.92131e-12	-1.03741e-11	-3.63295e-12	-1.35863e-11	1.73064e-12	-1.41707e-11	-7.81924e-12	-1.09455e-11	-1.73791e-11	-1.46905e-11	-8.28214e-12	-1.18716e-11	-9.49095e-12	-7.76013e-12	-1.54856e-11	-1.61023e-12	-5.22675e-12	-5.31214e-13	-5.70151e-12	-1.42741e-11	-9.17762e-12	-1.07539e-11	-1.55403e-11	-1.01206e-11	-9.41541e-12	-5.98586e-12	-1.39829e-11
5.93826e-10	-9.67848e-12	-9.91723e-12	-1.3427e-11	-1.5454e-11	-4.88629e-12	-1.6351e-11	-1.74475e-12	-8.76975e-12	-3.72148e-12	-8.04521e-12	-1.59372e-11	-7.80689e-12	-1.63176e-11	-4.77448e-12	-7.56332e-12	4.87253e-12	2.83778e-12	-1.21144e-11	-1.57149e-11	-1.43548e-11	-8.22727e-12	-7.03436e-12	-8.84605e-12	-9.11401e-12	-3.69378e-12	-1.25317e-11	2.39892e-12	-1.4527e-11	-7.8589e-12	-9.2071e-12	-1.68057e-11	-1.30898e-11	-6.51491e-12	-1.00872e-11	-1.03923e-11	-4.99557e-12	-1.38662e-11	-2.31142e-14	-2.0772e-12	-1.07729e-12	-3.67866e-12	-1.30372e-11	-7.63514e-12	-1.02875e-11	-1.60367e-11	-9.1079e-12	-7.58902e-12	-4.83867e-12	-1.32812e-11
6.04622e-10	-9.10861e-12	-9.87348e-12	-1.22605e-11	-1.43141e-11	-5.14699e-12	-1.63999e-11	2.37479e-13	-7.00778e-12	-2.40992e-12	-5.94967e-12	-1.50724e-11	-6.61467e-12	-1.44779e-11	-3.52011e-12	-7.51943e-12	7.20361e-12	5.45935e-12	-1.16474e-11	-1.53945e-11	-1.31738e-11	-6.08501e-12	-6.16398e-12	-7.40496e-12	-7.65061e-12	-3.71214e-12	-1.13188e-11	2.87139e-12	-1.46887e-11	-7.63196e-12	-7.31969e-12	-1.58242e-11	-1.1423e-11	-4.74689e-12	-8.27979e-12	-1.13614e-11	-2.28154e-12	-1.17683e-11	1.29727e-12	1.0125e-12	-1.75838e-12	-1.61881e-12	-1.15759e-11	-5.70412e-12	-9.53655e-12	-1.61995e-11	-7.73855e-12	-5.89669e-12	-3.38739e-12	-1.24773e-11
6.15419e-10	-8.54187e-12	-9.5461e-12	-1.08417e-11	-1.28132e-11	-5.18899e-12	-1.61571e-11	2.28445e-12	-5.30772e-12	-1.14685e-12	-3.9035e-12	-1.37521e-11	-5.40628e-12	-1.24311e-11	-2.45928e-12	-7.18803e-12	9.46103e-12	7.85074e-12	-1.1059e-11	-1.48895e-11	-1.19014e-11	-3.83296e-12	-5.08369e-12	-5.72775e-12	-6.08874e-12	-3.62231e-12	-9.98405e-12	3.25176e-12	-1.47092e-11	-7.12241e-12	-5.32444e-12	-1.42568e-11	-9.53545e-12	-2.99943e-12	-6.62283e-12	-1.22984e-11	2.82608e-13	-9.28929e-12	2.27408e-12	3.81952e-12	-2.52879e-12	4.36715e-13	-9.93967e-12	-3.58517e-12	-8.56883e-12	-1.60132e-11	-6.06815e-12	-4.41842e-12	-1.84765e-12	-1.17052e-11
6.26216e-10	-7.89546e-12	-8.99016e-12	-9.17864e-12	-1.10868e-11	-5.02446e-12	-1.55645e-11	4.38768e-12	-3.72157e-12	6.75823e-14	-1.98854e-12	-1.21058e-11	-4.23288e-12	-1.02176e-11	-1.69255e-12	-6.62059e-12	1.13879e-11	9.99551e-12	-1.03347e-11	-1.3778e-11	-1.0489e-11	-1.46399e-12	-3.81173e-12	-3.98901e-12	-4.54478e-12	-3.3959e-12	-8.4608e-12	3.67377e-12	-1.45775e-11	-6.28267e-12	-3.35926e-12	-1.23098e-11	-7.63292e-12	-1.3345e-12	-5.22796e-12	-1.30872e-11	2.57114e-12	-6.46672e-12	2.93039e-12	6.25893e-12	-3.26424e-12	2.40981e-12	-8.02696e-12	-1.37714e-12	-7.38816e-12	-1.54565e-11	-4.21901e-12	-3.13249e-12	-2.55e-13	-1.0962e-11
6.37013e-10	-7.13049e-12	-8.22977e-12	-7.29669e-12	-9.08763e-12	-4.68913e-12	-1.45739e-11	6.54864e-12	-2.4153e-12	1.12182e-12	-3.88109e-13	-1.01109e-11	-3.0677e-12	-7.88863e-12	-1.17354e-12	-5.87857e-12	1.2868e-11	1.1432e-11	-9.42188e-12	-1.24747e-11	-8.96173e-12	1.01896e-12	-2.44159e-12	-2.23425e-12	-3.06635e-12	-2.82887e-12	-6.79129e-12	4.13891e-12	-1.41721e-11	-5.07021e-12	-1.53145e-12	-1.00926e-11	-5.71606e-12	2.10836e-13	-4.12841e-12	-1.37184e-11	4.31778e-12	-3.4566e-12	3.2763e-12	8.23979e-12	-3.84431e-12	4.28457e-12	-5.97126e-12	8.22147e-13	-5.91931e-12	-1.45404e-11	-2.23724e-12	-2.00937e-12	1.34246e-12	-1.02387e-11
6.4781e-10	-6.22618e-12	-7.19249e-12	-5.2921e-12	-7.04139e-12	-4.20401e-12	-1.3134e-11	8.52278e-12	-1.32069e-12	2.11276e-12	9.91629e-13	-7.46366e-12	-1.79396e-12	-5.50084e-12	-8.52433e-13	-4.95655e-12	1.39391e-11	1.25695e-11	-8.23999e-12	-1.10069e-11	-7.32011e-12	3.59001e-12	-1.0553e-12	-4.27841e-13	-1.74905e-12	-1.99018e-12	-5.06329e-12	4.6157e-12	-1.35819e-11	-3.63383e-12	1.12752e-13	-7.65034e-12	-3.73902e-12	1.71215e-12	-3.46173e-12	-1.41495e-11	5.67612e-12	-4.2448e-13	3.24549e-12	9.84821e-12	-4.28297e-12	6.04107e-12	-3.78923e-12	2.83503e-12	-4.27587e-12	-1.3339e-11	-1.66511e-13	-1.12846e-12	2.90972e-12	-9.51649e-12
6.58607e-10	-5.11793e-12	-5.80195e-12	-3.34118e-12	-4.99015e-12	-3.54042e-12	-1.14091e-11	1.02973e-11	-3.60126e-13	3.05224e-12	2.19121e-12	-4.24053e-12	-4.38744e-13	-3.25074e-12	-6.35494e-13	-3.80298e-12	1.45235e-11	1.34013e-11	-6.89939e-12	-9.32966e-12	-5.56274e-12	6.19912e-12	3.27241e-13	1.42127e-12	-5.93219e-13	-9.00096e-13	-3.45911e-12	5.16815e-12	-1.2813e-11	-1.98525e-12	1.53798e-12	-5.21271e-12	-1.54656e-12	3.10683e-12	-3.11075e-12	-1.43216e-11	6.69366e-12	2.3336e-12	2.81887e-12	1.12891e-11	-4.56086e-12	7.65243e-12	-1.47492e-12	4.49855e-12	-2.49245e-12	-1.17926e-11	1.92476e-12	-3.77103e-13	4.44619e-12	-8.75781e-12
6.69403e-10	-3.84417e-12	-4.32629e-12	-1.46802e-12	-3.00127e-12	-2.59669e-12	-9.43579e-12	1.17498e-11	4.77455e-13	3.94927e-12	3.23271e-12	-6.10795e-13	9.86498e-13	-1.12019e-12	-4.38226e-13	-2.42378e-12	1.46253e-11	1.3919e-11	-5.43196e-12	-7.31992e-12	-3.52695e-12	8.66116e-12	1.58502e-12	3.30639e-12	3.87399e-13	4.90201e-13	-1.99468e-12	5.7275e-12	-1.18322e-11	7.03801e-15	2.59982e-12	-2.77771e-12	6.17784e-13	4.39007e-12	-3.00413e-12	-1.4097e-11	7.39732e-12	4.80915e-12	2.15839e-12	1.25785e-11	-4.43539e-12	9.06158e-12	9.00664e-13	5.90343e-12	-6.00108e-13	-9.8982e-12	3.96213e-12	2.61013e-13	5.92426e-12	-7.85678e-12
6.802e-10	-2.4181e-12	-2.75237e-12	3.61183e-13	-1.13868e-12	-1.52867e-12	-7.23331e-12	1.27648e-11	1.17269e-12	4.81117e-12	4.12105e-12	3.32594e-12	2.58169e-12	8.61638e-13	-1.91426e-13	-8.82652e-13	1.46739e-11	1.41192e-11	-3.58627e-12	-5.20097e-12	-1.33194e-12	1.09155e-11	2.66893e-12	5.22485e-12	1.08665e-12	2.23063e-12	-6.53376e-13	6.26028e-12	-1.04871e-11	2.02204e-12	3.48525e-12	-3.82902e-13	2.68996e-12	5.50082e-12	-3.09905e-12	-1.33572e-11	7.8426e-12	7.05995e-12	1.34501e-12	1.3407e-11	-4.05191e-12	1.02468e-11	3.25957e-12	7.08407e-12	1.42935e-12	-7.86936e-12	5.98243e-12	7.89352e-13	7.03808e-12	-6.78891e-12
6.90997e-10	-8.44819e-13	-1.03682e-12	2.10274e-12	4.83862e-13	-3.88541e-13	-4.83629e-12	1.34233e-11	1.79465e-12	5.59259e-12	4.80594e-12	7.28198e-12	4.23964e-12	2.66189e-12	2.06462e-13	7.93e-13	1.46914e-11	1.41304e-11	-1.50955e-12	-3.00423e-12	1.045e-12	1.29166e-11	3.4881e-12	7.17581e-12	1.58234e-12	4.06569e-12	5.98534e-13	6.70714e-12	-8.58393e-12	4.02883e-12	4.23328e-12	1.89758e-12	4.60573e-12	6.48177e-12	-3.23743e-12	-1.22201e-11	8.06306e-12	8.96016e-12	4.40412e-13	1.40359e-11	-3.40157e-12	1.10341e-11	5.57206e-12	7.98888e-12	3.36795e-12	-6.04469e-12	7.98527e-12	1.1888e-12	8.02555e-12	-5.55264e-12
7.01794e-10	9.80766e-13	8.44947e-13	3.75619e-12	1.90739e-12	7.42488e-13	-2.27464e-12	1.36973e-11	2.40807e-12	6.21908e-12	5.35267e-12	1.0887e-11	5.93861e-12	4.14439e-12	7.98311e-13	2.61527e-12	1.41127e-11	1.39295e-11	7.89064e-13	-7.20056e-13	3.58621e-12	1.46017e-11	4.00917e-12	8.87057e-12	1.94441e-12	5.91327e-12	1.80515e-12	7.13668e-12	-6.14555e-12	5.88271e-12	4.86602e-12	4.00145e-12	6.45181e-12	7.36463e-12	-3.30301e-12	-1.07109e-11	8.09446e-12	1.04378e-11	-4.15116e-13	1.45247e-11	-2.4501e-12	1.15178e-11	7.80601e-12	8.59105e-12	5.13674e-12	-4.10644e-12	9.79554e-12	1.47603e-12	8.68205e-12	-4.0547e-12
7.12591e-10	2.85022e-12	2.70886e-12	5.30074e-12	3.15019e-12	1.76308e-12	2.85374e-13	1.33788e-11	3.04919e-12	6.60115e-12	5.76477e-12	1.41194e-11	7.62436e-12	5.4308e-12	1.57293e-12	4.36216e-12	1.32998e-11	1.33315e-11	3.42114e-12	1.62427e-12	6.2129e-12	1.58507e-11	4.29617e-12	1.04698e-11	2.2231e-12	7.68399e-12	2.99196e-12	7.56294e-12	-3.22754e-12	7.48849e-12	5.44966e-12	6.01018e-12	8.12095e-12	8.13019e-12	-3.28804e-12	-8.87458e-12	8.04584e-12	1.15321e-11	-1.15052e-12	1.49212e-11	-1.08509e-12	1.1778e-11	9.88566e-12	8.96832e-12	6.70439e-12	-2.21064e-12	1.11179e-11	1.7895e-12	9.02561e-12	-2.33764e-12
7.23388e-10	4.74287e-12	4.47573e-12	6.67184e-12	4.17204e-12	2.7195e-12	2.77159e-12	1.27757e-11	3.7667e-12	6.94252e-12	6.03186e-12	1.60972e-11	9.20026e-12	6.61477e-12	2.53185e-12	6.01241e-12	1.23189e-11	1.2622e-11	6.18594e-12	3.99486e-12	8.67276e-12	1.65677e-11	4.45337e-12	1.19662e-11	2.59291e-12	9.18389e-12	4.17368e-12	7.98518e-12	9.8516e-14	8.89296e-12	6.00251e-12	7.96723e-12	9.55714e-12	8.74359e-12	-3.15847e-12	-6.78139e-12	8.02131e-12	1.25214e-11	-1.70683e-12	1.52338e-11	4.8967e-13	1.18327e-11	1.18553e-11	9.18776e-12	8.04562e-12	-4.72648e-13	1.21256e-11	2.19572e-12	9.14507e-12	-3.77451e-13
7.34184e-10	6.54048e-12	6.12428e-12	7.65181e-12	5.04212e-12	3.61692e-12	5.00259e-12	1.18627e-11	4.56427e-12	7.2496e-12	6.13659e-12	1.70567e-11	1.04404e-11	7.75646e-12	3.63586e-12	7.5203e-12	1.13052e-11	1.18364e-11	9.04389e-12	6.35211e-12	1.08913e-11	1.67988e-11	4.55121e-12	1.33383e-11	3.09095e-12	1.0401e-11	5.36618e-12	8.35803e-12	3.48206e-12	1.00298e-11	6.53371e-12	9.91441e-12	1.06285e-11	9.26007e-12	-2.81439e-12	-4.44178e-12	8.06141e-12	1.34486e-11	-2.0002e-12	1.54854e-11	2.22921e-12	1.15195e-11	1.3653e-11	9.32482e-12	9.20825e-12	1.04299e-12	1.28301e-11	2.74588e-12	9.06486e-12	1.84342e-12
7.44981e-10	8.18011e-12	7.68245e-12	8.47551e-12	5.7841e-12	4.43218e-12	6.84686e-12	1.06521e-11	5.40519e-12	7.39856e-12	6.11413e-12	1.74665e-11	1.14493e-11	8.98255e-12	4.72801e-12	8.856e-12	1.01735e-11	1.09295e-11	1.19811e-11	8.44686e-12	1.28422e-11	1.66406e-11	4.64294e-12	1.44024e-11	3.6959e-12	1.13557e-11	6.65203e-12	8.70688e-12	6.69271e-12	1.07905e-11	7.07179e-12	1.19272e-11	1.13874e-11	9.68501e-12	-2.32231e-12	-1.98175e-12	8.21114e-12	1.42262e-11	-1.82191e-12	1.56647e-11	4.07758e-12	1.09297e-11	1.52437e-11	9.36657e-12	1.01388e-11	2.25082e-12	1.28678e-11	3.57205e-12	8.69092e-12	4.10432e-12
7.55778e-10	9.69491e-12	8.99754e-12	9.19972e-12	6.36068e-12	5.1204e-12	8.17189e-12	9.31956e-12	6.28329e-12	7.47942e-12	5.94559e-12	1.73931e-11	1.20594e-11	1.01901e-11	5.82762e-12	1.00147e-11	8.95169e-12	9.85923e-12	1.48299e-11	1.05201e-11	1.45265e-11	1.62338e-11	4.84661e-12	1.53353e-11	4.38594e-12	1.20869e-11	7.90607e-12	9.05139e-12	9.64102e-12	1.1334e-11	7.64058e-12	1.3941e-11	1.18572e-11	1.0029e-11	-1.69843e-12	5.2935e-13	8.59719e-12	1.47971e-11	-1.26652e-12	1.57108e-11	5.90397e-12	1.01347e-11	1.66614e-11	9.21434e-12	1.08178e-11	3.28825e-12	1.2234e-11	4.51444e-12	8.25785e-12	6.4151e-12
7.66575e-10	1.09893e-11	1.0137e-11	9.87463e-12	6.75001e-12	5.65332e-12	9.28971e-12	8.22357e-12	7.19099e-12	7.50324e-12	5.63879e-12	1.67999e-11	1.22922e-11	1.14576e-11	6.95218e-12	1.09499e-11	7.63899e-12	8.72763e-12	1.73701e-11	1.23984e-11	1.59405e-11	1.55992e-11	5.06493e-12	1.61728e-11	5.05083e-12	1.26861e-11	9.09708e-12	9.42458e-12	1.21179e-11	1.16204e-11	8.21316e-12	1.59317e-11	1.20575e-11	1.02658e-11	-9.45004e-13	2.99256e-12	9.16985e-12	1.53016e-11	-3.47299e-13	1.55904e-11	7.55684e-12	9.2257e-12	1.79179e-11	8.88386e-12	1.12115e-11	4.18951e-12	1.11645e-11	5.57091e-12	7.88441e-12	8.72694e-12
7.77372e-10	1.21962e-11	1.11339e-11	1.0299e-11	7.0615e-12	6.02252e-12	1.03509e-11	7.3211e-12	8.12707e-12	7.46152e-12	5.20399e-12	1.56503e-11	1.22155e-11	1.28553e-11	8.10057e-12	1.17777e-11	6.345e-12	7.59456e-12	1.95378e-11	1.39439e-11	1.69995e-11	1.49457e-11	5.30943e-12	1.69368e-11	5.73609e-12	1.33151e-11	1.02144e-11	9.78063e-12	1.39838e-11	1.14172e-11	8.77647e-12	1.78604e-11	1.21665e-11	1.04064e-11	-1.80288e-13	5.34614e-12	9.76564e-12	1.55959e-11	9.32108e-13	1.52649e-11	9.11539e-12	8.19291e-12	1.86436e-11	8.46337e-12	1.14241e-11	4.95805e-12	9.71133e-12	6.74282e-12	7.59338e-12	1.09855e-11
7.88168e-10	1.33417e-11	1.20164e-11	1.05104e-11	7.31267e-12	6.26185e-12	1.13503e-11	6.60622e-12	8.9373e-12	7.42114e-12	4.62802e-12	1.4581e-11	1.16486e-11	1.45278e-11	9.08761e-12	1.24677e-11	4.95295e-12	6.44218e-12	2.12442e-11	1.50293e-11	1.78197e-11	1.4321e-11	5.58918e-12	1.73041e-11	6.45797e-12	1.37961e-11	1.1383e-11	1.0103e-11	1.52607e-11	1.11584e-11	9.37942e-12	1.96363e-11	1.21794e-11	1.04558e-11	5.66559e-13	7.6664e-12	1.03839e-11	1.5735e-11	2.60654e-12	1.4616e-11	1.04439e-11	7.23374e-12	1.88863e-11	7.97292e-12	1.15061e-11	5.56943e-12	7.88677e-12	7.98268e-12	7.38464e-12	1.29558e-11
7.98965e-10	1.43973e-11	1.26486e-11	1.05465e-11	7.5219e-12	6.46435e-12	1.21482e-11	6.07472e-12	9.67029e-12	7.38841e-12	3.87199e-12	1.36035e-11	1.06922e-11	1.6099e-11	9.8699e-12	1.2998e-11	3.46606e-12	5.26775e-12	2.19026e-11	1.58088e-11	1.84388e-11	1.37692e-11	5.95378e-12	1.75124e-11	7.24883e-12	1.42308e-11	1.24023e-11	1.03799e-11	1.60328e-11	1.08766e-11	9.91924e-12	2.1196e-11	1.20644e-11	1.03622e-11	1.27204e-12	9.92907e-12	1.1044e-11	1.57935e-11	4.40205e-12	1.38212e-11	1.14062e-11	6.42616e-12	1.88269e-11	7.42571e-12	1.14667e-11	6.12954e-12	5.75884e-12	9.16121e-12	7.20953e-12	1.44551e-11
8.09762e-10	1.52596e-11	1.31744e-11	1.04792e-11	7.61598e-12	6.69896e-12	1.28955e-11	5.71669e-12	1.03833e-11	7.36013e-12	3.08595e-12	1.27291e-11	9.493e-12	1.75607e-11	1.03458e-11	1.33525e-11	1.91685e-12	4.05766e-12	2.17811e-11	1.62832e-11	1.88437e-11	1.33145e-11	6.31889e-12	1.7644e-11	7.9358e-12	1.45753e-11	1.31989e-11	1.07761e-11	1.61565e-11	1.05596e-11	1.04486e-11	2.25123e-11	1.18079e-11	1.0131e-11	1.81444e-12	1.19001e-11	1.16411e-11	1.57423e-11	6.24429e-12	1.27837e-11	1.188e-11	5.84932e-12	1.8589e-11	6.73124e-12	1.13895e-11	6.65629e-12	3.6213e-12	1.02675e-11	7.12918e-12	1.56636e-11
8.20559e-10	1.6041e-11	1.36528e-11	1.02773e-11	7.65162e-12	6.98992e-12	1.34773e-11	5.41432e-12	1.07676e-11	7.3094e-12	2.26579e-12	1.19523e-11	8.09582e-12	1.89206e-11	1.06418e-11	1.34682e-11	4.8659e-13	2.89616e-12	2.09947e-11	1.6465e-11	1.89361e-11	1.29084e-11	6.69955e-12	1.78647e-11	8.56407e-12	1.48077e-11	1.37275e-11	1.12762e-11	1.59083e-11	1.01511e-11	1.1037e-11	2.33682e-11	1.15432e-11	9.67939e-12	2.25043e-12	1.34781e-11	1.21239e-11	1.5509e-11	8.04666e-12	1.14214e-11	1.2129e-11	5.53582e-12	1.78488e-11	5.88132e-12	1.13121e-11	7.18192e-12	1.70169e-12	1.12566e-11	7.14323e-12	1.66233e-11
[truncated: 115 more rows]
[truncated: 521 more columns]

## Sheet: Supplementary Figure 1
The raw data corresponding to the images presented in the figure can be provided upon reasonable request

## Sheet: Supplementary Figure 2
The raw data corresponding to the images presented in the figure can be provided upon reasonable request														Supplementary Fig. 2a (Cross-sectional height profile)			Supplementary Fig. 2b (Cross-sectional height profile)
[truncated: 78 more rows]

[truncated: 30 more sheets: Supplementary Figure 3, Supplementary Figure 4, Supplementary Figure 5, Supplementary Figure 6, Supplementary Figure 7, Supplementary Figure 8, Supplementary Figure 9, Supplementary Figure 10, Supplementary Figure 11, Supplementary Figure 12, Supplementary Figure 13, Supplementary Figure 14, Supplementary Figure 15, Supplementary Figure 16, Supplementary Figure 17, Supplementary Figure 18, Supplementary Figure 19, Supplementary Figure 20, Supplementary Figure 21, Supplementary Figure 22 …]
